# Supplementary material for: Identification and validation of tumor microenvironment-related therapeutic targets in gastric cancer using integrated multi-omics and molecular docking approaches
Source: Front Bioinform. 2025 Dec 10;5:1654326. doi: 10.3389/fbinf.2025.1654326 (PMC12727970; doi:10.3389/fbinf.2025.1654326)
Supplement: Supplementary file 1 [file Table2.xlsx]

## Sheet: 2A-high confidence
Gene Symbol	Frequency	datasets list	tier
CPA2	16	GSE179252,GSE118916,GSE122401,GSE118897,GSE208099,GSE79973,GSE65801,GSE63288,GSE63089,GSE30727,GSE29272,GSE29998,GSE33335,GSE27342,GSE19826,GSE184336	high_confidence
ATP4A	15	GSE179252,GSE118916,GSE122401,GSE118897,GSE208099,GSE79973,GSE63288,GSE63089,GSE30727,GSE29272,GSE29998,GSE33335,GSE27342,GSE19826,GSE184336	high_confidence
B3GAT1	15	GSE179252,GSE118916,GSE122401,GSE118897,GSE208099,GSE79973,GSE63288,GSE63089,GSE30727,GSE29272,GSE29998,GSE33335,GSE27342,GSE19826,GSE184336	high_confidence
BUB1	15	GSE179252,GSE118916,GSE122401,GSE118897,GSE208099,GSE84787,GSE79973,GSE65801,GSE63089,GSE30727,GSE29272,GSE33335,GSE27342,GSE19826,GSE184336	high_confidence
CA2	15	GSE179252,GSE118916,GSE122401,GSE118897,GSE208099,GSE79973,GSE63288,GSE63089,GSE30727,GSE29272,GSE29998,GSE33335,GSE27342,GSE19826,GSE184336	high_confidence
CEP55	15	GSE179252,GSE118916,GSE122401,GSE118897,GSE208099,GSE84787,GSE79973,GSE65801,GSE63288,GSE63089,GSE30727,GSE33335,GSE27342,GSE19826,GSE184336	high_confidence
CKM	15	GSE179252,GSE118916,GSE122401,GSE118897,GSE103236,GSE208099,GSE84787,GSE79973,GSE63089,GSE30727,GSE29272,GSE33335,GSE27342,GSE19826,GSE184336	high_confidence
KCNE2	15	GSE179252,GSE118916,GSE122401,GSE118897,GSE208099,GSE79973,GSE63288,GSE63089,GSE30727,GSE29272,GSE29998,GSE33335,GSE27342,GSE19826,GSE184336	high_confidence
XYLT2	15	GSE179252,GSE118916,GSE122401,GSE118897,GSE208099,GSE84787,GSE79973,GSE63089,GSE30727,GSE29272,GSE29998,GSE33335,GSE27342,GSE19826,GSE184336	high_confidence
ANXA10	14	GSE179252,GSE118916,GSE122401,GSE118897,GSE208099,GSE79973,GSE63288,GSE63089,GSE29272,GSE29998,GSE33335,GSE27342,GSE19826,GSE184336	high_confidence
APLP1	14	GSE179252,GSE118916,GSE122401,GSE118897,GSE208099,GSE79973,GSE63288,GSE63089,GSE30727,GSE29272,GSE33335,GSE27342,GSE19826,GSE184336	high_confidence
CDK1	14	GSE179252,GSE118916,GSE122401,GSE118897,GSE208099,GSE79973,GSE65801,GSE63288,GSE63089,GSE30727,GSE33335,GSE27342,GSE19826,GSE184336	high_confidence
DKC1	14	GSE179252,GSE118916,GSE122401,GSE103236,GSE208099,GSE84787,GSE79973,GSE63089,GSE30727,GSE29998,GSE33335,GSE27342,GSE19826,GSE184336	high_confidence
DTL	14	GSE179252,GSE118916,GSE122401,GSE118897,GSE103236,GSE208099,GSE79973,GSE63288,GSE63089,GSE30727,GSE33335,GSE27342,GSE19826,GSE184336	high_confidence
ECT2	14	GSE179252,GSE118916,GSE118897,GSE103236,GSE208099,GSE79973,GSE63288,GSE63089,GSE30727,GSE29272,GSE33335,GSE27342,GSE19826,GSE184336	high_confidence
EXO1	14	GSE179252,GSE118916,GSE122401,GSE118897,GSE103236,GSE208099,GSE79973,GSE63288,GSE63089,GSE30727,GSE33335,GSE27342,GSE19826,GSE184336	high_confidence
GPRC5C	14	GSE179252,GSE118916,GSE122401,GSE118897,GSE103236,GSE208099,GSE79973,GSE63288,GSE30727,GSE29272,GSE29998,GSE33335,GSE27342,GSE19826	high_confidence
KIF2C	14	GSE179252,GSE118916,GSE122401,GSE118897,GSE208099,GSE84787,GSE79973,GSE63288,GSE63089,GSE30727,GSE33335,GSE27342,GSE19826,GSE184336	high_confidence
THY1	14	GSE179252,GSE118916,GSE122401,GSE118897,GSE84787,GSE79973,GSE63288,GSE63089,GSE30727,GSE29272,GSE29998,GSE33335,GSE27342,GSE19826	high_confidence
TPX2	14	GSE179252,GSE118916,GSE122401,GSE118897,GSE103236,GSE208099,GSE84787,GSE79973,GSE63089,GSE30727,GSE33335,GSE27342,GSE19826,GSE184336	high_confidence
TRIM50	14	GSE179252,GSE118916,GSE122401,GSE118897,GSE208099,GSE79973,GSE65801,GSE63288,GSE63089,GSE30727,GSE33335,GSE27342,GSE19826,GSE184336	high_confidence
UBE2T	14	GSE179252,GSE118916,GSE122401,GSE118897,GSE208099,GSE84787,GSE79973,GSE63288,GSE63089,GSE30727,GSE33335,GSE27342,GSE19826,GSE184336	high_confidence
AQP4	13	GSE179252,GSE118916,GSE122401,GSE118897,GSE208099,GSE79973,GSE63089,GSE30727,GSE29272,GSE33335,GSE27342,GSE19826,GSE184336	high_confidence
ATP4B	13	GSE179252,GSE122401,GSE118897,GSE208099,GSE79973,GSE63288,GSE63089,GSE30727,GSE29272,GSE29998,GSE33335,GSE19826,GSE184336	high_confidence
AURKA	13	GSE179252,GSE118916,GSE118897,GSE208099,GSE84787,GSE65801,GSE63288,GSE63089,GSE30727,GSE33335,GSE27342,GSE19826,GSE184336	high_confidence
BIRC5	13	GSE179252,GSE118916,GSE122401,GSE118897,GSE208099,GSE84787,GSE79973,GSE65801,GSE63089,GSE33335,GSE27342,GSE19826,GSE184336	high_confidence
CAPN9	13	GSE179252,GSE118916,GSE122401,GSE118897,GSE208099,GSE79973,GSE63089,GSE30727,GSE29272,GSE29998,GSE27342,GSE19826,GSE184336	high_confidence
CCKBR	13	GSE179252,GSE118916,GSE122401,GSE118897,GSE208099,GSE79973,GSE63089,GSE30727,GSE29272,GSE33335,GSE27342,GSE19826,GSE184336	high_confidence
CD86	13	GSE179252,GSE118916,GSE122401,GSE118897,GSE84787,GSE79973,GSE63089,GSE30727,GSE29272,GSE33335,GSE27342,GSE19826,GSE184336	high_confidence
CDC20	13	GSE179252,GSE118916,GSE122401,GSE118897,GSE208099,GSE84787,GSE79973,GSE63089,GSE30727,GSE33335,GSE27342,GSE19826,GSE184336	high_confidence
CHIA	13	GSE179252,GSE118916,GSE118897,GSE208099,GSE84787,GSE79973,GSE63089,GSE30727,GSE29272,GSE33335,GSE27342,GSE19826,GSE184336	high_confidence
CKAP2	13	GSE179252,GSE118916,GSE118897,GSE103236,GSE84787,GSE79973,GSE63288,GSE63089,GSE30727,GSE33335,GSE27342,GSE19826,GSE184336	high_confidence
CLIC6	13	GSE179252,GSE118916,GSE122401,GSE118897,GSE208099,GSE79973,GSE63089,GSE30727,GSE29998,GSE33335,GSE27342,GSE19826,GSE184336	high_confidence
COL1A2	13	GSE179252,GSE118916,GSE118897,GSE103236,GSE84787,GSE79973,GSE63288,GSE63089,GSE29272,GSE29998,GSE33335,GSE27342,GSE19826	high_confidence
COL6A3	13	GSE179252,GSE118916,GSE122401,GSE118897,GSE79973,GSE63288,GSE63089,GSE30727,GSE29272,GSE29998,GSE33335,GSE27342,GSE19826	high_confidence
DGKD	13	GSE179252,GSE118916,GSE122401,GSE118897,GSE208099,GSE84787,GSE79973,GSE63089,GSE30727,GSE29272,GSE33335,GSE19826,GSE184336	high_confidence
ESRRG	13	GSE179252,GSE118916,GSE122401,GSE118897,GSE79973,GSE63288,GSE63089,GSE30727,GSE29272,GSE33335,GSE27342,GSE19826,GSE184336	high_confidence
FCER1G	13	GSE179252,GSE122401,GSE118897,GSE79973,GSE65801,GSE63089,GSE30727,GSE29272,GSE29998,GSE33335,GSE27342,GSE19826,GSE184336	high_confidence
FOXM1	13	GSE179252,GSE118916,GSE122401,GSE118897,GSE208099,GSE84787,GSE79973,GSE63089,GSE30727,GSE33335,GSE27342,GSE19826,GSE184336	high_confidence
GINS1	13	GSE179252,GSE118916,GSE122401,GSE118897,GSE208099,GSE84787,GSE79973,GSE63089,GSE30727,GSE33335,GSE27342,GSE19826,GSE184336	high_confidence
KCNJ16	13	GSE179252,GSE118916,GSE122401,GSE118897,GSE208099,GSE79973,GSE63089,GSE30727,GSE29272,GSE33335,GSE27342,GSE19826,GSE184336	high_confidence
KIF15	13	GSE179252,GSE118916,GSE122401,GSE118897,GSE208099,GSE79973,GSE63288,GSE63089,GSE30727,GSE33335,GSE27342,GSE19826,GSE184336	high_confidence
KIF20A	13	GSE179252,GSE118916,GSE118897,GSE103236,GSE208099,GSE79973,GSE63288,GSE63089,GSE30727,GSE33335,GSE27342,GSE19826,GSE184336	high_confidence
KIF23	13	GSE179252,GSE118916,GSE122401,GSE118897,GSE208099,GSE79973,GSE63288,GSE63089,GSE30727,GSE33335,GSE27342,GSE19826,GSE184336	high_confidence
KIF4A	13	GSE179252,GSE118916,GSE122401,GSE118897,GSE208099,GSE79973,GSE63288,GSE63089,GSE30727,GSE33335,GSE27342,GSE19826,GSE184336	high_confidence
LAPTM5	13	GSE179252,GSE118916,GSE122401,GSE118897,GSE84787,GSE79973,GSE63288,GSE63089,GSE30727,GSE29272,GSE27342,GSE19826,GSE184336	high_confidence
MCM2	13	GSE179252,GSE118916,GSE122401,GSE118897,GSE208099,GSE84787,GSE79973,GSE63089,GSE30727,GSE33335,GSE27342,GSE19826,GSE184336	high_confidence
NDC80	13	GSE179252,GSE118916,GSE122401,GSE118897,GSE208099,GSE84787,GSE79973,GSE63288,GSE63089,GSE33335,GSE27342,GSE19826,GSE184336	high_confidence
NUF2	13	GSE179252,GSE118916,GSE122401,GSE118897,GSE208099,GSE79973,GSE63288,GSE63089,GSE30727,GSE33335,GSE27342,GSE19826,GSE184336	high_confidence
RAB31	13	GSE179252,GSE118916,GSE122401,GSE118897,GSE79973,GSE63089,GSE30727,GSE29272,GSE29998,GSE33335,GSE27342,GSE19826,GSE184336	high_confidence
RAP1GAP	13	GSE118916,GSE122401,GSE118897,GSE208099,GSE84787,GSE79973,GSE63288,GSE30727,GSE29272,GSE29998,GSE33335,GSE27342,GSE19826	high_confidence
SH3GL2	13	GSE179252,GSE118916,GSE122401,GSE118897,GSE208099,GSE79973,GSE63089,GSE30727,GSE29272,GSE33335,GSE27342,GSE19826,GSE184336	high_confidence
SPARC	13	GSE179252,GSE118916,GSE122401,GSE118897,GSE208099,GSE84787,GSE79973,GSE63089,GSE29272,GSE29998,GSE33335,GSE27342,GSE19826	high_confidence
TFF1	13	GSE179252,GSE118916,GSE122401,GSE118897,GSE103236,GSE208099,GSE79973,GSE63089,GSE29272,GSE29998,GSE27342,GSE19826,GSE184336	high_confidence
TFF2	13	GSE179252,GSE118916,GSE122401,GSE118897,GSE208099,GSE79973,GSE30727,GSE29272,GSE29998,GSE33335,GSE27342,GSE19826,GSE184336	high_confidence
TOP2A	13	GSE179252,GSE118916,GSE118897,GSE208099,GSE84787,GSE79973,GSE65801,GSE63089,GSE30727,GSE33335,GSE27342,GSE19826,GSE184336	high_confidence
TRIP13	13	GSE179252,GSE118916,GSE122401,GSE118897,GSE208099,GSE84787,GSE79973,GSE63089,GSE30727,GSE33335,GSE27342,GSE19826,GSE184336	high_confidence
VILL	13	GSE179252,GSE122401,GSE118897,GSE208099,GSE79973,GSE65801,GSE63089,GSE30727,GSE29272,GSE33335,GSE27342,GSE19826,GSE184336	high_confidence
ANLN	12	GSE179252,GSE118916,GSE118897,GSE208099,GSE79973,GSE63288,GSE63089,GSE30727,GSE33335,GSE27342,GSE19826,GSE184336	high_confidence
ASPM	12	GSE179252,GSE118916,GSE118897,GSE208099,GSE79973,GSE63288,GSE63089,GSE30727,GSE33335,GSE27342,GSE19826,GSE184336	high_confidence
ATAD2	12	GSE179252,GSE118897,GSE103236,GSE208099,GSE79973,GSE63288,GSE63089,GSE30727,GSE33335,GSE27342,GSE19826,GSE184336	high_confidence
BCAS1	12	GSE179252,GSE118916,GSE122401,GSE208099,GSE79973,GSE63288,GSE63089,GSE30727,GSE29272,GSE33335,GSE27342,GSE184336	high_confidence
BUB1B	12	GSE179252,GSE118916,GSE122401,GSE208099,GSE79973,GSE63288,GSE63089,GSE30727,GSE33335,GSE27342,GSE19826,GSE184336	high_confidence
CA9	12	GSE179252,GSE118916,GSE122401,GSE118897,GSE65801,GSE30727,GSE29272,GSE29998,GSE33335,GSE27342,GSE19826,GSE184336	high_confidence
CCNB1	12	GSE179252,GSE118916,GSE122401,GSE118897,GSE208099,GSE79973,GSE63288,GSE63089,GSE30727,GSE33335,GSE19826,GSE184336	high_confidence
CCNB2	12	GSE179252,GSE118916,GSE122401,GSE118897,GSE208099,GSE79973,GSE63288,GSE63089,GSE33335,GSE27342,GSE19826,GSE184336	high_confidence
CDCA2	12	GSE179252,GSE118916,GSE122401,GSE118897,GSE79973,GSE63288,GSE63089,GSE30727,GSE33335,GSE27342,GSE19826,GSE184336	high_confidence
CDCA5	12	GSE179252,GSE118916,GSE122401,GSE208099,GSE84787,GSE79973,GSE65801,GSE63089,GSE33335,GSE27342,GSE19826,GSE184336	high_confidence
CDH11	12	GSE179252,GSE118916,GSE122401,GSE118897,GSE84787,GSE79973,GSE65801,GSE63089,GSE29272,GSE33335,GSE27342,GSE19826	high_confidence
CENPF	12	GSE179252,GSE118916,GSE118897,GSE208099,GSE79973,GSE63288,GSE63089,GSE30727,GSE33335,GSE27342,GSE19826,GSE184336	high_confidence
CYB5R1	12	GSE179252,GSE118916,GSE122401,GSE118897,GSE208099,GSE79973,GSE63288,GSE63089,GSE30727,GSE33335,GSE19826,GSE184336	high_confidence
DLGAP5	12	GSE179252,GSE118916,GSE118897,GSE208099,GSE79973,GSE63288,GSE63089,GSE30727,GSE33335,GSE27342,GSE19826,GSE184336	high_confidence
DUOX1	12	GSE179252,GSE118916,GSE122401,GSE208099,GSE84787,GSE79973,GSE63089,GSE29272,GSE29998,GSE33335,GSE27342,GSE19826	high_confidence
EPN3	12	GSE179252,GSE118916,GSE122401,GSE118897,GSE103236,GSE208099,GSE79973,GSE30727,GSE33335,GSE27342,GSE19826,GSE184336	high_confidence
FANCI	12	GSE179252,GSE118916,GSE118897,GSE208099,GSE79973,GSE63288,GSE63089,GSE30727,GSE33335,GSE27342,GSE19826,GSE184336	high_confidence
GRIA4	12	GSE179252,GSE118916,GSE122401,GSE118897,GSE208099,GSE79973,GSE63089,GSE30727,GSE33335,GSE27342,GSE19826,GSE184336	high_confidence
HJURP	12	GSE179252,GSE118916,GSE118897,GSE103236,GSE208099,GSE79973,GSE63089,GSE30727,GSE33335,GSE27342,GSE19826,GSE184336	high_confidence
HOMER2	12	GSE179252,GSE118916,GSE122401,GSE118897,GSE208099,GSE84787,GSE79973,GSE30727,GSE29272,GSE33335,GSE19826,GSE184336	high_confidence
KIF11	12	GSE179252,GSE118916,GSE118897,GSE103236,GSE84787,GSE63288,GSE63089,GSE30727,GSE33335,GSE27342,GSE19826,GSE184336	high_confidence
KIF14	12	GSE179252,GSE118916,GSE118897,GSE208099,GSE79973,GSE63288,GSE63089,GSE30727,GSE33335,GSE27342,GSE19826,GSE184336	high_confidence
LIFR	12	GSE179252,GSE118916,GSE122401,GSE118897,GSE208099,GSE79973,GSE63288,GSE63089,GSE30727,GSE33335,GSE19826,GSE184336	high_confidence
MCM4	12	GSE179252,GSE118916,GSE122401,GSE118897,GSE103236,GSE208099,GSE84787,GSE63089,GSE30727,GSE33335,GSE27342,GSE184336	high_confidence
MKI67	12	GSE179252,GSE118916,GSE118897,GSE208099,GSE79973,GSE63288,GSE63089,GSE30727,GSE33335,GSE27342,GSE19826,GSE184336	high_confidence
MYRIP	12	GSE179252,GSE118916,GSE122401,GSE118897,GSE208099,GSE79973,GSE63288,GSE63089,GSE30727,GSE33335,GSE19826,GSE184336	high_confidence
NCAPG	12	GSE179252,GSE118916,GSE122401,GSE118897,GSE79973,GSE63288,GSE63089,GSE30727,GSE33335,GSE27342,GSE19826,GSE184336	high_confidence
NCF2	12	GSE179252,GSE122401,GSE118897,GSE208099,GSE79973,GSE65801,GSE63089,GSE30727,GSE33335,GSE27342,GSE19826,GSE184336	high_confidence
NID2	12	GSE179252,GSE118916,GSE122401,GSE118897,GSE79973,GSE63288,GSE63089,GSE30727,GSE29272,GSE33335,GSE27342,GSE19826	high_confidence
PDGFRB	12	GSE179252,GSE118916,GSE122401,GSE118897,GSE103236,GSE84787,GSE63089,GSE30727,GSE29998,GSE33335,GSE27342,GSE19826	high_confidence
PDILT	12	GSE179252,GSE118916,GSE122401,GSE118897,GSE208099,GSE79973,GSE63089,GSE30727,GSE33335,GSE27342,GSE19826,GSE184336	high_confidence
PRR11	12	GSE179252,GSE118916,GSE118897,GSE79973,GSE63288,GSE63089,GSE30727,GSE29272,GSE33335,GSE27342,GSE19826,GSE184336	high_confidence
PRRX1	12	GSE179252,GSE118916,GSE122401,GSE118897,GSE208099,GSE79973,GSE63288,GSE63089,GSE30727,GSE33335,GSE27342,GSE19826	high_confidence
RACGAP1	12	GSE179252,GSE118916,GSE122401,GSE208099,GSE79973,GSE63288,GSE63089,GSE30727,GSE29272,GSE33335,GSE27342,GSE19826	high_confidence
RCC1	12	GSE179252,GSE118916,GSE122401,GSE208099,GSE84787,GSE79973,GSE63288,GSE63089,GSE33335,GSE27342,GSE19826,GSE184336	high_confidence
RCC2	12	GSE179252,GSE118916,GSE118897,GSE208099,GSE79973,GSE63089,GSE30727,GSE29998,GSE33335,GSE27342,GSE19826,GSE184336	high_confidence
RFC3	12	GSE179252,GSE118916,GSE122401,GSE118897,GSE208099,GSE79973,GSE63089,GSE30727,GSE33335,GSE27342,GSE19826,GSE184336	high_confidence
SLC1A2	12	GSE179252,GSE118916,GSE118897,GSE79973,GSE63288,GSE63089,GSE30727,GSE29272,GSE33335,GSE27342,GSE19826,GSE184336	high_confidence
SLC9A1	12	GSE179252,GSE118916,GSE122401,GSE208099,GSE79973,GSE63089,GSE29272,GSE29998,GSE33335,GSE27342,GSE19826,GSE184336	high_confidence
SPAG5	12	GSE179252,GSE118916,GSE122401,GSE118897,GSE84787,GSE79973,GSE63089,GSE30727,GSE33335,GSE27342,GSE19826,GSE184336	high_confidence
SYTL2	12	GSE122401,GSE103236,GSE208099,GSE84787,GSE79973,GSE63288,GSE30727,GSE29272,GSE29998,GSE33335,GSE19826,GSE184336	high_confidence
TYROBP	12	GSE179252,GSE122401,GSE118897,GSE79973,GSE63089,GSE30727,GSE29272,GSE29998,GSE33335,GSE27342,GSE19826,GSE184336	high_confidence
VSIG2	12	GSE179252,GSE118916,GSE208099,GSE79973,GSE63288,GSE63089,GSE30727,GSE29998,GSE33335,GSE27342,GSE19826,GSE184336	high_confidence
ACADL	11	GSE179252,GSE118916,GSE122401,GSE118897,GSE79973,GSE63288,GSE30727,GSE29272,GSE33335,GSE19826,GSE184336	high_confidence
ACER2	11	GSE179252,GSE118916,GSE122401,GSE208099,GSE79973,GSE63288,GSE63089,GSE30727,GSE33335,GSE27342,GSE184336	high_confidence
ADHFE1	11	GSE179252,GSE118916,GSE122401,GSE118897,GSE208099,GSE79973,GSE63288,GSE63089,GSE30727,GSE33335,GSE19826	high_confidence
AKR7A3	11	GSE179252,GSE118916,GSE122401,GSE79973,GSE65801,GSE63288,GSE63089,GSE29272,GSE29998,GSE19826,GSE184336	high_confidence
ARHGAP11A	11	GSE179252,GSE118916,GSE122401,GSE118897,GSE79973,GSE63288,GSE63089,GSE30727,GSE33335,GSE27342,GSE184336	high_confidence
C1S	11	GSE179252,GSE118916,GSE122401,GSE118897,GSE103236,GSE79973,GSE65801,GSE63089,GSE29272,GSE27342,GSE19826	high_confidence
C1orf210	11	GSE179252,GSE118916,GSE122401,GSE103236,GSE208099,GSE79973,GSE63089,GSE30727,GSE27342,GSE19826,GSE184336	high_confidence
CCKAR	11	GSE179252,GSE122401,GSE118897,GSE79973,GSE63288,GSE63089,GSE30727,GSE29272,GSE33335,GSE19826,GSE184336	high_confidence
CCNA2	11	GSE179252,GSE118916,GSE122401,GSE118897,GSE208099,GSE79973,GSE63288,GSE63089,GSE33335,GSE27342,GSE184336	high_confidence
CCT3	11	GSE118916,GSE122401,GSE103236,GSE208099,GSE79973,GSE63288,GSE63089,GSE30727,GSE29998,GSE33335,GSE19826	high_confidence
CDC45	11	GSE179252,GSE118916,GSE122401,GSE118897,GSE208099,GSE84787,GSE63089,GSE30727,GSE33335,GSE27342,GSE184336	high_confidence
CENPI	11	GSE179252,GSE118916,GSE118897,GSE79973,GSE63288,GSE63089,GSE30727,GSE33335,GSE27342,GSE19826,GSE184336	high_confidence
CHEK1	11	GSE179252,GSE118916,GSE122401,GSE118897,GSE208099,GSE79973,GSE63288,GSE63089,GSE30727,GSE33335,GSE27342	high_confidence
CKMT2	11	GSE179252,GSE122401,GSE118897,GSE208099,GSE79973,GSE63089,GSE30727,GSE29272,GSE33335,GSE19826,GSE184336	high_confidence
CKS1B	11	GSE179252,GSE118916,GSE122401,GSE118897,GSE208099,GSE84787,GSE79973,GSE63288,GSE29272,GSE29998,GSE19826	high_confidence
CNTD1	11	GSE179252,GSE118916,GSE118897,GSE208099,GSE79973,GSE63089,GSE30727,GSE33335,GSE27342,GSE19826,GSE184336	high_confidence
COL2A1	11	GSE179252,GSE118916,GSE122401,GSE79973,GSE63288,GSE63089,GSE30727,GSE33335,GSE27342,GSE19826,GSE184336	high_confidence
CYFIP2	11	GSE179252,GSE122401,GSE118897,GSE208099,GSE79973,GSE65801,GSE63089,GSE29272,GSE33335,GSE19826,GSE184336	high_confidence
DNER	11	GSE122401,GSE118897,GSE208099,GSE79973,GSE63288,GSE63089,GSE29998,GSE33335,GSE27342,GSE19826,GSE184336	high_confidence
DPYSL3	11	GSE179252,GSE118916,GSE122401,GSE79973,GSE63288,GSE30727,GSE29272,GSE29998,GSE33335,GSE19826,GSE184336	high_confidence
ENO1	11	GSE118916,GSE122401,GSE208099,GSE79973,GSE65801,GSE30727,GSE29272,GSE29998,GSE33335,GSE27342,GSE19826	high_confidence
FA2H	11	GSE179252,GSE118916,GSE122401,GSE103236,GSE208099,GSE84787,GSE79973,GSE63089,GSE29272,GSE27342,GSE184336	high_confidence
FBXL13	11	GSE179252,GSE118916,GSE122401,GSE118897,GSE208099,GSE79973,GSE63089,GSE30727,GSE33335,GSE19826,GSE184336	high_confidence
GLUL	11	GSE179252,GSE118916,GSE122401,GSE208099,GSE84787,GSE79973,GSE63288,GSE30727,GSE33335,GSE19826,GSE184336	high_confidence
GPER1	11	GSE179252,GSE118916,GSE122401,GSE118897,GSE208099,GSE79973,GSE30727,GSE29272,GSE29998,GSE19826,GSE184336	high_confidence
GPT2	11	GSE179252,GSE118916,GSE122401,GSE118897,GSE208099,GSE79973,GSE30727,GSE29998,GSE33335,GSE19826,GSE184336	high_confidence
HPGD	11	GSE118916,GSE122401,GSE118897,GSE103236,GSE79973,GSE63288,GSE30727,GSE29272,GSE29998,GSE19826,GSE184336	high_confidence
IRX3	11	GSE179252,GSE118916,GSE122401,GSE118897,GSE208099,GSE79973,GSE63089,GSE30727,GSE33335,GSE27342,GSE184336	high_confidence
KIF18A	11	GSE179252,GSE118916,GSE122401,GSE118897,GSE103236,GSE79973,GSE63089,GSE33335,GSE27342,GSE19826,GSE184336	high_confidence
KLK11	11	GSE118916,GSE122401,GSE118897,GSE208099,GSE79973,GSE63089,GSE29998,GSE33335,GSE27342,GSE19826,GSE184336	high_confidence
KPNA2	11	GSE179252,GSE122401,GSE118897,GSE103236,GSE208099,GSE84787,GSE79973,GSE63288,GSE29272,GSE19826,GSE184336	high_confidence
LUM	11	GSE179252,GSE118916,GSE122401,GSE118897,GSE84787,GSE79973,GSE63288,GSE63089,GSE29272,GSE29998,GSE33335	high_confidence
MCM10	11	GSE179252,GSE118916,GSE122401,GSE103236,GSE79973,GSE63089,GSE30727,GSE33335,GSE27342,GSE19826,GSE184336	high_confidence
MELK	11	GSE179252,GSE118916,GSE122401,GSE118897,GSE208099,GSE63288,GSE63089,GSE30727,GSE33335,GSE27342,GSE184336	high_confidence
MICALL1	11	GSE179252,GSE122401,GSE118897,GSE79973,GSE63089,GSE30727,GSE29272,GSE33335,GSE27342,GSE19826,GSE184336	high_confidence
NCAPG2	11	GSE179252,GSE118916,GSE208099,GSE84787,GSE63288,GSE63089,GSE30727,GSE33335,GSE27342,GSE19826,GSE184336	high_confidence
NEK2	11	GSE179252,GSE118916,GSE122401,GSE118897,GSE208099,GSE79973,GSE63089,GSE33335,GSE27342,GSE19826,GSE184336	high_confidence
NRP1	11	GSE179252,GSE118916,GSE122401,GSE118897,GSE208099,GSE79973,GSE63089,GSE29272,GSE33335,GSE27342,GSE19826	high_confidence
NUSAP1	11	GSE179252,GSE118916,GSE118897,GSE208099,GSE79973,GSE63288,GSE63089,GSE33335,GSE27342,GSE19826,GSE184336	high_confidence
PAICS	11	GSE179252,GSE118916,GSE122401,GSE103236,GSE208099,GSE79973,GSE63288,GSE63089,GSE29272,GSE33335,GSE184336	high_confidence
PDIA2	11	GSE118916,GSE118897,GSE208099,GSE84787,GSE79973,GSE63288,GSE63089,GSE30727,GSE29272,GSE33335,GSE184336	high_confidence
PLLP	11	GSE179252,GSE118916,GSE122401,GSE208099,GSE79973,GSE63288,GSE63089,GSE29272,GSE27342,GSE19826,GSE184336	high_confidence
PM20D1	11	GSE179252,GSE118916,GSE122401,GSE118897,GSE84787,GSE79973,GSE30727,GSE33335,GSE27342,GSE19826,GSE184336	high_confidence
SKA3	11	GSE179252,GSE118916,GSE122401,GSE118897,GSE208099,GSE79973,GSE63089,GSE30727,GSE33335,GSE27342,GSE184336	high_confidence
SLC22A23	11	GSE179252,GSE118916,GSE122401,GSE103236,GSE208099,GSE79973,GSE63089,GSE30727,GSE27342,GSE19826,GSE184336	high_confidence
SLC26A7	11	GSE179252,GSE118916,GSE122401,GSE208099,GSE79973,GSE63089,GSE30727,GSE33335,GSE27342,GSE19826,GSE184336	high_confidence
SLC2A12	11	GSE179252,GSE118916,GSE122401,GSE118897,GSE208099,GSE79973,GSE63288,GSE63089,GSE30727,GSE19826,GSE184336	high_confidence
SLC9A2	11	GSE179252,GSE118916,GSE122401,GSE208099,GSE79973,GSE63288,GSE63089,GSE30727,GSE27342,GSE19826,GSE184336	high_confidence
SMPD3	11	GSE179252,GSE118916,GSE122401,GSE84787,GSE79973,GSE63089,GSE30727,GSE29272,GSE27342,GSE19826,GSE184336	high_confidence
SOSTDC1	11	GSE118916,GSE122401,GSE118897,GSE79973,GSE63288,GSE63089,GSE30727,GSE29272,GSE27342,GSE19826,GSE184336	high_confidence
SPC25	11	GSE179252,GSE118916,GSE122401,GSE208099,GSE79973,GSE63089,GSE30727,GSE33335,GSE27342,GSE19826,GSE184336	high_confidence
SSB	11	GSE179252,GSE122401,GSE208099,GSE84787,GSE79973,GSE65801,GSE63288,GSE30727,GSE29272,GSE33335,GSE19826	high_confidence
STIL	11	GSE179252,GSE118916,GSE118897,GSE79973,GSE63288,GSE63089,GSE30727,GSE33335,GSE27342,GSE19826,GSE184336	high_confidence
STX12	11	GSE179252,GSE118916,GSE122401,GSE118897,GSE208099,GSE84787,GSE79973,GSE29272,GSE33335,GSE19826,GSE184336	high_confidence
SULT1B1	11	GSE179252,GSE118916,GSE118897,GSE208099,GSE79973,GSE63288,GSE63089,GSE30727,GSE29272,GSE27342,GSE184336	high_confidence
SULT1C2	11	GSE179252,GSE118916,GSE122401,GSE118897,GSE208099,GSE79973,GSE63089,GSE29272,GSE27342,GSE19826,GSE184336	high_confidence
SYTL5	11	GSE179252,GSE118916,GSE122401,GSE118897,GSE79973,GSE63288,GSE63089,GSE30727,GSE27342,GSE19826,GSE184336	high_confidence
TIMP2	11	GSE179252,GSE118916,GSE122401,GSE208099,GSE84787,GSE79973,GSE63089,GSE33335,GSE27342,GSE19826,GSE184336	high_confidence
TTK	11	GSE179252,GSE122401,GSE118897,GSE208099,GSE79973,GSE65801,GSE63089,GSE30727,GSE33335,GSE27342,GSE19826	high_confidence
UBL3	11	GSE118916,GSE118897,GSE208099,GSE84787,GSE79973,GSE65801,GSE63288,GSE30727,GSE29998,GSE19826,GSE184336	high_confidence
VSIG1	11	GSE179252,GSE118916,GSE122401,GSE118897,GSE208099,GSE79973,GSE63089,GSE33335,GSE27342,GSE19826,GSE184336	high_confidence
WDHD1	11	GSE179252,GSE122401,GSE118897,GSE208099,GSE79973,GSE63089,GSE30727,GSE33335,GSE27342,GSE19826,GSE184336	high_confidence
ZNF385B	11	GSE118916,GSE122401,GSE118897,GSE79973,GSE65801,GSE63288,GSE63089,GSE30727,GSE33335,GSE19826,GSE184336	high_confidence
ZWILCH	11	GSE179252,GSE118916,GSE208099,GSE79973,GSE63288,GSE63089,GSE30727,GSE33335,GSE27342,GSE19826,GSE184336	high_confidence
ACAT1	10	GSE179252,GSE118916,GSE122401,GSE208099,GSE84787,GSE79973,GSE63288,GSE29998,GSE19826,GSE184336	high_confidence
ALDH6A1	10	GSE179252,GSE118916,GSE122401,GSE79973,GSE63288,GSE30727,GSE29272,GSE33335,GSE19826,GSE184336	high_confidence
ANG	10	GSE179252,GSE122401,GSE118897,GSE208099,GSE79973,GSE63288,GSE30727,GSE29272,GSE29998,GSE184336	high_confidence
ANO7	10	GSE179252,GSE118916,GSE122401,GSE103236,GSE208099,GSE65801,GSE30727,GSE27342,GSE19826,GSE184336	high_confidence
APOBEC2	10	GSE122401,GSE208099,GSE84787,GSE79973,GSE63089,GSE29272,GSE33335,GSE27342,GSE19826,GSE184336	high_confidence
ATIC	10	GSE118916,GSE122401,GSE79973,GSE63288,GSE63089,GSE30727,GSE29272,GSE29998,GSE33335,GSE19826	high_confidence
AURKB	10	GSE179252,GSE118916,GSE118897,GSE208099,GSE79973,GSE63089,GSE33335,GSE27342,GSE19826,GSE184336	high_confidence
BICC1	10	GSE179252,GSE118916,GSE122401,GSE118897,GSE84787,GSE79973,GSE63288,GSE63089,GSE33335,GSE27342	high_confidence
BRCA2	10	GSE179252,GSE118916,GSE118897,GSE103236,GSE63288,GSE63089,GSE30727,GSE33335,GSE27342,GSE184336	high_confidence
C1R	10	GSE179252,GSE118916,GSE122401,GSE118897,GSE79973,GSE63089,GSE29272,GSE33335,GSE27342,GSE19826	high_confidence
C1orf116	10	GSE179252,GSE118916,GSE122401,GSE208099,GSE79973,GSE63089,GSE29272,GSE27342,GSE19826,GSE184336	high_confidence
CDCA8	10	GSE179252,GSE118916,GSE122401,GSE118897,GSE103236,GSE84787,GSE30727,GSE33335,GSE19826,GSE184336	high_confidence
CENPA	10	GSE179252,GSE118916,GSE122401,GSE118897,GSE208099,GSE79973,GSE63288,GSE33335,GSE19826,GSE184336	high_confidence
CENPE	10	GSE179252,GSE118916,GSE118897,GSE103236,GSE208099,GSE79973,GSE63288,GSE63089,GSE27342,GSE184336	high_confidence
CKB	10	GSE122401,GSE208099,GSE84787,GSE79973,GSE63288,GSE63089,GSE30727,GSE29998,GSE33335,GSE19826	high_confidence
CKS2	10	GSE179252,GSE118916,GSE122401,GSE118897,GSE208099,GSE84787,GSE29272,GSE33335,GSE19826,GSE184336	high_confidence
COBLL1	10	GSE179252,GSE118916,GSE122401,GSE118897,GSE208099,GSE79973,GSE63288,GSE29998,GSE33335,GSE19826	high_confidence
COL3A1	10	GSE179252,GSE118916,GSE118897,GSE84787,GSE63288,GSE63089,GSE29272,GSE29998,GSE27342,GSE19826	high_confidence
COL5A2	10	GSE179252,GSE118916,GSE118897,GSE84787,GSE79973,GSE63288,GSE29272,GSE29998,GSE27342,GSE19826	high_confidence
CYBB	10	GSE179252,GSE122401,GSE118897,GSE79973,GSE63089,GSE30727,GSE33335,GSE27342,GSE19826,GSE184336	high_confidence
CYP2C18	10	GSE179252,GSE118916,GSE122401,GSE79973,GSE63288,GSE63089,GSE29272,GSE33335,GSE27342,GSE184336	high_confidence
DBT	10	GSE179252,GSE118916,GSE122401,GSE118897,GSE208099,GSE79973,GSE63288,GSE33335,GSE19826,GSE184336	high_confidence
DEPDC1	10	GSE179252,GSE118916,GSE118897,GSE79973,GSE63288,GSE63089,GSE33335,GSE27342,GSE19826,GSE184336	high_confidence
DSCC1	10	GSE118916,GSE122401,GSE208099,GSE79973,GSE63089,GSE30727,GSE29272,GSE33335,GSE27342,GSE19826	high_confidence
DUSP19	10	GSE179252,GSE122401,GSE118897,GSE79973,GSE63288,GSE63089,GSE30727,GSE33335,GSE19826,GSE184336	high_confidence
ETNPPL	10	GSE179252,GSE118916,GSE122401,GSE118897,GSE208099,GSE79973,GSE30727,GSE29272,GSE19826,GSE184336	high_confidence
EZH2	10	GSE179252,GSE118916,GSE118897,GSE208099,GSE63089,GSE30727,GSE33335,GSE27342,GSE19826,GSE184336	high_confidence
FANCD2	10	GSE179252,GSE118916,GSE118897,GSE208099,GSE79973,GSE63288,GSE63089,GSE33335,GSE19826,GSE184336	high_confidence
FGD4	10	GSE179252,GSE118916,GSE122401,GSE118897,GSE208099,GSE84787,GSE79973,GSE33335,GSE19826,GSE184336	high_confidence
FMO5	10	GSE179252,GSE118916,GSE122401,GSE118897,GSE208099,GSE79973,GSE65801,GSE30727,GSE29272,GSE184336	high_confidence
FPR3	10	GSE179252,GSE122401,GSE118897,GSE79973,GSE63288,GSE63089,GSE30727,GSE33335,GSE27342,GSE19826	high_confidence
FRMD1	10	GSE179252,GSE118916,GSE122401,GSE79973,GSE63089,GSE30727,GSE33335,GSE27342,GSE19826,GSE184336	high_confidence
GGCT	10	GSE118916,GSE122401,GSE103236,GSE208099,GSE79973,GSE63288,GSE63089,GSE29272,GSE33335,GSE19826	high_confidence
GNMT	10	GSE179252,GSE118916,GSE118897,GSE79973,GSE63089,GSE29272,GSE33335,GSE27342,GSE19826,GSE184336	high_confidence
GPR155	10	GSE179252,GSE122401,GSE118897,GSE208099,GSE79973,GSE63288,GSE30727,GSE33335,GSE19826,GSE184336	high_confidence
HTR1E	10	GSE179252,GSE122401,GSE118897,GSE79973,GSE63089,GSE29272,GSE33335,GSE27342,GSE19826,GSE184336	high_confidence
IGFBP7	10	GSE179252,GSE118916,GSE122401,GSE118897,GSE79973,GSE63288,GSE63089,GSE29272,GSE29998,GSE33335	high_confidence
ILF2	10	GSE118916,GSE122401,GSE208099,GSE84787,GSE79973,GSE63288,GSE63089,GSE30727,GSE33335,GSE27342	high_confidence
IQGAP2	10	GSE179252,GSE118916,GSE118897,GSE79973,GSE63089,GSE30727,GSE29272,GSE33335,GSE27342,GSE184336	high_confidence
ISLR	10	GSE179252,GSE118916,GSE122401,GSE118897,GSE84787,GSE63089,GSE29272,GSE33335,GSE19826,GSE184336	high_confidence
ITGB2	10	GSE179252,GSE122401,GSE103236,GSE84787,GSE63089,GSE30727,GSE29272,GSE27342,GSE19826,GSE184336	high_confidence
KNTC1	10	GSE179252,GSE118916,GSE118897,GSE103236,GSE63288,GSE63089,GSE30727,GSE33335,GSE27342,GSE184336	high_confidence
LAIR1	10	GSE179252,GSE122401,GSE118897,GSE103236,GSE79973,GSE63089,GSE29272,GSE27342,GSE19826,GSE184336	high_confidence
MCM3	10	GSE118916,GSE122401,GSE208099,GSE79973,GSE63089,GSE30727,GSE33335,GSE27342,GSE19826,GSE184336	high_confidence
MCM6	10	GSE118916,GSE122401,GSE118897,GSE208099,GSE84787,GSE63288,GSE63089,GSE29272,GSE33335,GSE27342	high_confidence
MLPH	10	GSE179252,GSE118916,GSE208099,GSE79973,GSE63089,GSE30727,GSE29272,GSE29998,GSE27342,GSE184336	high_confidence
PAIP2B	10	GSE179252,GSE118916,GSE122401,GSE118897,GSE208099,GSE79973,GSE63288,GSE29272,GSE19826,GSE184336	high_confidence
PARPBP	10	GSE179252,GSE118916,GSE122401,GSE118897,GSE208099,GSE79973,GSE63288,GSE30727,GSE19826,GSE184336	high_confidence
PLK1	10	GSE179252,GSE118897,GSE103236,GSE208099,GSE65801,GSE63089,GSE30727,GSE33335,GSE27342,GSE184336	high_confidence
PLK4	10	GSE179252,GSE118916,GSE103236,GSE79973,GSE63288,GSE63089,GSE30727,GSE33335,GSE27342,GSE184336	high_confidence
POLQ	10	GSE179252,GSE118897,GSE208099,GSE84787,GSE79973,GSE63288,GSE30727,GSE33335,GSE19826,GSE184336	high_confidence
PRC1	10	GSE118916,GSE118897,GSE79973,GSE63288,GSE63089,GSE30727,GSE29272,GSE33335,GSE27342,GSE19826	high_confidence
RAB11FIP2	10	GSE118916,GSE122401,GSE118897,GSE208099,GSE79973,GSE63288,GSE30727,GSE33335,GSE19826,GSE184336	high_confidence
RAB27B	10	GSE179252,GSE122401,GSE208099,GSE79973,GSE63288,GSE63089,GSE29998,GSE33335,GSE27342,GSE184336	high_confidence
RUVBL1	10	GSE118916,GSE122401,GSE103236,GSE79973,GSE63089,GSE30727,GSE29272,GSE33335,GSE27342,GSE19826	high_confidence
SH3BGRL2	10	GSE179252,GSE118916,GSE103236,GSE208099,GSE79973,GSE63288,GSE63089,GSE30727,GSE29998,GSE184336	high_confidence
SULF1	10	GSE179252,GSE118916,GSE118897,GSE79973,GSE63288,GSE63089,GSE29272,GSE33335,GSE27342,GSE19826	high_confidence
THBS2	10	GSE179252,GSE118916,GSE118897,GSE84787,GSE79973,GSE63089,GSE29998,GSE33335,GSE27342,GSE19826	high_confidence
TIMELESS	10	GSE179252,GSE118916,GSE118897,GSE208099,GSE79973,GSE63089,GSE33335,GSE27342,GSE19826,GSE184336	high_confidence
TNS1	10	GSE118916,GSE118897,GSE208099,GSE84787,GSE79973,GSE63288,GSE63089,GSE29272,GSE27342,GSE19826	high_confidence
TYMS	10	GSE179252,GSE118916,GSE118897,GSE208099,GSE79973,GSE63089,GSE33335,GSE27342,GSE19826,GSE184336	high_confidence
ZWINT	10	GSE179252,GSE118916,GSE118897,GSE208099,GSE84787,GSE63288,GSE63089,GSE33335,GSE27342,GSE184336	high_confidence
ADAM28	9	GSE179252,GSE208099,GSE79973,GSE63089,GSE30727,GSE29272,GSE33335,GSE19826,GSE184336	high_confidence
AHCY	9	GSE118916,GSE208099,GSE84787,GSE79973,GSE63288,GSE63089,GSE29998,GSE33335,GSE19826	high_confidence
AIF1	9	GSE179252,GSE122401,GSE118897,GSE65801,GSE63288,GSE29272,GSE29998,GSE19826,GSE184336	high_confidence
ARHGEF37	9	GSE179252,GSE118916,GSE122401,GSE208099,GSE79973,GSE63288,GSE33335,GSE19826,GSE184336	high_confidence
B4GALNT3	9	GSE179252,GSE118916,GSE122401,GSE79973,GSE63089,GSE30727,GSE27342,GSE19826,GSE184336	high_confidence
C1QC	9	GSE179252,GSE122401,GSE118897,GSE65801,GSE29998,GSE33335,GSE27342,GSE19826,GSE184336	high_confidence
CALD1	9	GSE179252,GSE118916,GSE79973,GSE63288,GSE30727,GSE29272,GSE33335,GSE19826,GSE184336	high_confidence
CAPN13	9	GSE179252,GSE118916,GSE118897,GSE79973,GSE63089,GSE30727,GSE27342,GSE19826,GSE184336	high_confidence
CBX7	9	GSE179252,GSE122401,GSE79973,GSE63089,GSE29272,GSE33335,GSE27342,GSE19826,GSE184336	high_confidence
CCR1	9	GSE179252,GSE122401,GSE118897,GSE103236,GSE79973,GSE63288,GSE30727,GSE29272,GSE19826	high_confidence
CD84	9	GSE179252,GSE118916,GSE122401,GSE118897,GSE103236,GSE30727,GSE29272,GSE19826,GSE184336	high_confidence
CDC6	9	GSE179252,GSE118916,GSE118897,GSE63089,GSE30727,GSE33335,GSE27342,GSE19826,GSE184336	high_confidence
CDH2	9	GSE122401,GSE118897,GSE208099,GSE79973,GSE63288,GSE30727,GSE29272,GSE33335,GSE19826	high_confidence
CKAP5	9	GSE118916,GSE122401,GSE208099,GSE84787,GSE79973,GSE65801,GSE33335,GSE27342,GSE19826	high_confidence
CLDN18	9	GSE179252,GSE122401,GSE208099,GSE79973,GSE63288,GSE63089,GSE29272,GSE33335,GSE184336	high_confidence
CMTM4	9	GSE179252,GSE118916,GSE122401,GSE118897,GSE103236,GSE208099,GSE79973,GSE19826,GSE184336	high_confidence
CSE1L	9	GSE118916,GSE122401,GSE208099,GSE84787,GSE79973,GSE30727,GSE29272,GSE33335,GSE19826	high_confidence
CTHRC1	9	GSE179252,GSE118916,GSE84787,GSE79973,GSE65801,GSE29998,GSE33335,GSE27342,GSE19826	high_confidence
CTSE	9	GSE179252,GSE122401,GSE208099,GSE79973,GSE65801,GSE29272,GSE29998,GSE19826,GSE184336	high_confidence
CYSTM1	9	GSE179252,GSE118916,GSE208099,GSE79973,GSE63288,GSE30727,GSE29998,GSE19826,GSE184336	high_confidence
DBF4	9	GSE179252,GSE118916,GSE122401,GSE118897,GSE103236,GSE208099,GSE79973,GSE19826,GSE184336	high_confidence
DDIAS	9	GSE179252,GSE118916,GSE122401,GSE118897,GSE208099,GSE79973,GSE30727,GSE19826,GSE184336	high_confidence
DEPDC1B	9	GSE179252,GSE118916,GSE118897,GSE79973,GSE63288,GSE63089,GSE33335,GSE27342,GSE184336	high_confidence
DSN1	9	GSE179252,GSE118916,GSE118897,GSE208099,GSE63089,GSE30727,GSE33335,GSE19826,GSE184336	high_confidence
ECI2	9	GSE179252,GSE118916,GSE122401,GSE118897,GSE208099,GSE79973,GSE63288,GSE19826,GSE184336	high_confidence
EPB41L4B	9	GSE179252,GSE118916,GSE208099,GSE79973,GSE65801,GSE30727,GSE29272,GSE19826,GSE184336	high_confidence
FAM174B	9	GSE179252,GSE118916,GSE122401,GSE118897,GSE79973,GSE33335,GSE27342,GSE19826,GSE184336	high_confidence
FAP	9	GSE179252,GSE118916,GSE118897,GSE208099,GSE79973,GSE30727,GSE33335,GSE27342,GSE19826	high_confidence
FBN1	9	GSE179252,GSE118916,GSE122401,GSE79973,GSE63288,GSE63089,GSE29272,GSE33335,GSE27342	high_confidence
FBP2	9	GSE179252,GSE118916,GSE122401,GSE118897,GSE29272,GSE33335,GSE27342,GSE19826,GSE184336	high_confidence
FBXO5	9	GSE179252,GSE118916,GSE208099,GSE79973,GSE63288,GSE30727,GSE33335,GSE27342,GSE19826	high_confidence
FCGR2A	9	GSE179252,GSE122401,GSE118897,GSE79973,GSE63089,GSE30727,GSE33335,GSE27342,GSE19826	high_confidence
FCGR3A	9	GSE179252,GSE118916,GSE122401,GSE63288,GSE63089,GSE30727,GSE33335,GSE27342,GSE19826	high_confidence
FEN1	9	GSE179252,GSE118916,GSE122401,GSE208099,GSE63089,GSE33335,GSE27342,GSE19826,GSE184336	high_confidence
FN1	9	GSE179252,GSE118916,GSE103236,GSE79973,GSE63089,GSE29272,GSE27342,GSE19826,GSE184336	high_confidence
GALE	9	GSE179252,GSE118916,GSE122401,GSE208099,GSE79973,GSE63089,GSE29272,GSE27342,GSE184336	high_confidence
GCNT4	9	GSE122401,GSE118897,GSE208099,GSE65801,GSE63288,GSE63089,GSE30727,GSE27342,GSE184336	high_confidence
GHRL	9	GSE179252,GSE118916,GSE208099,GSE79973,GSE63089,GSE29998,GSE33335,GSE27342,GSE184336	high_confidence
HAVCR2	9	GSE179252,GSE118916,GSE122401,GSE118897,GSE79973,GSE63288,GSE30727,GSE19826,GSE184336	high_confidence
HCK	9	GSE179252,GSE122401,GSE103236,GSE79973,GSE63288,GSE30727,GSE29272,GSE19826,GSE184336	high_confidence
HELLS	9	GSE179252,GSE118916,GSE118897,GSE208099,GSE63288,GSE63089,GSE30727,GSE27342,GSE184336	high_confidence
HPN	9	GSE179252,GSE118916,GSE118897,GSE208099,GSE79973,GSE63089,GSE30727,GSE33335,GSE27342	high_confidence
HTRA1	9	GSE179252,GSE118916,GSE122401,GSE118897,GSE84787,GSE29272,GSE29998,GSE19826,GSE184336	high_confidence
KIF20B	9	GSE179252,GSE118916,GSE118897,GSE63288,GSE63089,GSE30727,GSE33335,GSE27342,GSE184336	high_confidence
LCP2	9	GSE179252,GSE118916,GSE122401,GSE79973,GSE63089,GSE30727,GSE29272,GSE27342,GSE184336	high_confidence
LIPF	9	GSE179252,GSE122401,GSE208099,GSE79973,GSE63288,GSE29998,GSE33335,GSE19826,GSE184336	high_confidence
MARVELD1	9	GSE179252,GSE122401,GSE84787,GSE79973,GSE63288,GSE63089,GSE33335,GSE19826,GSE184336	high_confidence
MUC5AC	9	GSE179252,GSE122401,GSE118897,GSE103236,GSE208099,GSE79973,GSE29272,GSE19826,GSE184336	high_confidence
MYBL2	9	GSE179252,GSE118897,GSE208099,GSE63288,GSE63089,GSE30727,GSE33335,GSE27342,GSE184336	high_confidence
NCKAP1L	9	GSE179252,GSE118916,GSE79973,GSE63089,GSE30727,GSE29272,GSE27342,GSE19826,GSE184336	high_confidence
NDC1	9	GSE179252,GSE118916,GSE122401,GSE118897,GSE208099,GSE79973,GSE30727,GSE19826,GSE184336	high_confidence
NME1	9	GSE122401,GSE208099,GSE79973,GSE65801,GSE63288,GSE63089,GSE30727,GSE29998,GSE33335	high_confidence
NQO1	9	GSE179252,GSE118916,GSE122401,GSE208099,GSE79973,GSE63288,GSE29272,GSE29998,GSE184336	high_confidence
NRG4	9	GSE179252,GSE118916,GSE122401,GSE208099,GSE63288,GSE63089,GSE30727,GSE27342,GSE184336	high_confidence
OIP5	9	GSE179252,GSE118916,GSE122401,GSE208099,GSE79973,GSE63288,GSE33335,GSE19826,GSE184336	high_confidence
PCNA	9	GSE179252,GSE118916,GSE122401,GSE103236,GSE208099,GSE84787,GSE29272,GSE33335,GSE184336	high_confidence
PDLIM3	9	GSE179252,GSE118916,GSE208099,GSE84787,GSE79973,GSE65801,GSE63288,GSE29272,GSE19826	high_confidence
PGC	9	GSE179252,GSE118916,GSE122401,GSE118897,GSE208099,GSE79973,GSE63288,GSE33335,GSE184336	high_confidence
PLXDC2	9	GSE179252,GSE118916,GSE122401,GSE118897,GSE79973,GSE63288,GSE63089,GSE33335,GSE19826	high_confidence
PLXNC1	9	GSE179252,GSE122401,GSE118897,GSE79973,GSE30727,GSE29272,GSE33335,GSE19826,GSE184336	high_confidence
PNPLA7	9	GSE179252,GSE122401,GSE208099,GSE84787,GSE79973,GSE30727,GSE33335,GSE27342,GSE19826	high_confidence
POLE2	9	GSE179252,GSE122401,GSE208099,GSE63288,GSE63089,GSE30727,GSE33335,GSE27342,GSE184336	high_confidence
PRKDC	9	GSE118916,GSE208099,GSE84787,GSE79973,GSE63089,GSE30727,GSE33335,GSE27342,GSE19826	high_confidence
PTGER3	9	GSE118916,GSE122401,GSE118897,GSE103236,GSE208099,GSE79973,GSE63288,GSE29272,GSE19826	high_confidence
PTTG1	9	GSE179252,GSE122401,GSE208099,GSE63288,GSE63089,GSE33335,GSE27342,GSE19826,GSE184336	high_confidence
PXMP2	9	GSE179252,GSE118916,GSE122401,GSE118897,GSE208099,GSE65801,GSE29998,GSE33335,GSE19826	high_confidence
RAB26	9	GSE118916,GSE208099,GSE84787,GSE79973,GSE29272,GSE33335,GSE27342,GSE19826,GSE184336	high_confidence
RAB27A	9	GSE118916,GSE122401,GSE208099,GSE79973,GSE63288,GSE30727,GSE29272,GSE19826,GSE184336	high_confidence
RAD51AP1	9	GSE179252,GSE118916,GSE118897,GSE79973,GSE63288,GSE63089,GSE33335,GSE27342,GSE184336	high_confidence
RBM47	9	GSE179252,GSE118916,GSE122401,GSE79973,GSE63288,GSE63089,GSE29272,GSE27342,GSE184336	high_confidence
SHROOM3	9	GSE179252,GSE118916,GSE103236,GSE79973,GSE63288,GSE63089,GSE27342,GSE19826,GSE184336	high_confidence
SIGLEC11	9	GSE179252,GSE118916,GSE122401,GSE208099,GSE79973,GSE63288,GSE33335,GSE19826,GSE184336	high_confidence
SIK2	9	GSE179252,GSE118916,GSE122401,GSE118897,GSE79973,GSE30727,GSE33335,GSE19826,GSE184336	high_confidence
SLC16A7	9	GSE179252,GSE118916,GSE118897,GSE208099,GSE79973,GSE63288,GSE29272,GSE19826,GSE184336	high_confidence
SLC25A4	9	GSE122401,GSE118897,GSE208099,GSE79973,GSE63288,GSE30727,GSE29998,GSE33335,GSE19826	high_confidence
SLC26A9	9	GSE179252,GSE118916,GSE122401,GSE118897,GSE79973,GSE65801,GSE33335,GSE27342,GSE184336	high_confidence
SMC4	9	GSE179252,GSE118916,GSE103236,GSE79973,GSE63089,GSE30727,GSE29272,GSE33335,GSE19826	high_confidence
SOX21	9	GSE179252,GSE118916,GSE122401,GSE208099,GSE63288,GSE30727,GSE29272,GSE27342,GSE184336	high_confidence
STAT1	9	GSE179252,GSE122401,GSE118897,GSE103236,GSE30727,GSE29272,GSE29998,GSE19826,GSE184336	high_confidence
STYK1	9	GSE179252,GSE122401,GSE208099,GSE79973,GSE63288,GSE63089,GSE30727,GSE27342,GSE184336	high_confidence
TMED6	9	GSE179252,GSE118916,GSE118897,GSE208099,GSE79973,GSE63089,GSE33335,GSE19826,GSE184336	high_confidence
TMEM161B	9	GSE179252,GSE118916,GSE122401,GSE118897,GSE208099,GSE79973,GSE63288,GSE19826,GSE184336	high_confidence
TNFRSF17	9	GSE179252,GSE122401,GSE208099,GSE79973,GSE63288,GSE30727,GSE29272,GSE27342,GSE19826	high_confidence
TOM1L1	9	GSE179252,GSE118916,GSE118897,GSE208099,GSE63288,GSE30727,GSE27342,GSE19826,GSE184336	high_confidence
UBE2C	9	GSE179252,GSE118916,GSE122401,GSE118897,GSE208099,GSE79973,GSE29998,GSE19826,GSE184336	high_confidence
VCAN	9	GSE118916,GSE118897,GSE79973,GSE63288,GSE63089,GSE29272,GSE33335,GSE27342,GSE19826	high_confidence
WIPF1	9	GSE118916,GSE122401,GSE103236,GSE79973,GSE65801,GSE30727,GSE29272,GSE19826,GSE184336	high_confidence
ZBTB7C	9	GSE118916,GSE122401,GSE118897,GSE103236,GSE208099,GSE79973,GSE63288,GSE19826,GSE184336	high_confidence
ABCD3	8	GSE179252,GSE118916,GSE122401,GSE103236,GSE63288,GSE30727,GSE27342,GSE184336	high_confidence
AEBP1	8	GSE118916,GSE122401,GSE84787,GSE79973,GSE63089,GSE29272,GSE33335,GSE19826	high_confidence
AKR1B10	8	GSE179252,GSE118916,GSE122401,GSE79973,GSE63288,GSE29272,GSE29998,GSE184336	high_confidence
ALAD	8	GSE179252,GSE118916,GSE122401,GSE79973,GSE30727,GSE33335,GSE19826,GSE184336	high_confidence
ALDH1A1	8	GSE179252,GSE118916,GSE122401,GSE118897,GSE79973,GSE29998,GSE27342,GSE184336	high_confidence
ALDH3A1	8	GSE179252,GSE118916,GSE79973,GSE63089,GSE29272,GSE27342,GSE19826,GSE184336	high_confidence
ANGPTL3	8	GSE179252,GSE122401,GSE118897,GSE79973,GSE30727,GSE33335,GSE19826,GSE184336	high_confidence
ANTXR1	8	GSE179252,GSE118916,GSE118897,GSE84787,GSE63089,GSE33335,GSE27342,GSE19826	high_confidence
ASB11	8	GSE179252,GSE118916,GSE122401,GSE118897,GSE30727,GSE33335,GSE19826,GSE184336	high_confidence
ASCC3	8	GSE179252,GSE103236,GSE84787,GSE79973,GSE65801,GSE30727,GSE33335,GSE27342	high_confidence
ASF1B	8	GSE179252,GSE118916,GSE118897,GSE84787,GSE63089,GSE33335,GSE27342,GSE184336	high_confidence
ASPN	8	GSE179252,GSE118897,GSE84787,GSE79973,GSE63288,GSE63089,GSE29272,GSE33335	high_confidence
ASXL3	8	GSE179252,GSE118916,GSE122401,GSE118897,GSE79973,GSE63288,GSE29272,GSE19826	high_confidence
ATP2A3	8	GSE179252,GSE118897,GSE103236,GSE208099,GSE79973,GSE65801,GSE33335,GSE184336	high_confidence
AXL	8	GSE179252,GSE118916,GSE122401,GSE208099,GSE79973,GSE65801,GSE29272,GSE184336	high_confidence
BRCA1	8	GSE118897,GSE208099,GSE79973,GSE63089,GSE30727,GSE33335,GSE27342,GSE19826	high_confidence
C1QB	8	GSE179252,GSE122401,GSE84787,GSE29272,GSE29998,GSE33335,GSE19826,GSE184336	high_confidence
C3AR1	8	GSE179252,GSE122401,GSE118897,GSE208099,GSE63089,GSE33335,GSE27342,GSE19826	high_confidence
C3orf18	8	GSE179252,GSE118916,GSE208099,GSE63089,GSE29272,GSE33335,GSE27342,GSE184336	high_confidence
CCT5	8	GSE179252,GSE118916,GSE122401,GSE103236,GSE30727,GSE33335,GSE19826,GSE184336	high_confidence
CCT6A	8	GSE122401,GSE208099,GSE84787,GSE79973,GSE30727,GSE29272,GSE33335,GSE19826	high_confidence
CDKN3	8	GSE179252,GSE118916,GSE208099,GSE79973,GSE63288,GSE63089,GSE33335,GSE184336	high_confidence
CGNL1	8	GSE118916,GSE122401,GSE208099,GSE65801,GSE63288,GSE30727,GSE33335,GSE19826	high_confidence
CHN1	8	GSE179252,GSE118916,GSE84787,GSE79973,GSE63089,GSE30727,GSE29272,GSE184336	high_confidence
CIRBP	8	GSE179252,GSE118916,GSE79973,GSE65801,GSE29998,GSE33335,GSE19826,GSE184336	high_confidence
CLDN7	8	GSE118897,GSE79973,GSE63089,GSE30727,GSE33335,GSE27342,GSE19826,GSE184336	high_confidence
CLEC7A	8	GSE118916,GSE122401,GSE103236,GSE79973,GSE30727,GSE29272,GSE19826,GSE184336	high_confidence
CLRN3	8	GSE179252,GSE118897,GSE208099,GSE63089,GSE33335,GSE27342,GSE19826,GSE184336	high_confidence
COL4A1	8	GSE179252,GSE118916,GSE118897,GSE79973,GSE29272,GSE29998,GSE27342,GSE19826	high_confidence
COL5A1	8	GSE179252,GSE118916,GSE118897,GSE208099,GSE84787,GSE29272,GSE29998,GSE19826	high_confidence
COL6A1	8	GSE179252,GSE118916,GSE208099,GSE84787,GSE79973,GSE29272,GSE19826,GSE184336	high_confidence
COL8A1	8	GSE179252,GSE118916,GSE122401,GSE118897,GSE84787,GSE79973,GSE30727,GSE19826	high_confidence
CPSF3	8	GSE122401,GSE103236,GSE208099,GSE79973,GSE65801,GSE30727,GSE33335,GSE19826	high_confidence
CTSB	8	GSE118916,GSE122401,GSE208099,GSE79973,GSE63288,GSE29272,GSE33335,GSE19826	high_confidence
CXCL17	8	GSE179252,GSE122401,GSE79973,GSE63089,GSE33335,GSE27342,GSE19826,GSE184336	high_confidence
DERL3	8	GSE179252,GSE122401,GSE208099,GSE79973,GSE63089,GSE30727,GSE27342,GSE19826	high_confidence
DOCK10	8	GSE179252,GSE118916,GSE208099,GSE79973,GSE30727,GSE29272,GSE19826,GSE184336	high_confidence
EDNRA	8	GSE179252,GSE118916,GSE122401,GSE79973,GSE63288,GSE63089,GSE29272,GSE19826	high_confidence
EFEMP2	8	GSE179252,GSE118916,GSE122401,GSE208099,GSE84787,GSE79973,GSE29272,GSE184336	high_confidence
EMILIN1	8	GSE179252,GSE118916,GSE208099,GSE79973,GSE63288,GSE29272,GSE19826,GSE184336	high_confidence
FAM177B	8	GSE179252,GSE122401,GSE118897,GSE208099,GSE63288,GSE30727,GSE33335,GSE184336	high_confidence
FAM72D	8	GSE179252,GSE118897,GSE208099,GSE63089,GSE30727,GSE33335,GSE27342,GSE184336	high_confidence
FGA	8	GSE179252,GSE122401,GSE103236,GSE208099,GSE79973,GSE63089,GSE30727,GSE33335	high_confidence
FGR	8	GSE179252,GSE122401,GSE208099,GSE84787,GSE63288,GSE30727,GSE19826,GSE184336	high_confidence
FOXQ1	8	GSE179252,GSE118916,GSE122401,GSE208099,GSE79973,GSE63288,GSE29998,GSE184336	high_confidence
FSTL1	8	GSE179252,GSE118916,GSE122401,GSE118897,GSE79973,GSE63288,GSE29272,GSE184336	high_confidence
GBA3	8	GSE179252,GSE208099,GSE79973,GSE31811,GSE30727,GSE29272,GSE29998,GSE33335	high_confidence
GBGT1	8	GSE179252,GSE122401,GSE118897,GSE79973,GSE30727,GSE33335,GSE19826,GSE184336	high_confidence
GCNT2	8	GSE179252,GSE118916,GSE122401,GSE118897,GSE63089,GSE33335,GSE19826,GSE184336	high_confidence
GNB4	8	GSE179252,GSE118916,GSE122401,GSE79973,GSE63089,GSE30727,GSE27342,GSE184336	high_confidence
GPR65	8	GSE179252,GSE118916,GSE79973,GSE65801,GSE30727,GSE29272,GSE19826,GSE184336	high_confidence
GTPBP4	8	GSE118916,GSE122401,GSE208099,GSE79973,GSE30727,GSE29272,GSE33335,GSE19826	high_confidence
HEATR1	8	GSE122401,GSE208099,GSE79973,GSE30727,GSE29272,GSE33335,GSE27342,GSE19826	high_confidence
HKDC1	8	GSE118897,GSE208099,GSE79973,GSE63089,GSE33335,GSE27342,GSE19826,GSE184336	high_confidence
HMGB3	8	GSE179252,GSE118916,GSE208099,GSE84787,GSE79973,GSE63288,GSE19826,GSE184336	high_confidence
HMMR	8	GSE118916,GSE208099,GSE63288,GSE63089,GSE33335,GSE27342,GSE19826,GSE184336	high_confidence
HMOX2	8	GSE179252,GSE118916,GSE122401,GSE208099,GSE79973,GSE29272,GSE33335,GSE19826	high_confidence
HSP90AA1	8	GSE103236,GSE84787,GSE79973,GSE63288,GSE29272,GSE33335,GSE27342,GSE19826	high_confidence
IGSF6	8	GSE179252,GSE122401,GSE118897,GSE79973,GSE30727,GSE27342,GSE19826,GSE184336	high_confidence
IKZF1	8	GSE118916,GSE103236,GSE208099,GSE84787,GSE79973,GSE63288,GSE63089,GSE33335	high_confidence
IL11RA	8	GSE179252,GSE122401,GSE208099,GSE84787,GSE30727,GSE29272,GSE33335,GSE184336	high_confidence
INHBA	8	GSE118916,GSE103236,GSE208099,GSE79973,GSE30727,GSE29272,GSE27342,GSE19826	high_confidence
IRF4	8	GSE179252,GSE122401,GSE208099,GSE79973,GSE63089,GSE30727,GSE27342,GSE184336	high_confidence
ISG15	8	GSE179252,GSE118916,GSE122401,GSE84787,GSE29272,GSE29998,GSE19826,GSE184336	high_confidence
LAMC1	8	GSE179252,GSE118916,GSE118897,GSE79973,GSE63089,GSE29272,GSE19826,GSE184336	high_confidence
LAYN	8	GSE179252,GSE118916,GSE122401,GSE118897,GSE79973,GSE65801,GSE63288,GSE19826	high_confidence
LDHA	8	GSE118916,GSE122401,GSE103236,GSE84787,GSE79973,GSE29272,GSE33335,GSE184336	high_confidence
LEPR	8	GSE118916,GSE118897,GSE208099,GSE79973,GSE63288,GSE30727,GSE33335,GSE19826	high_confidence
LGALS1	8	GSE179252,GSE118916,GSE30727,GSE29272,GSE29998,GSE33335,GSE19826,GSE184336	high_confidence
LINGO2	8	GSE179252,GSE118897,GSE208099,GSE79973,GSE63288,GSE33335,GSE19826,GSE184336	high_confidence
LIPH	8	GSE179252,GSE118916,GSE122401,GSE208099,GSE79973,GSE63288,GSE63089,GSE19826	high_confidence
LMNB1	8	GSE179252,GSE118916,GSE122401,GSE63288,GSE63089,GSE33335,GSE27342,GSE184336	high_confidence
MAD2L1	8	GSE179252,GSE118916,GSE122401,GSE208099,GSE79973,GSE63288,GSE33335,GSE184336	high_confidence
MDH1	8	GSE179252,GSE118916,GSE122401,GSE208099,GSE79973,GSE65801,GSE29998,GSE19826	high_confidence
MEI1	8	GSE179252,GSE122401,GSE103236,GSE208099,GSE79973,GSE63089,GSE30727,GSE19826	high_confidence
MEP1B	8	GSE208099,GSE79973,GSE63288,GSE31811,GSE30727,GSE29272,GSE33335,GSE19826	high_confidence
MMD	8	GSE179252,GSE118916,GSE118897,GSE79973,GSE29272,GSE33335,GSE19826,GSE184336	high_confidence
MRC2	8	GSE179252,GSE118916,GSE122401,GSE118897,GSE208099,GSE79973,GSE29272,GSE19826	high_confidence
MRTO4	8	GSE118916,GSE122401,GSE103236,GSE208099,GSE79973,GSE30727,GSE33335,GSE19826	high_confidence
MTHFD1L	8	GSE179252,GSE118916,GSE122401,GSE208099,GSE79973,GSE65801,GSE30727,GSE33335	high_confidence
MUC17	8	GSE118897,GSE103236,GSE65801,GSE63089,GSE33335,GSE27342,GSE19826,GSE184336	high_confidence
MYO1F	8	GSE179252,GSE118916,GSE103236,GSE79973,GSE30727,GSE29272,GSE19826,GSE184336	high_confidence
MYO7B	8	GSE179252,GSE122401,GSE103236,GSE208099,GSE30727,GSE29272,GSE33335,GSE184336	high_confidence
MYRF	8	GSE179252,GSE118916,GSE118897,GSE208099,GSE79973,GSE29272,GSE19826,GSE184336	high_confidence
MZB1	8	GSE179252,GSE122401,GSE208099,GSE79973,GSE30727,GSE29272,GSE29998,GSE19826	high_confidence
NCAPH	8	GSE179252,GSE118897,GSE79973,GSE63089,GSE30727,GSE33335,GSE27342,GSE184336	high_confidence
NEDD4L	8	GSE118916,GSE122401,GSE208099,GSE84787,GSE79973,GSE33335,GSE19826,GSE184336	high_confidence
NEXN	8	GSE179252,GSE118916,GSE103236,GSE208099,GSE84787,GSE79973,GSE63089,GSE19826	high_confidence
OSBPL7	8	GSE179252,GSE118916,GSE122401,GSE208099,GSE79973,GSE30727,GSE33335,GSE184336	high_confidence
PARP14	8	GSE179252,GSE118916,GSE122401,GSE118897,GSE30727,GSE33335,GSE19826,GSE184336	high_confidence
PHF19	8	GSE118916,GSE103236,GSE208099,GSE84787,GSE79973,GSE63288,GSE33335,GSE19826	high_confidence
PLCB3	8	GSE122401,GSE118897,GSE103236,GSE208099,GSE63288,GSE63089,GSE33335,GSE27342	high_confidence
PLCXD3	8	GSE179252,GSE122401,GSE103236,GSE208099,GSE79973,GSE63288,GSE29998,GSE19826	high_confidence
PPIL1	8	GSE118916,GSE122401,GSE208099,GSE84787,GSE79973,GSE63089,GSE30727,GSE33335	high_confidence
PSCA	8	GSE118916,GSE118897,GSE208099,GSE79973,GSE63089,GSE33335,GSE27342,GSE184336	high_confidence
PSMD14	8	GSE122401,GSE208099,GSE84787,GSE79973,GSE65801,GSE30727,GSE33335,GSE27342	high_confidence
PTPRN2	8	GSE179252,GSE118916,GSE103236,GSE79973,GSE29272,GSE33335,GSE19826,GSE184336	high_confidence
QKI	8	GSE179252,GSE118916,GSE122401,GSE208099,GSE84787,GSE79973,GSE29272,GSE184336	high_confidence
RAB23	8	GSE179252,GSE118916,GSE122401,GSE79973,GSE63288,GSE33335,GSE19826,GSE184336	high_confidence
RAD54L	8	GSE179252,GSE118916,GSE122401,GSE118897,GSE208099,GSE63288,GSE30727,GSE184336	high_confidence
RAP1GAP2	8	GSE179252,GSE118916,GSE122401,GSE118897,GSE79973,GSE33335,GSE19826,GSE184336	high_confidence
RASSF6	8	GSE179252,GSE118916,GSE122401,GSE208099,GSE63288,GSE63089,GSE19826,GSE184336	high_confidence
RFC4	8	GSE179252,GSE118916,GSE208099,GSE84787,GSE79973,GSE30727,GSE33335,GSE19826	high_confidence
RNASE4	8	GSE122401,GSE208099,GSE79973,GSE63288,GSE30727,GSE29998,GSE19826,GSE184336	high_confidence
S100P	8	GSE179252,GSE208099,GSE63089,GSE30727,GSE29272,GSE29998,GSE27342,GSE184336	high_confidence
SCGB2A1	8	GSE179252,GSE118916,GSE122401,GSE118897,GSE208099,GSE79973,GSE19826,GSE184336	high_confidence
SCUBE2	8	GSE179252,GSE79973,GSE63089,GSE30727,GSE29272,GSE33335,GSE19826,GSE184336	high_confidence
SETBP1	8	GSE118897,GSE208099,GSE84787,GSE79973,GSE63089,GSE33335,GSE27342,GSE19826	high_confidence
SFRP4	8	GSE179252,GSE118916,GSE118897,GSE103236,GSE84787,GSE63089,GSE33335,GSE27342	high_confidence
SH3RF2	8	GSE179252,GSE118916,GSE84787,GSE79973,GSE63288,GSE63089,GSE19826,GSE184336	high_confidence
SHCBP1	8	GSE179252,GSE118916,GSE118897,GSE79973,GSE63089,GSE27342,GSE19826,GSE184336	high_confidence
SIDT2	8	GSE179252,GSE118916,GSE208099,GSE79973,GSE29272,GSE29998,GSE19826,GSE184336	high_confidence
SKAP2	8	GSE179252,GSE118916,GSE79973,GSE30727,GSE29272,GSE33335,GSE27342,GSE19826	high_confidence
SLAMF8	8	GSE179252,GSE122401,GSE118897,GSE103236,GSE79973,GSE29272,GSE33335,GSE19826	high_confidence
SLC13A3	8	GSE118916,GSE122401,GSE118897,GSE79973,GSE29272,GSE33335,GSE19826,GSE184336	high_confidence
SLC44A2	8	GSE179252,GSE118916,GSE122401,GSE103236,GSE208099,GSE79973,GSE29998,GSE184336	high_confidence
SNRPB	8	GSE118916,GSE122401,GSE208099,GSE79973,GSE29272,GSE29998,GSE33335,GSE19826	high_confidence
SPTSSB	8	GSE179252,GSE118916,GSE122401,GSE208099,GSE79973,GSE63288,GSE30727,GSE184336	high_confidence
STMN1	8	GSE179252,GSE118916,GSE122401,GSE118897,GSE79973,GSE33335,GSE27342,GSE19826	high_confidence
TAGLN	8	GSE179252,GSE118916,GSE208099,GSE84787,GSE79973,GSE63288,GSE29272,GSE19826	high_confidence
TBC1D14	8	GSE179252,GSE118916,GSE122401,GSE118897,GSE103236,GSE79973,GSE33335,GSE19826	high_confidence
TFEC	8	GSE179252,GSE118916,GSE122401,GSE118897,GSE103236,GSE79973,GSE19826,GSE184336	high_confidence
TMEM116	8	GSE179252,GSE118916,GSE122401,GSE208099,GSE79973,GSE33335,GSE19826,GSE184336	high_confidence
TMEM38A	8	GSE122401,GSE103236,GSE208099,GSE84787,GSE79973,GSE65801,GSE19826,GSE184336	high_confidence
TMPRSS2	8	GSE179252,GSE118916,GSE79973,GSE63089,GSE29272,GSE27342,GSE19826,GSE184336	high_confidence
TRIO	8	GSE179252,GSE118916,GSE103236,GSE208099,GSE79973,GSE29272,GSE19826,GSE184336	high_confidence
TUBA1A	8	GSE179252,GSE118916,GSE122401,GSE208099,GSE79973,GSE29272,GSE19826,GSE184336	high_confidence
TYMP	8	GSE179252,GSE118916,GSE122401,GSE208099,GSE79973,GSE63288,GSE29998,GSE19826	high_confidence
WASF3	8	GSE179252,GSE118916,GSE122401,GSE118897,GSE208099,GSE30727,GSE33335,GSE19826	high_confidence
AADAC	7	GSE179252,GSE118916,GSE118897,GSE208099,GSE79973,GSE29272,GSE184336	high_confidence
ABCC8	7	GSE179252,GSE103236,GSE79973,GSE63089,GSE30727,GSE33335,GSE19826	high_confidence
ABLIM1	7	GSE179252,GSE122401,GSE208099,GSE79973,GSE63288,GSE29998,GSE184336	high_confidence
ACACB	7	GSE179252,GSE84787,GSE79973,GSE29272,GSE33335,GSE27342,GSE184336	high_confidence
ACTN1	7	GSE179252,GSE118916,GSE30727,GSE29272,GSE33335,GSE19826,GSE184336	high_confidence
AIMP2	7	GSE118916,GSE122401,GSE84787,GSE79973,GSE63288,GSE33335,GSE19826	high_confidence
AKT3	7	GSE179252,GSE118916,GSE122401,GSE79973,GSE29272,GSE19826,GSE184336	high_confidence
ANP32E	7	GSE179252,GSE118916,GSE208099,GSE79973,GSE29272,GSE33335,GSE19826	high_confidence
APOA4	7	GSE208099,GSE79973,GSE63089,GSE30727,GSE29272,GSE29998,GSE33335	high_confidence
APOC3	7	GSE179252,GSE208099,GSE79973,GSE63089,GSE30727,GSE29998,GSE27342	high_confidence
ARHGAP24	7	GSE179252,GSE118916,GSE79973,GSE29272,GSE33335,GSE19826,GSE184336	high_confidence
ARHGDIB	7	GSE118916,GSE63089,GSE30727,GSE29272,GSE29998,GSE19826,GSE184336	high_confidence
ASAP1	7	GSE118916,GSE122401,GSE103236,GSE79973,GSE30727,GSE33335,GSE19826	high_confidence
ATAD5	7	GSE118897,GSE103236,GSE63089,GSE30727,GSE33335,GSE27342,GSE184336	high_confidence
AZGP1	7	GSE118916,GSE122401,GSE118897,GSE208099,GSE79973,GSE63288,GSE184336	high_confidence
B4GALNT2	7	GSE179252,GSE122401,GSE118897,GSE30727,GSE33335,GSE27342,GSE184336	high_confidence
BGN	7	GSE118916,GSE122401,GSE118897,GSE29998,GSE33335,GSE27342,GSE19826	high_confidence
BID	7	GSE118916,GSE122401,GSE208099,GSE84787,GSE79973,GSE63288,GSE19826	high_confidence
BMP6	7	GSE179252,GSE122401,GSE208099,GSE79973,GSE30727,GSE29272,GSE19826	high_confidence
BNC2	7	GSE179252,GSE118916,GSE122401,GSE79973,GSE29272,GSE19826,GSE184336	high_confidence
BOC	7	GSE179252,GSE118916,GSE103236,GSE79973,GSE65801,GSE19826,GSE184336	high_confidence
BRIP1	7	GSE179252,GSE103236,GSE63288,GSE63089,GSE33335,GSE27342,GSE184336	high_confidence
BUB3	7	GSE118916,GSE122401,GSE103236,GSE208099,GSE79973,GSE63288,GSE33335	high_confidence
C3	7	GSE118916,GSE118897,GSE208099,GSE79973,GSE63089,GSE29272,GSE19826	high_confidence
C4orf19	7	GSE179252,GSE118916,GSE122401,GSE79973,GSE63288,GSE29272,GSE184336	high_confidence
CAD	7	GSE179252,GSE118916,GSE84787,GSE79973,GSE30727,GSE33335,GSE19826	high_confidence
CAPN8	7	GSE179252,GSE118916,GSE122401,GSE208099,GSE79973,GSE63288,GSE29998	high_confidence
CASC5	7	GSE118916,GSE103236,GSE63288,GSE63089,GSE33335,GSE27342,GSE19826	high_confidence
CBLIF	7	GSE179252,GSE122401,GSE118897,GSE79973,GSE30727,GSE29998,GSE184336	high_confidence
CBX3	7	GSE179252,GSE118916,GSE122401,GSE208099,GSE79973,GSE29272,GSE19826	high_confidence
CCBE1	7	GSE179252,GSE118916,GSE118897,GSE103236,GSE79973,GSE19826,GSE184336	high_confidence
CCT2	7	GSE118916,GSE122401,GSE208099,GSE84787,GSE63288,GSE29272,GSE33335	high_confidence
CD300LF	7	GSE179252,GSE122401,GSE118897,GSE103236,GSE79973,GSE19826,GSE184336	high_confidence
CD72	7	GSE179252,GSE118916,GSE208099,GSE84787,GSE65801,GSE19826,GSE184336	high_confidence
CDC25A	7	GSE179252,GSE122401,GSE103236,GSE208099,GSE79973,GSE30727,GSE184336	high_confidence
CDC25C	7	GSE179252,GSE118916,GSE118897,GSE79973,GSE33335,GSE19826,GSE184336	high_confidence
CDC7	7	GSE179252,GSE118916,GSE122401,GSE103236,GSE208099,GSE63288,GSE30727	high_confidence
CDH17	7	GSE179252,GSE118897,GSE208099,GSE63089,GSE33335,GSE27342,GSE184336	high_confidence
CENPL	7	GSE179252,GSE118916,GSE79973,GSE65801,GSE63288,GSE30727,GSE19826	high_confidence
CENPN	7	GSE179252,GSE118916,GSE122401,GSE118897,GSE208099,GSE79973,GSE19826	high_confidence
CENPO	7	GSE118897,GSE79973,GSE63089,GSE30727,GSE33335,GSE27342,GSE184336	high_confidence
CKAP2L	7	GSE179252,GSE118897,GSE79973,GSE63288,GSE30727,GSE33335,GSE184336	high_confidence
CLCNKA	7	GSE179252,GSE122401,GSE208099,GSE30727,GSE33335,GSE19826,GSE184336	high_confidence
CLEC4A	7	GSE122401,GSE118897,GSE103236,GSE208099,GSE79973,GSE30727,GSE19826	high_confidence
CNPY3	7	GSE208099,GSE84787,GSE79973,GSE65801,GSE63288,GSE33335,GSE19826	high_confidence
COL12A1	7	GSE118916,GSE118897,GSE84787,GSE79973,GSE30727,GSE27342,GSE19826	high_confidence
COL1A1	7	GSE118916,GSE84787,GSE79973,GSE29272,GSE29998,GSE27342,GSE19826	high_confidence
COL4A2	7	GSE179252,GSE118916,GSE118897,GSE63288,GSE63089,GSE29272,GSE184336	high_confidence
COL6A2	7	GSE179252,GSE118916,GSE208099,GSE79973,GSE29272,GSE19826,GSE184336	high_confidence
CORO1C	7	GSE118916,GSE122401,GSE79973,GSE29272,GSE33335,GSE19826,GSE184336	high_confidence
CPXM2	7	GSE179252,GSE118916,GSE84787,GSE79973,GSE63288,GSE19826,GSE184336	high_confidence
CWH43	7	GSE118916,GSE122401,GSE79973,GSE65801,GSE30727,GSE19826,GSE184336	high_confidence
CYP2C8	7	GSE179252,GSE118916,GSE118897,GSE79973,GSE30727,GSE19826,GSE184336	high_confidence
CYP2C9	7	GSE118916,GSE208099,GSE79973,GSE63288,GSE29272,GSE33335,GSE184336	high_confidence
CYP3A5	7	GSE179252,GSE118916,GSE79973,GSE63288,GSE30727,GSE29272,GSE184336	high_confidence
DCN	7	GSE118916,GSE122401,GSE208099,GSE84787,GSE79973,GSE63288,GSE19826	high_confidence
DENND5A	7	GSE179252,GSE118916,GSE122401,GSE79973,GSE30727,GSE29272,GSE184336	high_confidence
DMD	7	GSE118916,GSE122401,GSE118897,GSE208099,GSE63089,GSE29272,GSE27342	high_confidence
DOCK4	7	GSE179252,GSE118916,GSE122401,GSE118897,GSE79973,GSE30727,GSE19826	high_confidence
DTX3L	7	GSE122401,GSE103236,GSE79973,GSE30727,GSE33335,GSE19826,GSE184336	high_confidence
DUOXA1	7	GSE179252,GSE118916,GSE208099,GSE29998,GSE33335,GSE27342,GSE19826	high_confidence
E2F3	7	GSE118916,GSE208099,GSE79973,GSE30727,GSE29272,GSE33335,GSE19826	high_confidence
EBNA1BP2	7	GSE118916,GSE122401,GSE208099,GSE84787,GSE79973,GSE30727,GSE33335	high_confidence
EDARADD	7	GSE179252,GSE208099,GSE63089,GSE30727,GSE33335,GSE27342,GSE184336	high_confidence
EIF2AK3	7	GSE179252,GSE118916,GSE122401,GSE208099,GSE79973,GSE30727,GSE184336	high_confidence
EIF3B	7	GSE118916,GSE208099,GSE79973,GSE63288,GSE30727,GSE33335,GSE19826	high_confidence
ENPP5	7	GSE179252,GSE118916,GSE122401,GSE118897,GSE30727,GSE19826,GSE184336	high_confidence
ERBB4	7	GSE179252,GSE118916,GSE103236,GSE29272,GSE33335,GSE27342,GSE19826	high_confidence
ERH	7	GSE122401,GSE208099,GSE84787,GSE63089,GSE29272,GSE33335,GSE27342	high_confidence
F11	7	GSE118897,GSE103236,GSE208099,GSE79973,GSE63288,GSE30727,GSE29272	high_confidence
FAM3B	7	GSE179252,GSE118916,GSE65801,GSE63288,GSE63089,GSE27342,GSE184336	high_confidence
FBP1	7	GSE179252,GSE118916,GSE208099,GSE65801,GSE30727,GSE19826,GSE184336	high_confidence
FCRL5	7	GSE179252,GSE122401,GSE208099,GSE79973,GSE63089,GSE30727,GSE19826	high_confidence
FER1L4	7	GSE179252,GSE118916,GSE103236,GSE208099,GSE79973,GSE29998,GSE184336	high_confidence
FGF7	7	GSE179252,GSE118916,GSE122401,GSE103236,GSE79973,GSE63089,GSE184336	high_confidence
FHL1	7	GSE208099,GSE79973,GSE63089,GSE30727,GSE29272,GSE29998,GSE27342	high_confidence
FIGNL1	7	GSE179252,GSE118916,GSE79973,GSE63089,GSE30727,GSE33335,GSE19826	high_confidence
FMO4	7	GSE118916,GSE118897,GSE208099,GSE79973,GSE30727,GSE29272,GSE19826	high_confidence
FNDC5	7	GSE179252,GSE208099,GSE79973,GSE63288,GSE30727,GSE33335,GSE19826	high_confidence
FOLR1	7	GSE179252,GSE118916,GSE208099,GSE79973,GSE30727,GSE19826,GSE184336	high_confidence
GALNT6	7	GSE179252,GSE122401,GSE208099,GSE79973,GSE63089,GSE27342,GSE184336	high_confidence
GAS7	7	GSE179252,GSE118916,GSE122401,GSE79973,GSE63288,GSE19826,GSE184336	high_confidence
GCNT1	7	GSE179252,GSE118916,GSE122401,GSE79973,GSE63288,GSE19826,GSE184336	high_confidence
GEN1	7	GSE179252,GSE118897,GSE103236,GSE63089,GSE33335,GSE27342,GSE184336	high_confidence
GIF	7	GSE118916,GSE208099,GSE63288,GSE63089,GSE29272,GSE33335,GSE19826	high_confidence
GKN1	7	GSE103236,GSE79973,GSE63288,GSE30727,GSE29998,GSE19826,GSE184336	high_confidence
GKN2	7	GSE122401,GSE118897,GSE208099,GSE79973,GSE29998,GSE19826,GSE184336	high_confidence
GMFG	7	GSE118916,GSE103236,GSE208099,GSE65801,GSE30727,GSE29272,GSE19826	high_confidence
GRIP2	7	GSE179252,GSE118916,GSE103236,GSE79973,GSE29272,GSE19826,GSE184336	high_confidence
GSTA3	7	GSE179252,GSE118897,GSE84787,GSE79973,GSE63288,GSE19826,GSE184336	high_confidence
GTSE1	7	GSE179252,GSE118897,GSE208099,GSE79973,GSE29272,GSE19826,GSE184336	high_confidence
HIP1R	7	GSE179252,GSE118916,GSE122401,GSE208099,GSE84787,GSE79973,GSE184336	high_confidence
HSPD1	7	GSE118916,GSE122401,GSE103236,GSE84787,GSE79973,GSE29272,GSE19826	high_confidence
IDH2	7	GSE179252,GSE118916,GSE122401,GSE118897,GSE79973,GSE29998,GSE19826	high_confidence
IFIT3	7	GSE179252,GSE122401,GSE84787,GSE30727,GSE29272,GSE19826,GSE184336	high_confidence
IGFALS	7	GSE179252,GSE118916,GSE122401,GSE208099,GSE33335,GSE19826,GSE184336	high_confidence
IGFBP4	7	GSE179252,GSE122401,GSE79973,GSE63089,GSE29272,GSE19826,GSE184336	high_confidence
IGHA1	7	GSE179252,GSE122401,GSE118897,GSE103236,GSE79973,GSE30727,GSE19826	high_confidence
IL10RA	7	GSE118916,GSE208099,GSE65801,GSE30727,GSE29272,GSE33335,GSE19826	high_confidence
IRX2	7	GSE179252,GSE122401,GSE118897,GSE84787,GSE65801,GSE30727,GSE33335	high_confidence
ITGA1	7	GSE179252,GSE118916,GSE122401,GSE79973,GSE63288,GSE19826,GSE184336	high_confidence
JAK3	7	GSE118916,GSE63288,GSE30727,GSE29272,GSE33335,GSE19826,GSE184336	high_confidence
KCNA3	7	GSE179252,GSE122401,GSE208099,GSE79973,GSE63089,GSE30727,GSE33335	high_confidence
KCNJ15	7	GSE118916,GSE122401,GSE118897,GSE79973,GSE33335,GSE19826,GSE184336	high_confidence
KCNQ1	7	GSE179252,GSE118916,GSE122401,GSE118897,GSE30727,GSE27342,GSE19826	high_confidence
KHDRBS1	7	GSE118916,GSE122401,GSE103236,GSE208099,GSE84787,GSE30727,GSE33335	high_confidence
KIAA1191	7	GSE122401,GSE208099,GSE79973,GSE63288,GSE29998,GSE19826,GSE184336	high_confidence
KLHL6	7	GSE179252,GSE122401,GSE103236,GSE208099,GSE79973,GSE63089,GSE33335	high_confidence
LCK	7	GSE118916,GSE103236,GSE79973,GSE65801,GSE29998,GSE33335,GSE19826	high_confidence
LNX1	7	GSE179252,GSE118916,GSE122401,GSE65801,GSE30727,GSE19826,GSE184336	high_confidence
MAGI3	7	GSE118916,GSE122401,GSE79973,GSE63288,GSE30727,GSE19826,GSE184336	high_confidence
MAL	7	GSE179252,GSE118916,GSE208099,GSE79973,GSE30727,GSE33335,GSE19826	high_confidence
MAPRE1	7	GSE118916,GSE208099,GSE79973,GSE30727,GSE29272,GSE33335,GSE19826	high_confidence
MCM7	7	GSE118916,GSE122401,GSE208099,GSE63089,GSE30727,GSE33335,GSE27342	high_confidence
MFSD4	7	GSE118916,GSE103236,GSE208099,GSE63089,GSE33335,GSE27342,GSE19826	high_confidence
MFSD4A	7	GSE179252,GSE122401,GSE118897,GSE79973,GSE30727,GSE29998,GSE184336	high_confidence
MITF	7	GSE118916,GSE118897,GSE208099,GSE79973,GSE63089,GSE33335,GSE19826	high_confidence
MMS22L	7	GSE208099,GSE63288,GSE63089,GSE30727,GSE33335,GSE27342,GSE184336	high_confidence
MND1	7	GSE179252,GSE118916,GSE122401,GSE208099,GSE79973,GSE19826,GSE184336	high_confidence
MPC1	7	GSE118916,GSE122401,GSE118897,GSE208099,GSE29998,GSE19826,GSE184336	high_confidence
MSH2	7	GSE118916,GSE103236,GSE208099,GSE79973,GSE30727,GSE33335,GSE19826	high_confidence
MTFR2	7	GSE179252,GSE118916,GSE118897,GSE208099,GSE79973,GSE19826,GSE184336	high_confidence
MTTP	7	GSE103236,GSE208099,GSE79973,GSE31811,GSE30727,GSE29272,GSE29998	high_confidence
MXRA8	7	GSE179252,GSE118916,GSE122401,GSE118897,GSE79973,GSE29272,GSE33335	high_confidence
MYH10	7	GSE179252,GSE118916,GSE122401,GSE103236,GSE63089,GSE29272,GSE184336	high_confidence
MYH11	7	GSE118916,GSE208099,GSE79973,GSE30727,GSE29998,GSE27342,GSE19826	high_confidence
MYL9	7	GSE179252,GSE118916,GSE208099,GSE79973,GSE63288,GSE29272,GSE19826	high_confidence
MYLK	7	GSE179252,GSE118916,GSE208099,GSE79973,GSE65801,GSE29272,GSE19826	high_confidence
NBN	7	GSE118916,GSE122401,GSE208099,GSE79973,GSE29272,GSE33335,GSE19826	high_confidence
NCAPD2	7	GSE118916,GSE208099,GSE84787,GSE63089,GSE33335,GSE19826,GSE184336	high_confidence
NOP58	7	GSE179252,GSE118916,GSE122401,GSE208099,GSE84787,GSE30727,GSE33335	high_confidence
NTN4	7	GSE179252,GSE118916,GSE118897,GSE208099,GSE79973,GSE33335,GSE184336	high_confidence
NUAK1	7	GSE179252,GSE118916,GSE122401,GSE118897,GSE208099,GSE79973,GSE63288	high_confidence
NUDT1	7	GSE118916,GSE122401,GSE208099,GSE79973,GSE65801,GSE33335,GSE19826	high_confidence
NUP155	7	GSE122401,GSE208099,GSE79973,GSE30727,GSE33335,GSE27342,GSE19826	high_confidence
ORC1	7	GSE179252,GSE122401,GSE118897,GSE79973,GSE30727,GSE33335,GSE184336	high_confidence
PAK1IP1	7	GSE118916,GSE122401,GSE103236,GSE208099,GSE79973,GSE30727,GSE33335	high_confidence
PAK2	7	GSE118916,GSE122401,GSE79973,GSE29272,GSE33335,GSE27342,GSE19826	high_confidence
PBK	7	GSE179252,GSE118916,GSE122401,GSE63089,GSE33335,GSE27342,GSE184336	high_confidence
PBLD	7	GSE118916,GSE208099,GSE79973,GSE63089,GSE29272,GSE19826,GSE184336	high_confidence
PDGFD	7	GSE118916,GSE122401,GSE208099,GSE79973,GSE63288,GSE33335,GSE19826	high_confidence
PDLIM7	7	GSE179252,GSE118916,GSE84787,GSE79973,GSE29272,GSE19826,GSE184336	high_confidence
PFDN2	7	GSE118916,GSE122401,GSE103236,GSE208099,GSE79973,GSE33335,GSE19826	high_confidence
PGK1	7	GSE118916,GSE103236,GSE63288,GSE63089,GSE29272,GSE33335,GSE19826	high_confidence
PGM5	7	GSE118916,GSE118897,GSE103236,GSE63089,GSE30727,GSE29998,GSE27342	high_confidence
PHYHD1	7	GSE118916,GSE122401,GSE65801,GSE30727,GSE33335,GSE19826,GSE184336	high_confidence
PILRA	7	GSE179252,GSE122401,GSE79973,GSE63288,GSE30727,GSE19826,GSE184336	high_confidence
PKIG	7	GSE179252,GSE118916,GSE118897,GSE84787,GSE79973,GSE29272,GSE19826	high_confidence
PLA2G7	7	GSE122401,GSE118897,GSE208099,GSE63288,GSE33335,GSE27342,GSE19826	high_confidence
PLAU	7	GSE118916,GSE118897,GSE84787,GSE79973,GSE65801,GSE30727,GSE29272	high_confidence
PLEK	7	GSE179252,GSE118916,GSE118897,GSE79973,GSE30727,GSE29272,GSE184336	high_confidence
PLIN5	7	GSE179252,GSE118916,GSE122401,GSE208099,GSE79973,GSE19826,GSE184336	high_confidence
PNPT1	7	GSE118916,GSE103236,GSE208099,GSE84787,GSE63288,GSE30727,GSE33335	high_confidence
PPP2R3A	7	GSE179252,GSE122401,GSE118897,GSE208099,GSE63288,GSE33335,GSE19826	high_confidence
PRDM16	7	GSE118916,GSE103236,GSE84787,GSE63089,GSE33335,GSE27342,GSE184336	high_confidence
PROM2	7	GSE118916,GSE118897,GSE208099,GSE84787,GSE79973,GSE63089,GSE184336	high_confidence
PRPF4	7	GSE118916,GSE122401,GSE208099,GSE79973,GSE30727,GSE33335,GSE19826	high_confidence
PRRT2	7	GSE118916,GSE103236,GSE208099,GSE84787,GSE63089,GSE30727,GSE27342	high_confidence
PSMA7	7	GSE118916,GSE122401,GSE208099,GSE84787,GSE79973,GSE33335,GSE19826	high_confidence
PSMB2	7	GSE118916,GSE208099,GSE84787,GSE63089,GSE30727,GSE29998,GSE27342	high_confidence
PTER	7	GSE179252,GSE118916,GSE118897,GSE79973,GSE63288,GSE27342,GSE184336	high_confidence
PTPRC	7	GSE118916,GSE103236,GSE84787,GSE30727,GSE29272,GSE19826,GSE184336	high_confidence
PTPRH	7	GSE179252,GSE118916,GSE103236,GSE208099,GSE79973,GSE29272,GSE184336	high_confidence
RAD21	7	GSE208099,GSE84787,GSE63288,GSE30727,GSE29272,GSE33335,GSE27342	high_confidence
RAD51	7	GSE122401,GSE118897,GSE208099,GSE84787,GSE33335,GSE27342,GSE19826	high_confidence
RANBP3L	7	GSE179252,GSE122401,GSE118897,GSE103236,GSE63288,GSE30727,GSE33335	high_confidence
RASEF	7	GSE179252,GSE118916,GSE122401,GSE208099,GSE63288,GSE63089,GSE19826	high_confidence
RBL1	7	GSE179252,GSE84787,GSE65801,GSE63089,GSE30727,GSE33335,GSE27342	high_confidence
RBMS3	7	GSE179252,GSE118916,GSE84787,GSE79973,GSE65801,GSE19826,GSE184336	high_confidence
RBPMS2	7	GSE208099,GSE79973,GSE65801,GSE30727,GSE29998,GSE33335,GSE27342	high_confidence
RECQL	7	GSE179252,GSE118916,GSE103236,GSE65801,GSE33335,GSE19826,GSE184336	high_confidence
RFC5	7	GSE118916,GSE122401,GSE208099,GSE84787,GSE30727,GSE33335,GSE19826	high_confidence
RIPK4	7	GSE179252,GSE118916,GSE84787,GSE79973,GSE63089,GSE29272,GSE184336	high_confidence
RPP40	7	GSE118916,GSE103236,GSE208099,GSE84787,GSE79973,GSE65801,GSE33335	high_confidence
RRM2	7	GSE179252,GSE122401,GSE118897,GSE208099,GSE63089,GSE27342,GSE184336	high_confidence
SAMD4A	7	GSE179252,GSE118916,GSE122401,GSE84787,GSE79973,GSE19826,GSE184336	high_confidence
SAMSN1	7	GSE79973,GSE65801,GSE63089,GSE30727,GSE29272,GSE27342,GSE184336	high_confidence
SCNN1B	7	GSE179252,GSE118916,GSE103236,GSE79973,GSE63089,GSE19826,GSE184336	high_confidence
SERPINA4	7	GSE179252,GSE122401,GSE118897,GSE103236,GSE208099,GSE19826,GSE184336	high_confidence
SGCE	7	GSE179252,GSE118916,GSE118897,GSE103236,GSE208099,GSE79973,GSE29272	high_confidence
SGPL1	7	GSE179252,GSE79973,GSE63288,GSE29272,GSE33335,GSE19826,GSE184336	high_confidence
SLC41A2	7	GSE179252,GSE118916,GSE79973,GSE63288,GSE27342,GSE19826,GSE184336	high_confidence
SLC7A8	7	GSE179252,GSE122401,GSE208099,GSE79973,GSE30727,GSE19826,GSE184336	high_confidence
SMC6	7	GSE179252,GSE103236,GSE79973,GSE65801,GSE33335,GSE27342,GSE19826	high_confidence
SMIM11	7	GSE179252,GSE122401,GSE208099,GSE79973,GSE30727,GSE19826,GSE184336	high_confidence
SMIM14	7	GSE122401,GSE118897,GSE208099,GSE79973,GSE30727,GSE29998,GSE184336	high_confidence
SNRPE	7	GSE118916,GSE122401,GSE208099,GSE79973,GSE63288,GSE29272,GSE19826	high_confidence
SORBS1	7	GSE118916,GSE118897,GSE79973,GSE63089,GSE29998,GSE33335,GSE27342	high_confidence
ST6GALNAC1	7	GSE179252,GSE118916,GSE79973,GSE63089,GSE27342,GSE19826,GSE184336	high_confidence
STIP1	7	GSE118916,GSE103236,GSE208099,GSE79973,GSE30727,GSE29272,GSE33335	high_confidence
SUSD4	7	GSE118916,GSE122401,GSE103236,GSE208099,GSE79973,GSE19826,GSE184336	high_confidence
SYNGR1	7	GSE179252,GSE122401,GSE208099,GSE30727,GSE29272,GSE33335,GSE184336	high_confidence
TACC3	7	GSE179252,GSE118916,GSE84787,GSE30727,GSE33335,GSE19826,GSE184336	high_confidence
TCF4	7	GSE118916,GSE122401,GSE103236,GSE208099,GSE79973,GSE29272,GSE19826	high_confidence
TFCP2L1	7	GSE179252,GSE208099,GSE63089,GSE30727,GSE27342,GSE19826,GSE184336	high_confidence
TGFBI	7	GSE118916,GSE208099,GSE79973,GSE30727,GSE29272,GSE29998,GSE19826	high_confidence
THBS1	7	GSE118897,GSE103236,GSE208099,GSE63089,GSE30727,GSE33335,GSE184336	high_confidence
TM7SF2	7	GSE179252,GSE118916,GSE122401,GSE65801,GSE30727,GSE33335,GSE184336	high_confidence
TMEM171	7	GSE179252,GSE118916,GSE122401,GSE118897,GSE208099,GSE19826,GSE184336	high_confidence
TMEM43	7	GSE179252,GSE118916,GSE122401,GSE208099,GSE79973,GSE33335,GSE184336	high_confidence
TPM2	7	GSE179252,GSE118916,GSE84787,GSE79973,GSE63288,GSE29272,GSE19826	high_confidence
TRAF3IP3	7	GSE118916,GSE103236,GSE208099,GSE84787,GSE79973,GSE33335,GSE19826	high_confidence
TUBA1B	7	GSE122401,GSE208099,GSE84787,GSE63288,GSE29272,GSE29998,GSE19826	high_confidence
TXNDC11	7	GSE179252,GSE122401,GSE103236,GSE79973,GSE63288,GSE63089,GSE184336	high_confidence
UMPS	7	GSE118916,GSE122401,GSE208099,GSE79973,GSE29272,GSE33335,GSE19826	high_confidence
VIL1	7	GSE208099,GSE79973,GSE63089,GSE33335,GSE27342,GSE19826,GSE184336	high_confidence
WDR12	7	GSE208099,GSE84787,GSE79973,GSE63089,GSE30727,GSE33335,GSE19826	high_confidence
XPO1	7	GSE179252,GSE208099,GSE30727,GSE29272,GSE33335,GSE27342,GSE19826	high_confidence
XRN2	7	GSE118916,GSE208099,GSE79973,GSE63288,GSE33335,GSE27342,GSE19826	high_confidence
ZG16	7	GSE208099,GSE79973,GSE63288,GSE31811,GSE30727,GSE29272,GSE33335	high_confidence
ZNF423	7	GSE179252,GSE118916,GSE122401,GSE79973,GSE29272,GSE19826,GSE184336	high_confidence

## Sheet: 2B- medium confidence
Gene Symbol	Frequency	datasets list	tier
ABCE1	6	GSE179252,GSE208099,GSE79973,GSE63288,GSE30727,GSE33335	medium_confidence
ACTA2	6	GSE179252,GSE118916,GSE208099,GSE79973,GSE29272,GSE19826	medium_confidence
ADA	6	GSE118916,GSE122401,GSE79973,GSE63288,GSE33335,GSE19826	medium_confidence
ADRM1	6	GSE118916,GSE103236,GSE208099,GSE79973,GSE63288,GSE19826	medium_confidence
ADSL	6	GSE122401,GSE103236,GSE208099,GSE84787,GSE79973,GSE19826	medium_confidence
ADTRP	6	GSE179252,GSE118916,GSE118897,GSE79973,GSE29272,GSE184336	medium_confidence
AKAP12	6	GSE118916,GSE208099,GSE84787,GSE79973,GSE63089,GSE27342	medium_confidence
AKR1C3	6	GSE179252,GSE122401,GSE79973,GSE63288,GSE30727,GSE184336	medium_confidence
ALOX5AP	6	GSE179252,GSE118897,GSE79973,GSE63089,GSE30727,GSE27342	medium_confidence
ANAPC1	6	GSE118916,GSE84787,GSE79973,GSE63288,GSE30727,GSE19826	medium_confidence
ANGPTL1	6	GSE118916,GSE118897,GSE79973,GSE65801,GSE63089,GSE27342	medium_confidence
ANGPTL2	6	GSE179252,GSE118916,GSE103236,GSE79973,GSE29272,GSE184336	medium_confidence
ANK2	6	GSE118916,GSE118897,GSE63089,GSE30727,GSE33335,GSE27342	medium_confidence
APOA1	6	GSE179252,GSE103236,GSE208099,GSE79973,GSE65801,GSE30727	medium_confidence
ARHGEF28	6	GSE179252,GSE118916,GSE118897,GSE79973,GSE19826,GSE184336	medium_confidence
ASPSCR1	6	GSE103236,GSE208099,GSE84787,GSE79973,GSE65801,GSE63288	medium_confidence
ATP13A4	6	GSE179252,GSE118916,GSE122401,GSE79973,GSE30727,GSE184336	medium_confidence
ATP1A2	6	GSE118916,GSE118897,GSE84787,GSE63089,GSE29272,GSE27342	medium_confidence
ATP1B3	6	GSE118916,GSE118897,GSE103236,GSE33335,GSE19826,GSE184336	medium_confidence
ATP2B4	6	GSE179252,GSE118916,GSE103236,GSE79973,GSE65801,GSE29272	medium_confidence
ATR	6	GSE122401,GSE208099,GSE79973,GSE30727,GSE29272,GSE19826	medium_confidence
AUH	6	GSE179252,GSE118916,GSE122401,GSE208099,GSE19826,GSE184336	medium_confidence
BHLHA15	6	GSE179252,GSE118916,GSE118897,GSE103236,GSE33335,GSE184336	medium_confidence
BSPRY	6	GSE179252,GSE118916,GSE103236,GSE63089,GSE29272,GSE184336	medium_confidence
BYSL	6	GSE118916,GSE122401,GSE103236,GSE208099,GSE79973,GSE65801	medium_confidence
C1orf216	6	GSE179252,GSE118916,GSE122401,GSE29272,GSE19826,GSE184336	medium_confidence
C22orf23	6	GSE179252,GSE122401,GSE30727,GSE33335,GSE27342,GSE184336	medium_confidence
C5AR1	6	GSE179252,GSE122401,GSE118897,GSE63288,GSE30727,GSE184336	medium_confidence
CASQ2	6	GSE118916,GSE118897,GSE84787,GSE63089,GSE29272,GSE27342	medium_confidence
CCDC125	6	GSE179252,GSE118916,GSE122401,GSE84787,GSE30727,GSE184336	medium_confidence
CCDC80	6	GSE118916,GSE122401,GSE79973,GSE33335,GSE19826,GSE184336	medium_confidence
CCNF	6	GSE179252,GSE118916,GSE118897,GSE79973,GSE33335,GSE184336	medium_confidence
CCNJL	6	GSE179252,GSE103236,GSE79973,GSE29272,GSE33335,GSE184336	medium_confidence
CCPG1	6	GSE118916,GSE103236,GSE79973,GSE63288,GSE33335,GSE19826	medium_confidence
CCT7	6	GSE122401,GSE208099,GSE84787,GSE63288,GSE30727,GSE33335	medium_confidence
CD109	6	GSE179252,GSE118916,GSE122401,GSE79973,GSE63288,GSE63089	medium_confidence
CD300A	6	GSE179252,GSE122401,GSE79973,GSE30727,GSE19826,GSE184336	medium_confidence
CD79A	6	GSE179252,GSE122401,GSE208099,GSE79973,GSE63089,GSE30727	medium_confidence
CD81	6	GSE179252,GSE122401,GSE79973,GSE30727,GSE29272,GSE184336	medium_confidence
CDC123	6	GSE118916,GSE122401,GSE208099,GSE79973,GSE29272,GSE33335	medium_confidence
CDC14B	6	GSE118916,GSE103236,GSE79973,GSE63288,GSE19826,GSE184336	medium_confidence
CDCA7	6	GSE179252,GSE118897,GSE208099,GSE79973,GSE65801,GSE184336	medium_confidence
CEBPB	6	GSE103236,GSE208099,GSE79973,GSE30727,GSE19826,GSE184336	medium_confidence
CENPH	6	GSE179252,GSE118916,GSE122401,GSE208099,GSE19826,GSE184336	medium_confidence
CFL1	6	GSE118916,GSE103236,GSE208099,GSE79973,GSE33335,GSE19826	medium_confidence
CFL2	6	GSE118916,GSE118897,GSE103236,GSE79973,GSE63089,GSE27342	medium_confidence
CHEK2	6	GSE179252,GSE118916,GSE208099,GSE79973,GSE63288,GSE19826	medium_confidence
CHP1	6	GSE179252,GSE118916,GSE122401,GSE79973,GSE63288,GSE184336	medium_confidence
CLCNKB	6	GSE118916,GSE79973,GSE30727,GSE33335,GSE27342,GSE19826	medium_confidence
CMTM3	6	GSE118916,GSE122401,GSE118897,GSE79973,GSE63288,GSE19826	medium_confidence
CNIH4	6	GSE79973,GSE63089,GSE29272,GSE33335,GSE27342,GSE19826	medium_confidence
COL18A1	6	GSE118916,GSE103236,GSE79973,GSE65801,GSE29272,GSE19826	medium_confidence
COMP	6	GSE118916,GSE118897,GSE103236,GSE84787,GSE79973,GSE30727	medium_confidence
CPNE1	6	GSE118916,GSE79973,GSE63288,GSE30727,GSE33335,GSE19826	medium_confidence
CRISPLD1	6	GSE179252,GSE118916,GSE122401,GSE103236,GSE79973,GSE19826	medium_confidence
CSGALNACT2	6	GSE179252,GSE118916,GSE122401,GSE118897,GSE79973,GSE33335	medium_confidence
CTSA	6	GSE103236,GSE63288,GSE29998,GSE33335,GSE27342,GSE19826	medium_confidence
CTSF	6	GSE179252,GSE122401,GSE208099,GSE29272,GSE33335,GSE184336	medium_confidence
CTSL	6	GSE179252,GSE118897,GSE79973,GSE30727,GSE29272,GSE19826	medium_confidence
CXADR	6	GSE179252,GSE118916,GSE103236,GSE79973,GSE19826,GSE184336	medium_confidence
DAAM2	6	GSE118897,GSE208099,GSE79973,GSE63089,GSE27342,GSE19826	medium_confidence
DCAF11	6	GSE179252,GSE118916,GSE122401,GSE208099,GSE30727,GSE184336	medium_confidence
DDR2	6	GSE179252,GSE118916,GSE122401,GSE79973,GSE33335,GSE19826	medium_confidence
DDX18	6	GSE103236,GSE208099,GSE79973,GSE29272,GSE33335,GSE19826	medium_confidence
DMRTA1	6	GSE118916,GSE122401,GSE30727,GSE33335,GSE27342,GSE184336	medium_confidence
DNAJB5	6	GSE118916,GSE118897,GSE103236,GSE208099,GSE63089,GSE29272	medium_confidence
DPT	6	GSE179252,GSE118897,GSE208099,GSE29272,GSE33335,GSE19826	medium_confidence
DSE	6	GSE118916,GSE208099,GSE63089,GSE30727,GSE29272,GSE19826	medium_confidence
DTNA	6	GSE118916,GSE103236,GSE208099,GSE79973,GSE63089,GSE27342	medium_confidence
DYSF	6	GSE179252,GSE118916,GSE103236,GSE84787,GSE30727,GSE184336	medium_confidence
E2F7	6	GSE179252,GSE118916,GSE118897,GSE208099,GSE19826,GSE184336	medium_confidence
ECM2	6	GSE179252,GSE122401,GSE103236,GSE84787,GSE79973,GSE19826	medium_confidence
EHD2	6	GSE179252,GSE118916,GSE84787,GSE79973,GSE19826,GSE184336	medium_confidence
ELOVL5	6	GSE179252,GSE118916,GSE63288,GSE29272,GSE19826,GSE184336	medium_confidence
ELOVL6	6	GSE179252,GSE122401,GSE208099,GSE79973,GSE63288,GSE184336	medium_confidence
EMILIN2	6	GSE179252,GSE122401,GSE79973,GSE30727,GSE33335,GSE19826	medium_confidence
ENPP7	6	GSE179252,GSE118897,GSE208099,GSE63089,GSE33335,GSE27342	medium_confidence
EPB41L4A	6	GSE118916,GSE84787,GSE79973,GSE29272,GSE33335,GSE19826	medium_confidence
EPCAM	6	GSE103236,GSE84787,GSE63288,GSE29272,GSE33335,GSE19826	medium_confidence
EPSTI1	6	GSE179252,GSE122401,GSE103236,GSE30727,GSE19826,GSE184336	medium_confidence
ERCC6L	6	GSE179252,GSE118916,GSE122401,GSE79973,GSE30727,GSE184336	medium_confidence
ERO1B	6	GSE179252,GSE118916,GSE122401,GSE118897,GSE79973,GSE184336	medium_confidence
ERO1LB	6	GSE208099,GSE63288,GSE63089,GSE29272,GSE33335,GSE19826	medium_confidence
ESF1	6	GSE179252,GSE118916,GSE122401,GSE208099,GSE79973,GSE33335	medium_confidence
ESPL1	6	GSE179252,GSE118916,GSE208099,GSE79973,GSE19826,GSE184336	medium_confidence
ESRRB	6	GSE179252,GSE122401,GSE103236,GSE79973,GSE33335,GSE184336	medium_confidence
ETNK1	6	GSE103236,GSE208099,GSE79973,GSE63288,GSE30727,GSE184336	medium_confidence
EXOSC2	6	GSE208099,GSE79973,GSE65801,GSE63089,GSE30727,GSE33335	medium_confidence
FAM129A	6	GSE118916,GSE103236,GSE63089,GSE29272,GSE27342,GSE19826	medium_confidence
FAM13A	6	GSE118916,GSE122401,GSE208099,GSE79973,GSE33335,GSE19826	medium_confidence
FAR1	6	GSE179252,GSE118916,GSE103236,GSE79973,GSE63288,GSE19826	medium_confidence
FER1L6	6	GSE179252,GSE118916,GSE122401,GSE118897,GSE208099,GSE184336	medium_confidence
FGFR1	6	GSE179252,GSE118916,GSE103236,GSE84787,GSE79973,GSE63089	medium_confidence
FKBP7	6	GSE179252,GSE118916,GSE122401,GSE103236,GSE79973,GSE184336	medium_confidence
FLNA	6	GSE179252,GSE118916,GSE79973,GSE29272,GSE33335,GSE19826	medium_confidence
FMO6P	6	GSE179252,GSE118897,GSE208099,GSE79973,GSE19826,GSE184336	medium_confidence
FOXP2	6	GSE118916,GSE103236,GSE79973,GSE63089,GSE27342,GSE19826	medium_confidence
FRMD6	6	GSE179252,GSE118916,GSE122401,GSE79973,GSE63089,GSE184336	medium_confidence
FSIP2	6	GSE179252,GSE122401,GSE208099,GSE63288,GSE30727,GSE184336	medium_confidence
FUT9	6	GSE118916,GSE208099,GSE79973,GSE29272,GSE19826,GSE184336	medium_confidence
FXYD4	6	GSE179252,GSE118916,GSE122401,GSE208099,GSE33335,GSE184336	medium_confidence
GALNT7	6	GSE179252,GSE79973,GSE63288,GSE30727,GSE29272,GSE184336	medium_confidence
GATA6-AS1	6	GSE179252,GSE118897,GSE208099,GSE79973,GSE19826,GSE184336	medium_confidence
GEM	6	GSE179252,GSE118916,GSE63288,GSE29272,GSE33335,GSE184336	medium_confidence
GINS2	6	GSE179252,GSE118916,GSE118897,GSE208099,GSE63288,GSE184336	medium_confidence
GLCCI1	6	GSE122401,GSE103236,GSE208099,GSE79973,GSE63288,GSE30727	medium_confidence
GLOD4	6	GSE179252,GSE118916,GSE122401,GSE79973,GSE19826,GSE184336	medium_confidence
GLT8D2	6	GSE179252,GSE118916,GSE122401,GSE79973,GSE19826,GSE184336	medium_confidence
GPM6B	6	GSE118916,GSE118897,GSE63089,GSE29272,GSE27342,GSE19826	medium_confidence
GPNMB	6	GSE122401,GSE118897,GSE79973,GSE29272,GSE33335,GSE19826	medium_confidence
GPR161	6	GSE179252,GSE122401,GSE208099,GSE79973,GSE19826,GSE184336	medium_confidence
GSTA4	6	GSE179252,GSE122401,GSE79973,GSE63288,GSE19826,GSE184336	medium_confidence
GTF2H3	6	GSE103236,GSE84787,GSE79973,GSE63288,GSE33335,GSE27342	medium_confidence
GUCY1A3	6	GSE118916,GSE84787,GSE63288,GSE29272,GSE33335,GSE19826	medium_confidence
GUCY2C	6	GSE179252,GSE118897,GSE63089,GSE33335,GSE27342,GSE184336	medium_confidence
HDC	6	GSE208099,GSE79973,GSE30727,GSE29272,GSE33335,GSE19826	medium_confidence
HDGF	6	GSE118916,GSE84787,GSE63288,GSE29272,GSE33335,GSE19826	medium_confidence
HEG1	6	GSE179252,GSE118916,GSE122401,GSE118897,GSE79973,GSE29272	medium_confidence
HLA-DMB	6	GSE118916,GSE29272,GSE29998,GSE27342,GSE19826,GSE184336	medium_confidence
HLA-DOA	6	GSE118916,GSE118897,GSE103236,GSE79973,GSE19826,GSE184336	medium_confidence
HMCN1	6	GSE179252,GSE118916,GSE103236,GSE84787,GSE79973,GSE19826	medium_confidence
HMGA1	6	GSE118916,GSE208099,GSE84787,GSE79973,GSE33335,GSE19826	medium_confidence
HMGB2	6	GSE118916,GSE79973,GSE63288,GSE29272,GSE33335,GSE19826	medium_confidence
HRH2	6	GSE179252,GSE122401,GSE118897,GSE79973,GSE33335,GSE184336	medium_confidence
HS3ST4	6	GSE179252,GSE118916,GSE30727,GSE33335,GSE27342,GSE184336	medium_confidence
HYAL1	6	GSE118916,GSE118897,GSE79973,GSE29998,GSE19826,GSE184336	medium_confidence
ICAM1	6	GSE122401,GSE118897,GSE208099,GSE65801,GSE30727,GSE184336	medium_confidence
IGFBP2	6	GSE179252,GSE122401,GSE118897,GSE29998,GSE19826,GSE184336	medium_confidence
IGSF9	6	GSE179252,GSE122401,GSE208099,GSE84787,GSE30727,GSE184336	medium_confidence
IL16	6	GSE179252,GSE118916,GSE122401,GSE84787,GSE79973,GSE33335	medium_confidence
IL32	6	GSE118916,GSE122401,GSE79973,GSE65801,GSE33335,GSE19826	medium_confidence
IRX5	6	GSE118916,GSE63089,GSE30727,GSE33335,GSE27342,GSE184336	medium_confidence
ISM1	6	GSE179252,GSE118916,GSE103236,GSE84787,GSE79973,GSE184336	medium_confidence
ITGA7	6	GSE179252,GSE118916,GSE63089,GSE29272,GSE27342,GSE19826	medium_confidence
ITGAL	6	GSE118916,GSE118897,GSE103236,GSE79973,GSE63288,GSE33335	medium_confidence
ITGB1	6	GSE179252,GSE118916,GSE79973,GSE30727,GSE29998,GSE19826	medium_confidence
ITPKA	6	GSE179252,GSE118916,GSE122401,GSE79973,GSE27342,GSE184336	medium_confidence
JAM2	6	GSE118916,GSE118897,GSE208099,GSE63089,GSE33335,GSE27342	medium_confidence
KCTD10	6	GSE179252,GSE118916,GSE122401,GSE63089,GSE27342,GSE184336	medium_confidence
KCTD20	6	GSE179252,GSE79973,GSE63288,GSE33335,GSE19826,GSE184336	medium_confidence
KIAA1958	6	GSE179252,GSE118916,GSE122401,GSE79973,GSE63288,GSE19826	medium_confidence
KIF18B	6	GSE179252,GSE122401,GSE118897,GSE79973,GSE19826,GSE184336	medium_confidence
KLC1	6	GSE179252,GSE118916,GSE122401,GSE103236,GSE29272,GSE19826	medium_confidence
KLF15	6	GSE118916,GSE122401,GSE79973,GSE33335,GSE19826,GSE184336	medium_confidence
KLHDC8A	6	GSE79973,GSE63089,GSE30727,GSE33335,GSE27342,GSE19826	medium_confidence
KLHL23	6	GSE179252,GSE103236,GSE208099,GSE84787,GSE33335,GSE19826	medium_confidence
LAMA4	6	GSE179252,GSE118916,GSE79973,GSE63089,GSE29272,GSE184336	medium_confidence
LAT2	6	GSE179252,GSE118916,GSE103236,GSE63288,GSE19826,GSE184336	medium_confidence
LAX1	6	GSE179252,GSE118916,GSE122401,GSE208099,GSE79973,GSE63089	medium_confidence
LDHD	6	GSE118916,GSE118897,GSE79973,GSE27342,GSE19826,GSE184336	medium_confidence
LMNB2	6	GSE118916,GSE208099,GSE79973,GSE63288,GSE19826,GSE184336	medium_confidence
LMOD1	6	GSE118916,GSE118897,GSE79973,GSE63089,GSE27342,GSE19826	medium_confidence
LOX	6	GSE118916,GSE103236,GSE84787,GSE63089,GSE27342,GSE19826	medium_confidence
LOXL2	6	GSE118916,GSE103236,GSE79973,GSE30727,GSE29272,GSE19826	medium_confidence
LPCAT1	6	GSE118916,GSE103236,GSE208099,GSE79973,GSE30727,GSE19826	medium_confidence
LRFN4	6	GSE179252,GSE118916,GSE103236,GSE208099,GSE63288,GSE19826	medium_confidence
LRRC31	6	GSE179252,GSE118916,GSE118897,GSE103236,GSE79973,GSE184336	medium_confidence
LTBP1	6	GSE179252,GSE118916,GSE103236,GSE79973,GSE29272,GSE19826	medium_confidence
LY9	6	GSE179252,GSE122401,GSE208099,GSE63089,GSE30727,GSE33335	medium_confidence
LYAR	6	GSE118916,GSE122401,GSE208099,GSE79973,GSE30727,GSE33335	medium_confidence
LYPD6B	6	GSE179252,GSE118916,GSE208099,GSE79973,GSE30727,GSE184336	medium_confidence
MCAM	6	GSE179252,GSE118916,GSE79973,GSE29272,GSE19826,GSE184336	medium_confidence
MCM8	6	GSE118916,GSE208099,GSE79973,GSE30727,GSE33335,GSE19826	medium_confidence
ME3	6	GSE118916,GSE122401,GSE65801,GSE33335,GSE19826,GSE184336	medium_confidence
METTL7A	6	GSE118916,GSE208099,GSE63288,GSE29272,GSE33335,GSE19826	medium_confidence
MGP	6	GSE79973,GSE63288,GSE29272,GSE33335,GSE19826,GSE184336	medium_confidence
MMP14	6	GSE118916,GSE84787,GSE63288,GSE30727,GSE27342,GSE19826	medium_confidence
MNDA	6	GSE179252,GSE79973,GSE30727,GSE29272,GSE19826,GSE184336	medium_confidence
MPDZ	6	GSE179252,GSE118916,GSE122401,GSE79973,GSE63288,GSE19826	medium_confidence
MRPL13	6	GSE122401,GSE103236,GSE208099,GSE84787,GSE63288,GSE33335	medium_confidence
MRPS17	6	GSE122401,GSE208099,GSE79973,GSE65801,GSE33335,GSE19826	medium_confidence
MS4A10	6	GSE179252,GSE208099,GSE63089,GSE30727,GSE29998,GSE33335	medium_confidence
MSRB3	6	GSE179252,GSE118916,GSE208099,GSE79973,GSE63288,GSE19826	medium_confidence
MT1M	6	GSE118916,GSE79973,GSE29272,GSE29998,GSE33335,GSE19826	medium_confidence
MTDH	6	GSE103236,GSE208099,GSE63288,GSE30727,GSE29272,GSE19826	medium_confidence
MYO5C	6	GSE179252,GSE118916,GSE122401,GSE79973,GSE63288,GSE29272	medium_confidence
NASP	6	GSE118916,GSE122401,GSE103236,GSE79973,GSE29272,GSE33335	medium_confidence
NDST3	6	GSE179252,GSE118897,GSE63288,GSE30727,GSE33335,GSE184336	medium_confidence
NEIL3	6	GSE179252,GSE118897,GSE79973,GSE63288,GSE27342,GSE184336	medium_confidence
NFASC	6	GSE179252,GSE118916,GSE79973,GSE33335,GSE27342,GSE19826	medium_confidence
NFIC	6	GSE118916,GSE208099,GSE84787,GSE63089,GSE33335,GSE19826	medium_confidence
NMI	6	GSE118916,GSE84787,GSE63288,GSE63089,GSE27342,GSE19826	medium_confidence
NNT	6	GSE118916,GSE122401,GSE118897,GSE79973,GSE63288,GSE184336	medium_confidence
NOC3L	6	GSE122401,GSE103236,GSE208099,GSE65801,GSE30727,GSE19826	medium_confidence
NOLC1	6	GSE118916,GSE122401,GSE208099,GSE79973,GSE30727,GSE33335	medium_confidence
OAS3	6	GSE122401,GSE79973,GSE30727,GSE29272,GSE19826,GSE184336	medium_confidence
OLFML2B	6	GSE179252,GSE118916,GSE84787,GSE33335,GSE27342,GSE19826	medium_confidence
ORC6	6	GSE179252,GSE118916,GSE122401,GSE118897,GSE19826,GSE184336	medium_confidence
OVOL2	6	GSE179252,GSE118916,GSE122401,GSE79973,GSE63288,GSE29272	medium_confidence
PALLD	6	GSE179252,GSE118916,GSE84787,GSE79973,GSE29272,GSE19826	medium_confidence
PARVG	6	GSE179252,GSE118916,GSE84787,GSE30727,GSE19826,GSE184336	medium_confidence
PCCA	6	GSE179252,GSE118916,GSE118897,GSE84787,GSE79973,GSE184336	medium_confidence
PCSK5	6	GSE118916,GSE118897,GSE208099,GSE79973,GSE65801,GSE33335	medium_confidence
PDK1	6	GSE179252,GSE122401,GSE208099,GSE79973,GSE30727,GSE27342	medium_confidence
PEA15	6	GSE179252,GSE122401,GSE208099,GSE79973,GSE29272,GSE184336	medium_confidence
PEX7	6	GSE179252,GSE118916,GSE122401,GSE118897,GSE79973,GSE19826	medium_confidence
PGA3	6	GSE179252,GSE118897,GSE65801,GSE63288,GSE29998,GSE184336	medium_confidence
PGA5	6	GSE179252,GSE118897,GSE79973,GSE63288,GSE29998,GSE184336	medium_confidence
PGM2	6	GSE179252,GSE118916,GSE208099,GSE79973,GSE33335,GSE19826	medium_confidence
PHF14	6	GSE208099,GSE79973,GSE65801,GSE33335,GSE27342,GSE19826	medium_confidence
PIK3R5	6	GSE179252,GSE118916,GSE84787,GSE79973,GSE19826,GSE184336	medium_confidence
PITX3	6	GSE208099,GSE63089,GSE30727,GSE29272,GSE33335,GSE27342	medium_confidence
PKD2	6	GSE179252,GSE118916,GSE122401,GSE79973,GSE63288,GSE29272	medium_confidence
PKIB	6	GSE179252,GSE118916,GSE208099,GSE79973,GSE65801,GSE184336	medium_confidence
PLA2G1B	6	GSE118916,GSE118897,GSE208099,GSE79973,GSE33335,GSE19826	medium_confidence
PLS1	6	GSE118897,GSE103236,GSE208099,GSE79973,GSE30727,GSE33335	medium_confidence
PLSCR4	6	GSE179252,GSE118916,GSE122401,GSE79973,GSE29272,GSE184336	medium_confidence
POLR1B	6	GSE208099,GSE79973,GSE63288,GSE30727,GSE33335,GSE19826	medium_confidence
PPFIBP2	6	GSE179252,GSE118916,GSE63288,GSE63089,GSE19826,GSE184336	medium_confidence
PPP1CA	6	GSE179252,GSE118916,GSE103236,GSE79973,GSE63288,GSE27342	medium_confidence
PPP1R12A	6	GSE179252,GSE118916,GSE103236,GSE79973,GSE29272,GSE19826	medium_confidence
PPP1R14A	6	GSE179252,GSE118916,GSE208099,GSE84787,GSE79973,GSE19826	medium_confidence
PRIM2	6	GSE118916,GSE122401,GSE208099,GSE79973,GSE33335,GSE19826	medium_confidence
PRMT5	6	GSE208099,GSE84787,GSE79973,GSE63288,GSE27342,GSE19826	medium_confidence
PRNP	6	GSE179252,GSE118916,GSE103236,GSE79973,GSE63288,GSE19826	medium_confidence
PRX	6	GSE179252,GSE122401,GSE30727,GSE29272,GSE33335,GSE184336	medium_confidence
PSAPL1	6	GSE179252,GSE118916,GSE118897,GSE79973,GSE19826,GSE184336	medium_confidence
PSMA4	6	GSE122401,GSE63288,GSE63089,GSE29272,GSE33335,GSE27342	medium_confidence
PSMD2	6	GSE118916,GSE208099,GSE84787,GSE29272,GSE33335,GSE19826	medium_confidence
PSPC1	6	GSE118916,GSE103236,GSE84787,GSE79973,GSE63288,GSE19826	medium_confidence
PTF1A	6	GSE179252,GSE118897,GSE30727,GSE33335,GSE27342,GSE184336	medium_confidence
RAB17	6	GSE179252,GSE118916,GSE122401,GSE29272,GSE19826,GSE184336	medium_confidence
RAE1	6	GSE118916,GSE208099,GSE79973,GSE63089,GSE33335,GSE19826	medium_confidence
RAN	6	GSE118916,GSE122401,GSE208099,GSE79973,GSE63288,GSE29272	medium_confidence
RANGAP1	6	GSE118916,GSE208099,GSE63288,GSE63089,GSE33335,GSE19826	medium_confidence
RASL12	6	GSE179252,GSE122401,GSE103236,GSE79973,GSE19826,GSE184336	medium_confidence
RASSF8	6	GSE179252,GSE118916,GSE122401,GSE79973,GSE63288,GSE19826	medium_confidence
RBP2	6	GSE208099,GSE79973,GSE31811,GSE30727,GSE29998,GSE33335	medium_confidence
REP15	6	GSE118916,GSE122401,GSE118897,GSE84787,GSE63288,GSE184336	medium_confidence
RGMB	6	GSE122401,GSE79973,GSE63288,GSE30727,GSE33335,GSE19826	medium_confidence
RHOJ	6	GSE179252,GSE118916,GSE103236,GSE79973,GSE19826,GSE184336	medium_confidence
RNASE6	6	GSE179252,GSE118916,GSE63089,GSE29272,GSE19826,GSE184336	medium_confidence
RORC	6	GSE179252,GSE118916,GSE122401,GSE29272,GSE33335,GSE184336	medium_confidence
RPAP3	6	GSE179252,GSE118916,GSE79973,GSE29272,GSE33335,GSE19826	medium_confidence
RPRM	6	GSE122401,GSE79973,GSE29272,GSE33335,GSE19826,GSE184336	medium_confidence
RYR3	6	GSE118916,GSE118897,GSE63089,GSE30727,GSE29272,GSE33335	medium_confidence
S100A10	6	GSE179252,GSE118916,GSE65801,GSE30727,GSE29272,GSE33335	medium_confidence
SCNN1G	6	GSE179252,GSE118916,GSE79973,GSE30727,GSE19826,GSE184336	medium_confidence
SEC23A	6	GSE118916,GSE208099,GSE30727,GSE29272,GSE33335,GSE19826	medium_confidence
SELL	6	GSE118916,GSE208099,GSE79973,GSE30727,GSE19826,GSE184336	medium_confidence
SELPLG	6	GSE118916,GSE84787,GSE30727,GSE29272,GSE19826,GSE184336	medium_confidence
SEMA3A	6	GSE179252,GSE118916,GSE79973,GSE63288,GSE19826,GSE184336	medium_confidence
SERPINF1	6	GSE118916,GSE122401,GSE208099,GSE79973,GSE63089,GSE29272	medium_confidence
SERPINH1	6	GSE179252,GSE118897,GSE79973,GSE29272,GSE27342,GSE19826	medium_confidence
SFRP1	6	GSE118916,GSE118897,GSE84787,GSE79973,GSE63089,GSE27342	medium_confidence
SH2D1A	6	GSE118916,GSE118897,GSE103236,GSE208099,GSE19826,GSE184336	medium_confidence
SH3PXD2B	6	GSE179252,GSE118916,GSE122401,GSE79973,GSE63288,GSE30727	medium_confidence
SH3RF1	6	GSE179252,GSE103236,GSE208099,GSE79973,GSE63288,GSE184336	medium_confidence
SKP2	6	GSE179252,GSE118916,GSE122401,GSE33335,GSE19826,GSE184336	medium_confidence
SLA	6	GSE118916,GSE79973,GSE30727,GSE29272,GSE19826,GSE184336	medium_confidence
SLC13A2	6	GSE103236,GSE208099,GSE65801,GSE63089,GSE30727,GSE33335	medium_confidence
SLC39A5	6	GSE122401,GSE208099,GSE63089,GSE33335,GSE27342,GSE184336	medium_confidence
SLC45A3	6	GSE179252,GSE118897,GSE208099,GSE79973,GSE63089,GSE27342	medium_confidence
SLC5A5	6	GSE118916,GSE118897,GSE63089,GSE30727,GSE27342,GSE184336	medium_confidence
SLC5A6	6	GSE103236,GSE208099,GSE79973,GSE30727,GSE33335,GSE19826	medium_confidence
SLIT2	6	GSE179252,GSE118916,GSE122401,GSE118897,GSE79973,GSE19826	medium_confidence
SMIM6	6	GSE179252,GSE118916,GSE122401,GSE208099,GSE79973,GSE184336	medium_confidence
SNRPD1	6	GSE118916,GSE122401,GSE208099,GSE29272,GSE33335,GSE19826	medium_confidence
SNRPF	6	GSE118916,GSE122401,GSE208099,GSE79973,GSE29998,GSE19826	medium_confidence
SNTA1	6	GSE103236,GSE63288,GSE30727,GSE29272,GSE33335,GSE184336	medium_confidence
SNX10	6	GSE118916,GSE208099,GSE79973,GSE30727,GSE33335,GSE19826	medium_confidence
SOCS3	6	GSE122401,GSE118897,GSE208099,GSE30727,GSE29272,GSE184336	medium_confidence
SOX8	6	GSE103236,GSE208099,GSE63089,GSE30727,GSE33335,GSE27342	medium_confidence
SPG20	6	GSE118916,GSE103236,GSE63089,GSE29272,GSE27342,GSE19826	medium_confidence
SPP1	6	GSE118916,GSE103236,GSE84787,GSE79973,GSE30727,GSE19826	medium_confidence
SRGN	6	GSE122401,GSE79973,GSE63288,GSE30727,GSE29272,GSE184336	medium_confidence
SRPK1	6	GSE179252,GSE118916,GSE208099,GSE29272,GSE33335,GSE19826	medium_confidence
SRPX2	6	GSE118916,GSE118897,GSE63089,GSE33335,GSE27342,GSE19826	medium_confidence
SSBP2	6	GSE118916,GSE118897,GSE84787,GSE79973,GSE65801,GSE63089	medium_confidence
SST	6	GSE118916,GSE84787,GSE65801,GSE33335,GSE19826,GSE184336	medium_confidence
SSTR3	6	GSE208099,GSE63089,GSE30727,GSE29272,GSE33335,GSE27342	medium_confidence
ST14	6	GSE118897,GSE63288,GSE63089,GSE29272,GSE33335,GSE27342	medium_confidence
ST8SIA4	6	GSE118916,GSE118897,GSE79973,GSE30727,GSE19826,GSE184336	medium_confidence
STON1	6	GSE179252,GSE118916,GSE79973,GSE65801,GSE63288,GSE19826	medium_confidence
STX2	6	GSE179252,GSE118916,GSE122401,GSE84787,GSE79973,GSE184336	medium_confidence
SVIL	6	GSE179252,GSE118916,GSE79973,GSE63288,GSE29272,GSE19826	medium_confidence
SYDE1	6	GSE179252,GSE118916,GSE122401,GSE65801,GSE29272,GSE184336	medium_confidence
SYNCRIP	6	GSE118916,GSE208099,GSE84787,GSE65801,GSE29272,GSE19826	medium_confidence
SYTL1	6	GSE179252,GSE118916,GSE79973,GSE33335,GSE27342,GSE184336	medium_confidence
TAP1	6	GSE122401,GSE118897,GSE30727,GSE29272,GSE29998,GSE33335	medium_confidence
TBC1D1	6	GSE179252,GSE118916,GSE103236,GSE79973,GSE30727,GSE19826	medium_confidence
TBL1XR1	6	GSE179252,GSE65801,GSE63089,GSE33335,GSE27342,GSE19826	medium_confidence
TCEAL7	6	GSE179252,GSE118916,GSE122401,GSE118897,GSE79973,GSE19826	medium_confidence
TCEB3	6	GSE118916,GSE103236,GSE208099,GSE29272,GSE33335,GSE19826	medium_confidence
TCP1	6	GSE122401,GSE103236,GSE208099,GSE79973,GSE30727,GSE33335	medium_confidence
TGFB1I1	6	GSE179252,GSE118916,GSE208099,GSE84787,GSE79973,GSE29272	medium_confidence
TM6SF2	6	GSE103236,GSE208099,GSE79973,GSE30727,GSE33335,GSE19826	medium_confidence
TMC8	6	GSE118916,GSE103236,GSE84787,GSE33335,GSE19826,GSE184336	medium_confidence
TMEM151A	6	GSE122401,GSE118897,GSE208099,GSE30727,GSE33335,GSE27342	medium_confidence
TMEM30B	6	GSE179252,GSE118916,GSE79973,GSE29272,GSE29998,GSE184336	medium_confidence
TMPRSS15	6	GSE208099,GSE79973,GSE30727,GSE29272,GSE33335,GSE19826	medium_confidence
TNFAIP8L1	6	GSE179252,GSE118916,GSE208099,GSE84787,GSE79973,GSE19826	medium_confidence
TOM1L2	6	GSE179252,GSE118916,GSE122401,GSE65801,GSE33335,GSE184336	medium_confidence
TPD52L1	6	GSE179252,GSE122401,GSE118897,GSE30727,GSE19826,GSE184336	medium_confidence
TPM1	6	GSE179252,GSE118916,GSE103236,GSE79973,GSE29272,GSE19826	medium_confidence
TRIM73	6	GSE179252,GSE122401,GSE30727,GSE29998,GSE19826,GSE184336	medium_confidence
TRIM74	6	GSE179252,GSE122401,GSE118897,GSE79973,GSE30727,GSE184336	medium_confidence
TRMT6	6	GSE118916,GSE103236,GSE208099,GSE79973,GSE33335,GSE19826	medium_confidence
TRPM3	6	GSE65801,GSE63288,GSE63089,GSE30727,GSE27342,GSE19826	medium_confidence
TRPS1	6	GSE179252,GSE118916,GSE79973,GSE63288,GSE19826,GSE184336	medium_confidence
TSHZ3	6	GSE179252,GSE118916,GSE122401,GSE84787,GSE79973,GSE19826	medium_confidence
TTF2	6	GSE179252,GSE208099,GSE79973,GSE30727,GSE33335,GSE184336	medium_confidence
TUBA1C	6	GSE118916,GSE122401,GSE208099,GSE29272,GSE33335,GSE19826	medium_confidence
TUBB3	6	GSE118916,GSE122401,GSE103236,GSE208099,GSE29272,GSE19826	medium_confidence
TXNDC5	6	GSE122401,GSE208099,GSE84787,GSE79973,GSE30727,GSE29998	medium_confidence
UBE2I	6	GSE118916,GSE103236,GSE208099,GSE63288,GSE29998,GSE19826	medium_confidence
UBE2QL1	6	GSE179252,GSE122401,GSE118897,GSE79973,GSE19826,GSE184336	medium_confidence
UBE2S	6	GSE118916,GSE208099,GSE84787,GSE79973,GSE63288,GSE19826	medium_confidence
UCHL1	6	GSE179252,GSE118916,GSE84787,GSE79973,GSE65801,GSE19826	medium_confidence
UGT2B15	6	GSE118916,GSE118897,GSE79973,GSE33335,GSE19826,GSE184336	medium_confidence
UHRF1	6	GSE179252,GSE118916,GSE118897,GSE208099,GSE19826,GSE184336	medium_confidence
USH1C	6	GSE118897,GSE103236,GSE65801,GSE30727,GSE29272,GSE33335	medium_confidence
VAMP2	6	GSE179252,GSE208099,GSE84787,GSE65801,GSE33335,GSE184336	medium_confidence
VGLL3	6	GSE179252,GSE118916,GSE122401,GSE79973,GSE65801,GSE63288	medium_confidence
VIM	6	GSE118916,GSE122401,GSE208099,GSE79973,GSE65801,GSE29272	medium_confidence
VWA1	6	GSE79973,GSE63288,GSE63089,GSE30727,GSE33335,GSE19826	medium_confidence
VWC2	6	GSE118897,GSE65801,GSE63089,GSE30727,GSE33335,GSE27342	medium_confidence
WASF1	6	GSE179252,GSE118916,GSE103236,GSE208099,GSE79973,GSE19826	medium_confidence
WWTR1	6	GSE179252,GSE118916,GSE122401,GSE79973,GSE29272,GSE184336	medium_confidence
XBP1	6	GSE179252,GSE103236,GSE79973,GSE29998,GSE19826,GSE184336	medium_confidence
YBX3	6	GSE179252,GSE118916,GSE79973,GSE29272,GSE19826,GSE184336	medium_confidence
YIF1B	6	GSE118916,GSE103236,GSE79973,GSE65801,GSE63288,GSE19826	medium_confidence
YWHAZ	6	GSE103236,GSE84787,GSE79973,GSE29272,GSE33335,GSE19826	medium_confidence
ZFPM2	6	GSE179252,GSE118916,GSE79973,GSE63089,GSE27342,GSE19826	medium_confidence
ZYX	6	GSE179252,GSE118916,GSE63288,GSE30727,GSE29272,GSE33335	medium_confidence
ABCA1	5	GSE179252,GSE118916,GSE118897,GSE103236,GSE79973	medium_confidence
ABCA6	5	GSE118916,GSE118897,GSE103236,GSE79973,GSE63089	medium_confidence
ABCC5	5	GSE179252,GSE118916,GSE79973,GSE19826,GSE184336	medium_confidence
ABCC9	5	GSE179252,GSE118916,GSE122401,GSE30727,GSE184336	medium_confidence
ABHD11	5	GSE103236,GSE84787,GSE63288,GSE33335,GSE19826	medium_confidence
ACAP1	5	GSE118916,GSE208099,GSE79973,GSE29272,GSE33335	medium_confidence
ACE2	5	GSE179252,GSE208099,GSE79973,GSE63288,GSE30727	medium_confidence
ACOT11	5	GSE103236,GSE208099,GSE79973,GSE63089,GSE33335	medium_confidence
ACSM3	5	GSE118916,GSE122401,GSE118897,GSE63288,GSE19826	medium_confidence
ACSM6	5	GSE179252,GSE118916,GSE118897,GSE30727,GSE184336	medium_confidence
ADAM12	5	GSE118916,GSE118897,GSE79973,GSE29272,GSE19826	medium_confidence
ADAM17	5	GSE118916,GSE79973,GSE30727,GSE19826,GSE184336	medium_confidence
ADAMTS10	5	GSE179252,GSE122401,GSE84787,GSE33335,GSE184336	medium_confidence
ADAMTS13	5	GSE179252,GSE103236,GSE84787,GSE19826,GSE184336	medium_confidence
ADAP2	5	GSE179252,GSE122401,GSE103236,GSE208099,GSE19826	medium_confidence
ADH6	5	GSE179252,GSE208099,GSE79973,GSE30727,GSE184336	medium_confidence
ADRB2	5	GSE103236,GSE208099,GSE84787,GSE79973,GSE33335	medium_confidence
AGMAT	5	GSE63089,GSE30727,GSE33335,GSE27342,GSE19826	medium_confidence
AGPS	5	GSE179252,GSE103236,GSE79973,GSE33335,GSE19826	medium_confidence
AHNAK2	5	GSE179252,GSE118916,GSE84787,GSE79973,GSE184336	medium_confidence
AHSA1	5	GSE208099,GSE84787,GSE65801,GSE30727,GSE33335	medium_confidence
ALCAM	5	GSE118916,GSE122401,GSE118897,GSE79973,GSE19826	medium_confidence
ALDOB	5	GSE208099,GSE31811,GSE30727,GSE29272,GSE29998	medium_confidence
ALPK3	5	GSE179252,GSE118916,GSE118897,GSE84787,GSE19826	medium_confidence
ALYREF	5	GSE118916,GSE122401,GSE208099,GSE79973,GSE19826	medium_confidence
ANKRD22	5	GSE179252,GSE118916,GSE79973,GSE19826,GSE184336	medium_confidence
ANKRD36BP2	5	GSE179252,GSE122401,GSE208099,GSE79973,GSE19826	medium_confidence
ANXA2	5	GSE118897,GSE103236,GSE84787,GSE30727,GSE33335	medium_confidence
APOBEC1	5	GSE208099,GSE63288,GSE30727,GSE29272,GSE29998	medium_confidence
AQP1	5	GSE179252,GSE63288,GSE29272,GSE19826,GSE184336	medium_confidence
AQP9	5	GSE179252,GSE122401,GSE208099,GSE30727,GSE184336	medium_confidence
ARHGAP18	5	GSE179252,GSE118916,GSE79973,GSE63288,GSE19826	medium_confidence
ARHGAP25	5	GSE118916,GSE103236,GSE84787,GSE30727,GSE184336	medium_confidence
ARHGAP9	5	GSE118916,GSE30727,GSE33335,GSE19826,GSE184336	medium_confidence
ARHGEF17	5	GSE179252,GSE118916,GSE103236,GSE208099,GSE63288	medium_confidence
ARL14	5	GSE179252,GSE118916,GSE79973,GSE29272,GSE184336	medium_confidence
ARPC1B	5	GSE118916,GSE79973,GSE65801,GSE33335,GSE19826	medium_confidence
ASAP3	5	GSE122401,GSE208099,GSE79973,GSE30727,GSE33335	medium_confidence
ASB10	5	GSE103236,GSE208099,GSE84787,GSE63089,GSE27342	medium_confidence
ATL3	5	GSE118916,GSE79973,GSE65801,GSE19826,GSE184336	medium_confidence
ATP10A	5	GSE179252,GSE122401,GSE84787,GSE79973,GSE19826	medium_confidence
ATP11B	5	GSE179252,GSE118916,GSE103236,GSE79973,GSE63288	medium_confidence
ATP1A1	5	GSE122401,GSE118897,GSE208099,GSE63288,GSE33335	medium_confidence
ATP8B1	5	GSE179252,GSE118916,GSE79973,GSE27342,GSE184336	medium_confidence
BAG2	5	GSE179252,GSE118916,GSE79973,GSE63288,GSE19826	medium_confidence
BAIAP2L2	5	GSE103236,GSE208099,GSE79973,GSE19826,GSE184336	medium_confidence
BARD1	5	GSE118916,GSE208099,GSE79973,GSE33335,GSE19826	medium_confidence
BARX1	5	GSE118916,GSE118897,GSE79973,GSE65801,GSE27342	medium_confidence
BCKDHB	5	GSE118916,GSE122401,GSE79973,GSE19826,GSE184336	medium_confidence
BCL2L15	5	GSE179252,GSE118916,GSE208099,GSE84787,GSE19826	medium_confidence
BHMT2	5	GSE118916,GSE103236,GSE79973,GSE27342,GSE19826	medium_confidence
BLM	5	GSE118897,GSE208099,GSE63089,GSE27342,GSE184336	medium_confidence
BORA	5	GSE179252,GSE118916,GSE118897,GSE79973,GSE184336	medium_confidence
BTD	5	GSE179252,GSE118916,GSE79973,GSE30727,GSE184336	medium_confidence
C11orf73	5	GSE118916,GSE208099,GSE84787,GSE65801,GSE33335	medium_confidence
C1QTNF4	5	GSE118916,GSE63089,GSE30727,GSE33335,GSE27342	medium_confidence
C1orf54	5	GSE118916,GSE208099,GSE29272,GSE33335,GSE19826	medium_confidence
C4orf3	5	GSE118916,GSE103236,GSE208099,GSE84787,GSE63288	medium_confidence
CACFD1	5	GSE179252,GSE118916,GSE122401,GSE208099,GSE184336	medium_confidence
CACYBP	5	GSE122401,GSE208099,GSE79973,GSE33335,GSE19826	medium_confidence
CALU	5	GSE118916,GSE65801,GSE29272,GSE33335,GSE19826	medium_confidence
CAMSAP1	5	GSE103236,GSE79973,GSE65801,GSE63288,GSE19826	medium_confidence
CARD10	5	GSE103236,GSE208099,GSE63288,GSE29272,GSE19826	medium_confidence
CAV1	5	GSE118916,GSE103236,GSE208099,GSE79973,GSE63089	medium_confidence
CBX1	5	GSE179252,GSE118916,GSE208099,GSE84787,GSE79973	medium_confidence
CBX2	5	GSE179252,GSE208099,GSE79973,GSE30727,GSE29272	medium_confidence
CCDC150	5	GSE118916,GSE103236,GSE84787,GSE79973,GSE19826	medium_confidence
CCDC69	5	GSE118916,GSE122401,GSE118897,GSE63089,GSE33335	medium_confidence
CD14	5	GSE179252,GSE122401,GSE30727,GSE33335,GSE19826	medium_confidence
CD19	5	GSE179252,GSE118916,GSE122401,GSE84787,GSE27342	medium_confidence
CD247	5	GSE118916,GSE208099,GSE33335,GSE19826,GSE184336	medium_confidence
CD4	5	GSE118916,GSE122401,GSE103236,GSE208099,GSE184336	medium_confidence
CD53	5	GSE118916,GSE63089,GSE30727,GSE29272,GSE184336	medium_confidence
CD80	5	GSE122401,GSE103236,GSE79973,GSE30727,GSE29272	medium_confidence
CD93	5	GSE118916,GSE103236,GSE79973,GSE63089,GSE30727	medium_confidence
CDCA3	5	GSE179252,GSE118916,GSE33335,GSE19826,GSE184336	medium_confidence
CDH19	5	GSE118916,GSE118897,GSE103236,GSE79973,GSE19826	medium_confidence
CDS1	5	GSE179252,GSE118916,GSE208099,GSE79973,GSE30727	medium_confidence
CDT1	5	GSE179252,GSE122401,GSE208099,GSE19826,GSE184336	medium_confidence
CELF2	5	GSE208099,GSE65801,GSE30727,GSE33335,GSE19826	medium_confidence
CENPJ	5	GSE118916,GSE79973,GSE63089,GSE33335,GSE19826	medium_confidence
CENPK	5	GSE179252,GSE63288,GSE63089,GSE33335,GSE184336	medium_confidence
CENPM	5	GSE179252,GSE118916,GSE208099,GSE84787,GSE19826	medium_confidence
CENPW	5	GSE118916,GSE118897,GSE208099,GSE79973,GSE19826	medium_confidence
CES2	5	GSE103236,GSE208099,GSE79973,GSE30727,GSE33335	medium_confidence
CHI3L1	5	GSE118897,GSE84787,GSE65801,GSE30727,GSE19826	medium_confidence
CHP2	5	GSE208099,GSE79973,GSE31811,GSE30727,GSE29272	medium_confidence
CHTF18	5	GSE118916,GSE103236,GSE208099,GSE84787,GSE79973	medium_confidence
CIP2A	5	GSE179252,GSE118897,GSE79973,GSE30727,GSE184336	medium_confidence
CLCA1	5	GSE179252,GSE79973,GSE31811,GSE29998,GSE33335	medium_confidence
CLDN23	5	GSE179252,GSE118916,GSE84787,GSE79973,GSE65801	medium_confidence
CLEC2D	5	GSE118916,GSE103236,GSE208099,GSE79973,GSE19826	medium_confidence
CLEC4E	5	GSE179252,GSE79973,GSE63288,GSE30727,GSE184336	medium_confidence
CLSPN	5	GSE179252,GSE65801,GSE63288,GSE30727,GSE184336	medium_confidence
CLUL1	5	GSE179252,GSE118916,GSE122401,GSE30727,GSE33335	medium_confidence
CNN1	5	GSE118916,GSE208099,GSE84787,GSE79973,GSE27342	medium_confidence
CNN3	5	GSE179252,GSE118916,GSE122401,GSE65801,GSE184336	medium_confidence
COA3	5	GSE179252,GSE118916,GSE118897,GSE19826,GSE184336	medium_confidence
COL10A1	5	GSE84787,GSE79973,GSE63288,GSE29272,GSE19826	medium_confidence
COL5A3	5	GSE103236,GSE84787,GSE79973,GSE63288,GSE33335	medium_confidence
CORO1A	5	GSE118916,GSE65801,GSE30727,GSE29272,GSE19826	medium_confidence
COX17	5	GSE122401,GSE103236,GSE208099,GSE84787,GSE184336	medium_confidence
CPEB3	5	GSE118916,GSE79973,GSE63288,GSE33335,GSE19826	medium_confidence
CPNE2	5	GSE179252,GSE122401,GSE79973,GSE30727,GSE33335	medium_confidence
CPSF6	5	GSE118916,GSE208099,GSE29272,GSE33335,GSE27342	medium_confidence
CPT2	5	GSE179252,GSE118916,GSE208099,GSE79973,GSE184336	medium_confidence
CSF2RA	5	GSE179252,GSE122401,GSE79973,GSE19826,GSE184336	medium_confidence
CTNND1	5	GSE179252,GSE208099,GSE84787,GSE63288,GSE184336	medium_confidence
CTPS1	5	GSE118916,GSE122401,GSE79973,GSE30727,GSE19826	medium_confidence
CTSC	5	GSE118916,GSE122401,GSE29998,GSE33335,GSE19826	medium_confidence
CTSZ	5	GSE122401,GSE79973,GSE63288,GSE29272,GSE19826	medium_confidence
CTXN1	5	GSE179252,GSE103236,GSE208099,GSE63089,GSE30727	medium_confidence
CXCL10	5	GSE122401,GSE118897,GSE103236,GSE63288,GSE29998	medium_confidence
CXCL13	5	GSE118916,GSE103236,GSE84787,GSE65801,GSE19826	medium_confidence
CXCR4	5	GSE118916,GSE84787,GSE65801,GSE63288,GSE19826	medium_confidence
CYB5A	5	GSE179252,GSE118916,GSE208099,GSE19826,GSE184336	medium_confidence
CYP2S1	5	GSE179252,GSE79973,GSE65801,GSE27342,GSE184336	medium_confidence
CYP4F12	5	GSE208099,GSE65801,GSE63288,GSE30727,GSE19826	medium_confidence
DAP3	5	GSE118916,GSE103236,GSE79973,GSE29272,GSE19826	medium_confidence
DAXX	5	GSE103236,GSE208099,GSE65801,GSE63288,GSE19826	medium_confidence
DCAF13	5	GSE179252,GSE118916,GSE208099,GSE79973,GSE63288	medium_confidence
DCLK1	5	GSE179252,GSE118916,GSE84787,GSE79973,GSE19826	medium_confidence
DCTPP1	5	GSE118916,GSE208099,GSE84787,GSE33335,GSE19826	medium_confidence
DCXR	5	GSE179252,GSE118916,GSE118897,GSE30727,GSE19826	medium_confidence
DDRGK1	5	GSE208099,GSE84787,GSE79973,GSE63288,GSE19826	medium_confidence
DDX10	5	GSE208099,GSE84787,GSE79973,GSE30727,GSE27342	medium_confidence
DDX21	5	GSE118916,GSE208099,GSE84787,GSE30727,GSE33335	medium_confidence
DDX27	5	GSE208099,GSE79973,GSE63288,GSE33335,GSE19826	medium_confidence
DDX56	5	GSE208099,GSE63288,GSE30727,GSE33335,GSE19826	medium_confidence
DES	5	GSE118916,GSE84787,GSE79973,GSE27342,GSE19826	medium_confidence
DIAPH3	5	GSE118916,GSE84787,GSE79973,GSE30727,GSE19826	medium_confidence
DIXDC1	5	GSE118897,GSE208099,GSE63089,GSE33335,GSE27342	medium_confidence
DNA2	5	GSE179252,GSE122401,GSE118897,GSE63288,GSE184336	medium_confidence
DNM2	5	GSE179252,GSE122401,GSE29272,GSE19826,GSE184336	medium_confidence
DNMBP	5	GSE179252,GSE118916,GSE79973,GSE19826,GSE184336	medium_confidence
DNMT1	5	GSE118916,GSE30727,GSE29272,GSE29998,GSE19826	medium_confidence
DNTTIP1	5	GSE208099,GSE79973,GSE63288,GSE33335,GSE19826	medium_confidence
DOCK2	5	GSE179252,GSE118916,GSE122401,GSE79973,GSE33335	medium_confidence
DRD5	5	GSE118916,GSE208099,GSE79973,GSE29272,GSE19826	medium_confidence
E2F1	5	GSE179252,GSE122401,GSE103236,GSE208099,GSE184336	medium_confidence
EAF2	5	GSE122401,GSE208099,GSE79973,GSE30727,GSE19826	medium_confidence
EDEM3	5	GSE103236,GSE208099,GSE79973,GSE19826,GSE184336	medium_confidence
EIF4A3	5	GSE122401,GSE208099,GSE79973,GSE29998,GSE33335	medium_confidence
EIF5B	5	GSE118916,GSE103236,GSE208099,GSE79973,GSE65801	medium_confidence
ELAVL3	5	GSE103236,GSE63288,GSE30727,GSE29272,GSE27342	medium_confidence
ELL2	5	GSE208099,GSE79973,GSE63288,GSE33335,GSE19826	medium_confidence
ENTPD1	5	GSE122401,GSE208099,GSE63089,GSE29272,GSE19826	medium_confidence
ENTPD5	5	GSE179252,GSE208099,GSE79973,GSE30727,GSE184336	medium_confidence
EPN1	5	GSE179252,GSE118916,GSE103236,GSE29272,GSE184336	medium_confidence
ERG	5	GSE118916,GSE122401,GSE103236,GSE79973,GSE19826	medium_confidence
ERI1	5	GSE118897,GSE208099,GSE79973,GSE63288,GSE19826	medium_confidence
ERP44	5	GSE179252,GSE118916,GSE79973,GSE19826,GSE184336	medium_confidence
ESRP2	5	GSE179252,GSE118916,GSE122401,GSE65801,GSE63089	medium_confidence
ESYT1	5	GSE179252,GSE118916,GSE208099,GSE33335,GSE184336	medium_confidence
EVL	5	GSE118916,GSE103236,GSE79973,GSE33335,GSE19826	medium_confidence
FAM101A	5	GSE103236,GSE208099,GSE63089,GSE27342,GSE19826	medium_confidence
FAM149A	5	GSE179252,GSE118916,GSE122401,GSE79973,GSE184336	medium_confidence
FANCA	5	GSE179252,GSE118897,GSE103236,GSE19826,GSE184336	medium_confidence
FBXL22	5	GSE179252,GSE118916,GSE118897,GSE103236,GSE33335	medium_confidence
FBXL7	5	GSE179252,GSE118916,GSE118897,GSE208099,GSE79973	medium_confidence
FBXO28	5	GSE122401,GSE103236,GSE208099,GSE79973,GSE63288	medium_confidence
FCRL3	5	GSE118916,GSE84787,GSE79973,GSE65801,GSE19826	medium_confidence
FERMT1	5	GSE103236,GSE208099,GSE84787,GSE79973,GSE33335	medium_confidence
FERMT2	5	GSE179252,GSE118916,GSE208099,GSE79973,GSE19826	medium_confidence
FEZ1	5	GSE179252,GSE118916,GSE122401,GSE79973,GSE19826	medium_confidence
FGF3	5	GSE208099,GSE63089,GSE30727,GSE33335,GSE27342	medium_confidence
FGFBP3	5	GSE103236,GSE63089,GSE30727,GSE33335,GSE27342	medium_confidence
FILIP1	5	GSE179252,GSE118916,GSE79973,GSE63089,GSE19826	medium_confidence
FLI1	5	GSE118916,GSE208099,GSE79973,GSE33335,GSE19826	medium_confidence
FLJ42875	5	GSE103236,GSE63288,GSE63089,GSE33335,GSE27342	medium_confidence
FNBP1	5	GSE118916,GSE208099,GSE30727,GSE33335,GSE19826	medium_confidence
FNDC1	5	GSE179252,GSE118916,GSE118897,GSE84787,GSE79973	medium_confidence
FPR1	5	GSE179252,GSE122401,GSE208099,GSE30727,GSE184336	medium_confidence
FPR2	5	GSE179252,GSE122401,GSE79973,GSE30727,GSE184336	medium_confidence
FXYD1	5	GSE84787,GSE63089,GSE29272,GSE33335,GSE19826	medium_confidence
GAPDH	5	GSE122401,GSE103236,GSE84787,GSE29272,GSE19826	medium_confidence
GART	5	GSE208099,GSE79973,GSE30727,GSE33335,GSE19826	medium_confidence
GEMIN5	5	GSE103236,GSE84787,GSE79973,GSE65801,GSE30727	medium_confidence
GGT6	5	GSE179252,GSE118916,GSE118897,GSE103236,GSE184336	medium_confidence
GHR	5	GSE118897,GSE103236,GSE30727,GSE33335,GSE27342	medium_confidence
GINS4	5	GSE179252,GSE118916,GSE208099,GSE84787,GSE184336	medium_confidence
GIPR	5	GSE179252,GSE79973,GSE30727,GSE27342,GSE184336	medium_confidence
GJC1	5	GSE179252,GSE118916,GSE79973,GSE19826,GSE184336	medium_confidence
GLI3	5	GSE179252,GSE208099,GSE79973,GSE63089,GSE19826	medium_confidence
GNA12	5	GSE179252,GSE118916,GSE84787,GSE79973,GSE184336	medium_confidence
GNA14	5	GSE179252,GSE118916,GSE103236,GSE79973,GSE184336	medium_confidence
GNAI2	5	GSE118916,GSE122401,GSE79973,GSE30727,GSE19826	medium_confidence
GNAZ	5	GSE103236,GSE208099,GSE30727,GSE29272,GSE33335	medium_confidence
GOT1	5	GSE179252,GSE118916,GSE122401,GSE118897,GSE29272	medium_confidence
GPATCH4	5	GSE122401,GSE84787,GSE79973,GSE30727,GSE19826	medium_confidence
GPD1L	5	GSE122401,GSE79973,GSE63288,GSE30727,GSE184336	medium_confidence
GPN1	5	GSE208099,GSE65801,GSE30727,GSE33335,GSE27342	medium_confidence
GPT	5	GSE179252,GSE118916,GSE208099,GSE27342,GSE184336	medium_confidence
GRAMD1C	5	GSE179252,GSE118916,GSE118897,GSE19826,GSE184336	medium_confidence
GREM1	5	GSE118897,GSE63288,GSE30727,GSE33335,GSE19826	medium_confidence
GTF2F2	5	GSE118916,GSE103236,GSE84787,GSE79973,GSE33335	medium_confidence
GUCA1C	5	GSE179252,GSE118897,GSE79973,GSE19826,GSE184336	medium_confidence
GUCY1A1	5	GSE179252,GSE122401,GSE79973,GSE30727,GSE184336	medium_confidence
GUCY1B1	5	GSE179252,GSE122401,GSE79973,GSE30727,GSE184336	medium_confidence
HAND2-AS1	5	GSE179252,GSE118916,GSE118897,GSE79973,GSE19826	medium_confidence
HAUS6	5	GSE179252,GSE118916,GSE208099,GSE79973,GSE19826	medium_confidence
HBQ1	5	GSE84787,GSE63089,GSE30727,GSE33335,GSE27342	medium_confidence
HCLS1	5	GSE118916,GSE208099,GSE30727,GSE29272,GSE184336	medium_confidence
HDAC4	5	GSE179252,GSE118916,GSE79973,GSE63288,GSE19826	medium_confidence
HDGFL1	5	GSE103236,GSE63089,GSE30727,GSE33335,GSE27342	medium_confidence
HHIP	5	GSE103236,GSE79973,GSE30727,GSE19826,GSE184336	medium_confidence
HILPDA	5	GSE118916,GSE208099,GSE84787,GSE79973,GSE65801	medium_confidence
HIP1	5	GSE122401,GSE103236,GSE84787,GSE79973,GSE63288	medium_confidence
HIPK2	5	GSE179252,GSE118916,GSE79973,GSE33335,GSE19826	medium_confidence
HLA-E	5	GSE118916,GSE84787,GSE30727,GSE29272,GSE19826	medium_confidence
HNF4G	5	GSE208099,GSE65801,GSE63089,GSE30727,GSE33335	medium_confidence
HNRNPA3	5	GSE118916,GSE103236,GSE84787,GSE30727,GSE19826	medium_confidence
HNRNPR	5	GSE208099,GSE84787,GSE29272,GSE33335,GSE27342	medium_confidence
HOXB2	5	GSE179252,GSE118916,GSE84787,GSE79973,GSE184336	medium_confidence
HSP90AB1	5	GSE103236,GSE208099,GSE79973,GSE65801,GSE30727	medium_confidence
HSPA14	5	GSE118916,GSE103236,GSE30727,GSE33335,GSE19826	medium_confidence
HSPB7	5	GSE208099,GSE84787,GSE65801,GSE63089,GSE27342	medium_confidence
HSPB8	5	GSE118916,GSE118897,GSE79973,GSE63089,GSE27342	medium_confidence
ICOS	5	GSE118916,GSE79973,GSE30727,GSE19826,GSE184336	medium_confidence
IFI16	5	GSE118916,GSE79973,GSE65801,GSE27342,GSE19826	medium_confidence
IFITM1	5	GSE118916,GSE208099,GSE84787,GSE79973,GSE29272	medium_confidence
IFITM2	5	GSE118916,GSE208099,GSE84787,GSE79973,GSE19826	medium_confidence
IGF1	5	GSE118916,GSE103236,GSE208099,GSE63288,GSE63089	medium_confidence
IGF2	5	GSE84787,GSE79973,GSE63288,GSE33335,GSE19826	medium_confidence
IGKC	5	GSE179252,GSE122401,GSE79973,GSE30727,GSE19826	medium_confidence
IGLL5	5	GSE179252,GSE208099,GSE63089,GSE30727,GSE19826	medium_confidence
IGLV1-44	5	GSE122401,GSE79973,GSE30727,GSE29272,GSE19826	medium_confidence
IL2RA	5	GSE179252,GSE103236,GSE208099,GSE63288,GSE184336	medium_confidence
INPP5F	5	GSE179252,GSE122401,GSE29272,GSE19826,GSE184336	medium_confidence
IQGAP3	5	GSE179252,GSE118897,GSE30727,GSE33335,GSE184336	medium_confidence
ITPKB	5	GSE118916,GSE118897,GSE79973,GSE63089,GSE19826	medium_confidence
JCHAIN	5	GSE179252,GSE122401,GSE118897,GSE79973,GSE29998	medium_confidence
KATNAL1	5	GSE179252,GSE118916,GSE103236,GSE79973,GSE19826	medium_confidence
KCNG1	5	GSE103236,GSE84787,GSE65801,GSE29272,GSE33335	medium_confidence
KCNJ12	5	GSE208099,GSE63089,GSE30727,GSE33335,GSE27342	medium_confidence
KCNK1	5	GSE179252,GSE118916,GSE208099,GSE79973,GSE65801	medium_confidence
KCNK13	5	GSE103236,GSE63089,GSE30727,GSE33335,GSE27342	medium_confidence
KCNK9	5	GSE103236,GSE79973,GSE63089,GSE33335,GSE27342	medium_confidence
KCNMA1	5	GSE179252,GSE118916,GSE118897,GSE79973,GSE19826	medium_confidence
KCNMB2	5	GSE118916,GSE122401,GSE79973,GSE29272,GSE19826	medium_confidence
KCNN3	5	GSE118916,GSE118897,GSE208099,GSE30727,GSE19826	medium_confidence
KCTD8	5	GSE118916,GSE63089,GSE30727,GSE33335,GSE27342	medium_confidence
KIAA0101	5	GSE118916,GSE208099,GSE84787,GSE63288,GSE33335	medium_confidence
KIAA1524	5	GSE118916,GSE63089,GSE33335,GSE27342,GSE19826	medium_confidence
KIF22	5	GSE179252,GSE118916,GSE208099,GSE19826,GSE184336	medium_confidence
KIF5B	5	GSE118897,GSE63288,GSE33335,GSE27342,GSE19826	medium_confidence
KIFC1	5	GSE179252,GSE118916,GSE118897,GSE208099,GSE184336	medium_confidence
KLF4	5	GSE79973,GSE63288,GSE30727,GSE33335,GSE19826	medium_confidence
KLF9	5	GSE63089,GSE30727,GSE29272,GSE33335,GSE27342	medium_confidence
KLHDC7A	5	GSE179252,GSE118916,GSE122401,GSE79973,GSE184336	medium_confidence
KLHL29	5	GSE179252,GSE122401,GSE103236,GSE208099,GSE184336	medium_confidence
KRT18	5	GSE122401,GSE103236,GSE84787,GSE63288,GSE29272	medium_confidence
LAMA2	5	GSE208099,GSE79973,GSE63288,GSE30727,GSE33335	medium_confidence
LAMA5	5	GSE179252,GSE118897,GSE208099,GSE84787,GSE184336	medium_confidence
LCP1	5	GSE118916,GSE79973,GSE30727,GSE29998,GSE184336	medium_confidence
LHX2	5	GSE103236,GSE84787,GSE65801,GSE63089,GSE27342	medium_confidence
LILRB4	5	GSE179252,GSE122401,GSE33335,GSE19826,GSE184336	medium_confidence
LIM2	5	GSE103236,GSE65801,GSE63089,GSE33335,GSE27342	medium_confidence
LIMS2	5	GSE118916,GSE208099,GSE33335,GSE27342,GSE19826	medium_confidence
LMF1	5	GSE118916,GSE79973,GSE63288,GSE29272,GSE33335	medium_confidence
LOXL1	5	GSE118916,GSE122401,GSE84787,GSE29272,GSE19826	medium_confidence
LPGAT1	5	GSE208099,GSE79973,GSE29272,GSE19826,GSE184336	medium_confidence
LRCH2	5	GSE118916,GSE118897,GSE79973,GSE63089,GSE27342	medium_confidence
LRP1	5	GSE118916,GSE122401,GSE103236,GSE63288,GSE63089	medium_confidence
LRRN2	5	GSE179252,GSE65801,GSE30727,GSE33335,GSE184336	medium_confidence
LRRN3	5	GSE118916,GSE208099,GSE79973,GSE65801,GSE19826	medium_confidence
LSAMP	5	GSE179252,GSE122401,GSE79973,GSE19826,GSE184336	medium_confidence
LST1	5	GSE179252,GSE118916,GSE79973,GSE29272,GSE184336	medium_confidence
LTV1	5	GSE118916,GSE208099,GSE79973,GSE30727,GSE33335	medium_confidence
LY86	5	GSE118916,GSE118897,GSE63089,GSE19826,GSE184336	medium_confidence
MAFB	5	GSE179252,GSE118916,GSE208099,GSE29272,GSE19826	medium_confidence
MAN1C1	5	GSE179252,GSE118916,GSE103236,GSE79973,GSE65801	medium_confidence
MAP1A	5	GSE179252,GSE118916,GSE122401,GSE79973,GSE184336	medium_confidence
MAP3K10	5	GSE84787,GSE63288,GSE30727,GSE33335,GSE27342	medium_confidence
MAP3K8	5	GSE118916,GSE118897,GSE208099,GSE84787,GSE30727	medium_confidence
MAP4	5	GSE179252,GSE118916,GSE84787,GSE65801,GSE29272	medium_confidence
MAP4K4	5	GSE118916,GSE103236,GSE79973,GSE30727,GSE19826	medium_confidence
MASTL	5	GSE118916,GSE79973,GSE63288,GSE33335,GSE19826	medium_confidence
MBNL1-AS1	5	GSE179252,GSE118916,GSE118897,GSE79973,GSE19826	medium_confidence
MEIS1	5	GSE179252,GSE118916,GSE103236,GSE79973,GSE19826	medium_confidence
MEST	5	GSE179252,GSE118916,GSE208099,GSE79973,GSE19826	medium_confidence
MIA2	5	GSE179252,GSE208099,GSE65801,GSE30727,GSE184336	medium_confidence
MIR100HG	5	GSE179252,GSE79973,GSE63288,GSE19826,GSE184336	medium_confidence
MLYCD	5	GSE122401,GSE118897,GSE103236,GSE19826,GSE184336	medium_confidence
MMEL1	5	GSE118916,GSE103236,GSE33335,GSE19826,GSE184336	medium_confidence
MOB3B	5	GSE208099,GSE79973,GSE65801,GSE30727,GSE19826	medium_confidence
MOGAT3	5	GSE179252,GSE122401,GSE65801,GSE30727,GSE184336	medium_confidence
MRAP2	5	GSE179252,GSE118916,GSE122401,GSE63288,GSE184336	medium_confidence
MRGPRF	5	GSE179252,GSE118916,GSE208099,GSE79973,GSE19826	medium_confidence
MS4A6A	5	GSE179252,GSE122401,GSE63089,GSE29272,GSE19826	medium_confidence
MSN	5	GSE179252,GSE118916,GSE30727,GSE29272,GSE184336	medium_confidence
MT1E	5	GSE79973,GSE29272,GSE29998,GSE33335,GSE19826	medium_confidence
MT1G	5	GSE118916,GSE79973,GSE29272,GSE29998,GSE19826	medium_confidence
MT1X	5	GSE84787,GSE79973,GSE29272,GSE29998,GSE33335	medium_confidence
MTA2	5	GSE65801,GSE63288,GSE63089,GSE33335,GSE27342	medium_confidence
MTMR9	5	GSE179252,GSE118916,GSE118897,GSE63288,GSE19826	medium_confidence
MTURN	5	GSE118916,GSE122401,GSE118897,GSE19826,GSE184336	medium_confidence
MUC1	5	GSE179252,GSE208099,GSE79973,GSE63089,GSE184336	medium_confidence
MYBPC3	5	GSE179252,GSE122401,GSE30727,GSE33335,GSE184336	medium_confidence
MYBPH	5	GSE84787,GSE63089,GSE30727,GSE29272,GSE33335	medium_confidence
MYC	5	GSE103236,GSE208099,GSE30727,GSE33335,GSE184336	medium_confidence
NAE1	5	GSE122401,GSE208099,GSE29272,GSE33335,GSE27342	medium_confidence
NAP1L3	5	GSE179252,GSE118916,GSE79973,GSE29272,GSE19826	medium_confidence
NDN	5	GSE179252,GSE118916,GSE118897,GSE79973,GSE65801	medium_confidence
NEGR1	5	GSE118897,GSE79973,GSE63089,GSE27342,GSE19826	medium_confidence
NFAM1	5	GSE179252,GSE122401,GSE208099,GSE63288,GSE184336	medium_confidence
NMD3	5	GSE122401,GSE118897,GSE103236,GSE79973,GSE19826	medium_confidence
NOP2	5	GSE118916,GSE208099,GSE63089,GSE30727,GSE33335	medium_confidence
NOP56	5	GSE179252,GSE118916,GSE122401,GSE208099,GSE79973	medium_confidence
NOTCH1	5	GSE179252,GSE118916,GSE103236,GSE30727,GSE19826	medium_confidence
NOXA1	5	GSE103236,GSE84787,GSE63288,GSE30727,GSE33335	medium_confidence
NPTXR	5	GSE122401,GSE79973,GSE30727,GSE33335,GSE27342	medium_confidence
NR3C2	5	GSE118916,GSE118897,GSE79973,GSE30727,GSE19826	medium_confidence
NRK	5	GSE179252,GSE118916,GSE79973,GSE63288,GSE184336	medium_confidence
NTN1	5	GSE122401,GSE118897,GSE30727,GSE29272,GSE19826	medium_confidence
NUP37	5	GSE118916,GSE122401,GSE208099,GSE29272,GSE33335	medium_confidence
NUP98	5	GSE208099,GSE84787,GSE79973,GSE65801,GSE33335	medium_confidence
OAS2	5	GSE122401,GSE118897,GSE84787,GSE29272,GSE184336	medium_confidence
ORC4	5	GSE208099,GSE84787,GSE79973,GSE63288,GSE33335	medium_confidence
OTC	5	GSE208099,GSE79973,GSE65801,GSE30727,GSE29998	medium_confidence
OTUD1	5	GSE118916,GSE118897,GSE103236,GSE208099,GSE79973	medium_confidence
P2RX2	5	GSE103236,GSE208099,GSE30727,GSE29272,GSE27342	medium_confidence
P2RY8	5	GSE179252,GSE118916,GSE122401,GSE208099,GSE79973	medium_confidence
PALD1	5	GSE179252,GSE118916,GSE208099,GSE79973,GSE184336	medium_confidence
PAQR5	5	GSE179252,GSE118916,GSE122401,GSE33335,GSE19826	medium_confidence
PARP9	5	GSE179252,GSE122401,GSE30727,GSE19826,GSE184336	medium_confidence
PBXIP1	5	GSE179252,GSE122401,GSE208099,GSE30727,GSE184336	medium_confidence
PCAT18	5	GSE179252,GSE118897,GSE79973,GSE19826,GSE184336	medium_confidence
PCOLCE	5	GSE118916,GSE84787,GSE79973,GSE63089,GSE19826	medium_confidence
PDCD4	5	GSE179252,GSE118916,GSE79973,GSE63288,GSE184336	medium_confidence
PDE3A	5	GSE179252,GSE118916,GSE103236,GSE79973,GSE184336	medium_confidence
PDE5A	5	GSE179252,GSE118916,GSE122401,GSE103236,GSE19826	medium_confidence
PDE7B	5	GSE118916,GSE118897,GSE103236,GSE63089,GSE27342	medium_confidence
PDLIM4	5	GSE179252,GSE118916,GSE79973,GSE29272,GSE19826	medium_confidence
PDPN	5	GSE118916,GSE118897,GSE103236,GSE79973,GSE30727	medium_confidence
PDRG1	5	GSE208099,GSE84787,GSE79973,GSE63288,GSE19826	medium_confidence
PGA4	5	GSE179252,GSE208099,GSE63089,GSE33335,GSE184336	medium_confidence
PIK3C2G	5	GSE179252,GSE118916,GSE118897,GSE19826,GSE184336	medium_confidence
PIM2	5	GSE179252,GSE122401,GSE208099,GSE79973,GSE29998	medium_confidence
PIP4K2C	5	GSE179252,GSE122401,GSE208099,GSE79973,GSE184336	medium_confidence
PKMYT1	5	GSE179252,GSE122401,GSE208099,GSE63288,GSE184336	medium_confidence
PLAC8	5	GSE179252,GSE79973,GSE63288,GSE30727,GSE184336	medium_confidence
PLCG2	5	GSE179252,GSE118916,GSE122401,GSE79973,GSE65801	medium_confidence
PLEKHA6	5	GSE179252,GSE122401,GSE103236,GSE79973,GSE184336	medium_confidence
PLEKHO1	5	GSE179252,GSE118916,GSE79973,GSE30727,GSE29272	medium_confidence
PMEPA1	5	GSE118916,GSE103236,GSE208099,GSE79973,GSE19826	medium_confidence
PMP22	5	GSE118916,GSE122401,GSE208099,GSE79973,GSE19826	medium_confidence
PNMA1	5	GSE179252,GSE118916,GSE84787,GSE29272,GSE19826	medium_confidence
PNO1	5	GSE122401,GSE79973,GSE30727,GSE33335,GSE19826	medium_confidence
PNPLA1	5	GSE179252,GSE63089,GSE30727,GSE33335,GSE184336	medium_confidence
POLD1	5	GSE103236,GSE84787,GSE63288,GSE19826,GSE184336	medium_confidence
POU2AF1	5	GSE179252,GSE122401,GSE208099,GSE79973,GSE33335	medium_confidence
PPIA	5	GSE118916,GSE103236,GSE208099,GSE84787,GSE29272	medium_confidence
PPM1G	5	GSE208099,GSE79973,GSE30727,GSE29998,GSE33335	medium_confidence
PPP1R14D	5	GSE122401,GSE118897,GSE208099,GSE30727,GSE33335	medium_confidence
PPP1R1A	5	GSE179252,GSE118897,GSE84787,GSE63089,GSE33335	medium_confidence
PRDM1	5	GSE179252,GSE103236,GSE208099,GSE79973,GSE19826	medium_confidence
PRDM16-DT	5	GSE179252,GSE118897,GSE79973,GSE30727,GSE184336	medium_confidence
PRIMA1	5	GSE122401,GSE118897,GSE79973,GSE30727,GSE19826	medium_confidence
PRKACB	5	GSE118916,GSE79973,GSE63288,GSE33335,GSE19826	medium_confidence
PRMT1	5	GSE118916,GSE103236,GSE79973,GSE63288,GSE33335	medium_confidence
PSMB3	5	GSE208099,GSE79973,GSE63288,GSE63089,GSE33335	medium_confidence
PSMD1	5	GSE103236,GSE63288,GSE33335,GSE27342,GSE19826	medium_confidence
PSMD7	5	GSE118916,GSE103236,GSE84787,GSE65801,GSE33335	medium_confidence
PTAFR	5	GSE179252,GSE122401,GSE208099,GSE19826,GSE184336	medium_confidence
PTPN12	5	GSE179252,GSE118916,GSE79973,GSE33335,GSE184336	medium_confidence
PTPRS	5	GSE179252,GSE118897,GSE30727,GSE33335,GSE19826	medium_confidence
PTRF	5	GSE118916,GSE208099,GSE84787,GSE29272,GSE19826	medium_confidence
PUS7	5	GSE118916,GSE79973,GSE30727,GSE33335,GSE19826	medium_confidence
PYGL	5	GSE118916,GSE208099,GSE79973,GSE30727,GSE19826	medium_confidence
QSOX1	5	GSE179252,GSE122401,GSE208099,GSE79973,GSE184336	medium_confidence
RAB3D	5	GSE118916,GSE122401,GSE29272,GSE33335,GSE19826	medium_confidence
RAB4A	5	GSE118916,GSE122401,GSE79973,GSE19826,GSE184336	medium_confidence
RANBP1	5	GSE118916,GSE122401,GSE208099,GSE79973,GSE63288	medium_confidence
RAPGEF4	5	GSE122401,GSE118897,GSE79973,GSE33335,GSE19826	medium_confidence
RAX	5	GSE63089,GSE30727,GSE29272,GSE33335,GSE27342	medium_confidence
RBFOX2	5	GSE179252,GSE118916,GSE122401,GSE79973,GSE19826	medium_confidence
RBPJL	5	GSE179252,GSE30727,GSE29272,GSE33335,GSE184336	medium_confidence
RCSD1	5	GSE118916,GSE122401,GSE79973,GSE65801,GSE63288	medium_confidence
RECK	5	GSE118916,GSE103236,GSE208099,GSE63089,GSE33335	medium_confidence
RERG	5	GSE179252,GSE118916,GSE79973,GSE63288,GSE19826	medium_confidence
RFLNA	5	GSE179252,GSE122401,GSE79973,GSE30727,GSE184336	medium_confidence
RFWD3	5	GSE118916,GSE208099,GSE63089,GSE33335,GSE184336	medium_confidence
RGL3	5	GSE118916,GSE208099,GSE30727,GSE33335,GSE184336	medium_confidence
RGMA	5	GSE179252,GSE118916,GSE118897,GSE30727,GSE19826	medium_confidence
RGS7	5	GSE118916,GSE103236,GSE63089,GSE27342,GSE184336	medium_confidence
RHEB	5	GSE179252,GSE118916,GSE208099,GSE79973,GSE19826	medium_confidence
RHOH	5	GSE118916,GSE103236,GSE208099,GSE79973,GSE33335	medium_confidence
RIPK2	5	GSE208099,GSE79973,GSE63288,GSE30727,GSE19826	medium_confidence
RNASEH2A	5	GSE118916,GSE122401,GSE208099,GSE33335,GSE27342	medium_confidence
RNF128	5	GSE179252,GSE118916,GSE79973,GSE30727,GSE19826	medium_confidence
RNF150	5	GSE118916,GSE118897,GSE84787,GSE79973,GSE19826	medium_confidence
ROR2	5	GSE118916,GSE118897,GSE103236,GSE79973,GSE65801	medium_confidence
RPL13	5	GSE103236,GSE208099,GSE84787,GSE63288,GSE30727	medium_confidence
RPL18	5	GSE103236,GSE208099,GSE65801,GSE63288,GSE29272	medium_confidence
RPS19	5	GSE208099,GSE63288,GSE30727,GSE33335,GSE19826	medium_confidence
RPS6KA6	5	GSE179252,GSE103236,GSE79973,GSE29272,GSE19826	medium_confidence
RRAS2	5	GSE103236,GSE79973,GSE30727,GSE33335,GSE27342	medium_confidence
RSPO3	5	GSE103236,GSE84787,GSE65801,GSE30727,GSE19826	medium_confidence
RTKN	5	GSE84787,GSE79973,GSE63288,GSE33335,GSE19826	medium_confidence
SAPCD2	5	GSE179252,GSE122401,GSE208099,GSE19826,GSE184336	medium_confidence
SAR1B	5	GSE208099,GSE79973,GSE30727,GSE19826,GSE184336	medium_confidence
SCIMP	5	GSE179252,GSE118916,GSE122401,GSE118897,GSE184336	medium_confidence
SCIN	5	GSE179252,GSE79973,GSE63288,GSE30727,GSE184336	medium_confidence
SCNN1A	5	GSE118916,GSE208099,GSE79973,GSE29272,GSE184336	medium_confidence
SEC61G	5	GSE118916,GSE84787,GSE79973,GSE63089,GSE29272	medium_confidence
SELENBP1	5	GSE179252,GSE118916,GSE103236,GSE79973,GSE19826	medium_confidence
SERPINB9	5	GSE118897,GSE103236,GSE208099,GSE79973,GSE30727	medium_confidence
SET	5	GSE122401,GSE103236,GSE208099,GSE79973,GSE33335	medium_confidence
SGK2	5	GSE179252,GSE118916,GSE208099,GSE27342,GSE184336	medium_confidence
SGOL1	5	GSE63288,GSE63089,GSE33335,GSE27342,GSE19826	medium_confidence
SGSM3	5	GSE118916,GSE122401,GSE208099,GSE79973,GSE30727	medium_confidence
SH3YL1	5	GSE179252,GSE118916,GSE103236,GSE19826,GSE184336	medium_confidence
SHC4	5	GSE179252,GSE118916,GSE103236,GSE79973,GSE184336	medium_confidence
SHMT2	5	GSE118916,GSE103236,GSE208099,GSE79973,GSE63288	medium_confidence
SI	5	GSE208099,GSE79973,GSE31811,GSE30727,GSE29998	medium_confidence
SIGLEC7	5	GSE179252,GSE122401,GSE79973,GSE19826,GSE184336	medium_confidence
SILC1	5	GSE179252,GSE118897,GSE79973,GSE30727,GSE184336	medium_confidence
SIRPA	5	GSE118916,GSE122401,GSE79973,GSE30727,GSE19826	medium_confidence
SIRPG	5	GSE118897,GSE79973,GSE30727,GSE19826,GSE184336	medium_confidence
SKA1	5	GSE179252,GSE118916,GSE122401,GSE118897,GSE184336	medium_confidence
SLAMF1	5	GSE179252,GSE118916,GSE122401,GSE208099,GSE33335	medium_confidence
SLAMF7	5	GSE179252,GSE122401,GSE208099,GSE79973,GSE19826	medium_confidence
SLC11A1	5	GSE179252,GSE122401,GSE63288,GSE30727,GSE184336	medium_confidence
SLC25A20	5	GSE103236,GSE208099,GSE79973,GSE30727,GSE19826	medium_confidence
SLC25A32	5	GSE208099,GSE79973,GSE63288,GSE30727,GSE33335	medium_confidence
SLC25A5	5	GSE179252,GSE122401,GSE103236,GSE208099,GSE84787	medium_confidence
SLC28A1	5	GSE103236,GSE208099,GSE63089,GSE30727,GSE27342	medium_confidence
SLC2A4	5	GSE118897,GSE208099,GSE30727,GSE33335,GSE27342	medium_confidence
SLC2A5	5	GSE103236,GSE208099,GSE84787,GSE30727,GSE33335	medium_confidence
SLC39A11	5	GSE179252,GSE118916,GSE208099,GSE79973,GSE184336	medium_confidence
SLC41A1	5	GSE179252,GSE122401,GSE79973,GSE33335,GSE19826	medium_confidence
SLC8A1	5	GSE179252,GSE118916,GSE103236,GSE79973,GSE184336	medium_confidence
SMC2	5	GSE208099,GSE79973,GSE63288,GSE63089,GSE33335	medium_confidence
SMIM5	5	GSE118916,GSE208099,GSE79973,GSE19826,GSE184336	medium_confidence
SMNDC1	5	GSE208099,GSE84787,GSE29272,GSE33335,GSE27342	medium_confidence
SMOC2	5	GSE118916,GSE84787,GSE79973,GSE63288,GSE19826	medium_confidence
SMPX	5	GSE179252,GSE118916,GSE208099,GSE84787,GSE19826	medium_confidence
SNRPG	5	GSE122401,GSE208099,GSE84787,GSE29272,GSE29998	medium_confidence
SNX24	5	GSE118916,GSE208099,GSE79973,GSE19826,GSE184336	medium_confidence
SORBS2	5	GSE118916,GSE84787,GSE29272,GSE33335,GSE19826	medium_confidence
SOWAHA	5	GSE179252,GSE118916,GSE208099,GSE79973,GSE184336	medium_confidence
SOX11	5	GSE79973,GSE63288,GSE30727,GSE33335,GSE19826	medium_confidence
SP110	5	GSE118916,GSE84787,GSE79973,GSE30727,GSE19826	medium_confidence
SPDEF	5	GSE179252,GSE118916,GSE118897,GSE29272,GSE184336	medium_confidence
SPEG	5	GSE118897,GSE208099,GSE84787,GSE79973,GSE33335	medium_confidence
SPI1	5	GSE179252,GSE122401,GSE208099,GSE30727,GSE184336	medium_confidence
SPOCK1	5	GSE179252,GSE118916,GSE84787,GSE29272,GSE184336	medium_confidence
SPTAN1	5	GSE118916,GSE84787,GSE63288,GSE33335,GSE19826	medium_confidence
SRSF11	5	GSE179252,GSE122401,GSE84787,GSE65801,GSE63089	medium_confidence
SRSF3	5	GSE122401,GSE208099,GSE84787,GSE33335,GSE19826	medium_confidence
SSBP1	5	GSE122401,GSE103236,GSE208099,GSE63089,GSE33335	medium_confidence
SSR4	5	GSE179252,GSE103236,GSE79973,GSE29998,GSE184336	medium_confidence
STARD10	5	GSE179252,GSE79973,GSE63089,GSE19826,GSE184336	medium_confidence
STARD4	5	GSE179252,GSE103236,GSE65801,GSE63288,GSE30727	medium_confidence
STAT4	5	GSE118916,GSE79973,GSE65801,GSE30727,GSE33335	medium_confidence
STOM	5	GSE179252,GSE118916,GSE79973,GSE29272,GSE184336	medium_confidence
SUCLG2	5	GSE118916,GSE122401,GSE208099,GSE79973,GSE19826	medium_confidence
SULT2A1	5	GSE179252,GSE122401,GSE79973,GSE63089,GSE184336	medium_confidence
SUV39H2	5	GSE122401,GSE208099,GSE79973,GSE30727,GSE19826	medium_confidence
SYNC	5	GSE179252,GSE118916,GSE84787,GSE79973,GSE19826	medium_confidence
SYNE1	5	GSE118897,GSE103236,GSE208099,GSE79973,GSE33335	medium_confidence
SYNM	5	GSE118916,GSE118897,GSE208099,GSE84787,GSE27342	medium_confidence
SYT11	5	GSE179252,GSE122401,GSE79973,GSE19826,GSE184336	medium_confidence
SEPT2	5	GSE103236,GSE65801,GSE63288,GSE63089,GSE30727	medium_confidence
TASP1	5	GSE79973,GSE65801,GSE63288,GSE33335,GSE19826	medium_confidence
TBX6	5	GSE103236,GSE30727,GSE29272,GSE33335,GSE27342	medium_confidence
TCEAL2	5	GSE122401,GSE103236,GSE208099,GSE33335,GSE27342	medium_confidence
TCFL5	5	GSE103236,GSE208099,GSE79973,GSE65801,GSE19826	medium_confidence
TENT5C	5	GSE179252,GSE122401,GSE118897,GSE79973,GSE29998	medium_confidence
TFAP2E	5	GSE103236,GSE65801,GSE30727,GSE33335,GSE27342	medium_confidence
TFDP1	5	GSE118916,GSE122401,GSE79973,GSE29272,GSE33335	medium_confidence
TFR2	5	GSE179252,GSE122401,GSE79973,GSE33335,GSE27342	medium_confidence
THOC2	5	GSE179252,GSE208099,GSE79973,GSE29272,GSE27342	medium_confidence
THSD4	5	GSE103236,GSE208099,GSE30727,GSE29272,GSE33335	medium_confidence
TIMP1	5	GSE118916,GSE84787,GSE29998,GSE33335,GSE19826	medium_confidence
TLE4	5	GSE103236,GSE208099,GSE84787,GSE79973,GSE30727	medium_confidence
TM6SF1	5	GSE122401,GSE118897,GSE84787,GSE79973,GSE19826	medium_confidence
TMEM181	5	GSE179252,GSE118916,GSE208099,GSE29998,GSE184336	medium_confidence
TMEM220	5	GSE118897,GSE103236,GSE79973,GSE63288,GSE19826	medium_confidence
TMEM92	5	GSE179252,GSE103236,GSE208099,GSE79973,GSE184336	medium_confidence
TMOD1	5	GSE118897,GSE65801,GSE63089,GSE33335,GSE27342	medium_confidence
TNC	5	GSE179252,GSE118916,GSE79973,GSE30727,GSE184336	medium_confidence
TNFRSF10C	5	GSE103236,GSE79973,GSE63288,GSE63089,GSE30727	medium_confidence
TPCN2	5	GSE179252,GSE103236,GSE79973,GSE19826,GSE184336	medium_confidence
TPD52L2	5	GSE118916,GSE103236,GSE79973,GSE33335,GSE19826	medium_confidence
TREM1	5	GSE179252,GSE122401,GSE118897,GSE30727,GSE184336	medium_confidence
TRIM59	5	GSE179252,GSE208099,GSE79973,GSE19826,GSE184336	medium_confidence
TRIM6	5	GSE179252,GSE122401,GSE79973,GSE19826,GSE184336	medium_confidence
TRMT61A	5	GSE179252,GSE103236,GSE208099,GSE63288,GSE29272	medium_confidence
TRNP1	5	GSE118916,GSE122401,GSE208099,GSE79973,GSE184336	medium_confidence
TROAP	5	GSE179252,GSE118897,GSE208099,GSE65801,GSE184336	medium_confidence
TSPAN1	5	GSE179252,GSE208099,GSE79973,GSE29272,GSE19826	medium_confidence
TSPAN4	5	GSE179252,GSE84787,GSE79973,GSE65801,GSE29272	medium_confidence
TSPAN9	5	GSE179252,GSE118916,GSE122401,GSE65801,GSE184336	medium_confidence
TSPYL2	5	GSE118916,GSE118897,GSE65801,GSE63089,GSE27342	medium_confidence
TSR1	5	GSE118916,GSE208099,GSE79973,GSE30727,GSE29272	medium_confidence
TST	5	GSE179252,GSE208099,GSE79973,GSE30727,GSE184336	medium_confidence
TTC22	5	GSE179252,GSE122401,GSE208099,GSE79973,GSE184336	medium_confidence
TTTY14	5	GSE118897,GSE79973,GSE65801,GSE30727,GSE33335	medium_confidence
TUBAL3	5	GSE179252,GSE208099,GSE79973,GSE30727,GSE29272	medium_confidence
TUBB	5	GSE118916,GSE208099,GSE79973,GSE29998,GSE33335	medium_confidence
TUBB6	5	GSE179252,GSE122401,GSE79973,GSE29272,GSE184336	medium_confidence
TULP1	5	GSE63089,GSE30727,GSE29272,GSE33335,GSE27342	medium_confidence
UBE2Q2	5	GSE118916,GSE208099,GSE84787,GSE79973,GSE63288	medium_confidence
UPP1	5	GSE118916,GSE103236,GSE79973,GSE19826,GSE184336	medium_confidence
USP13	5	GSE179252,GSE118916,GSE118897,GSE79973,GSE184336	medium_confidence
USP53	5	GSE118916,GSE208099,GSE79973,GSE63089,GSE19826	medium_confidence
UTF1	5	GSE103236,GSE208099,GSE30727,GSE29272,GSE33335	medium_confidence
UTP18	5	GSE122401,GSE208099,GSE79973,GSE29272,GSE19826	medium_confidence
VSTM2A	5	GSE118916,GSE79973,GSE27342,GSE19826,GSE184336	medium_confidence
WDR74	5	GSE118916,GSE208099,GSE79973,GSE63288,GSE30727	medium_confidence
XK	5	GSE118916,GSE79973,GSE63288,GSE63089,GSE19826	medium_confidence
YME1L1	5	GSE118916,GSE84787,GSE63089,GSE33335,GSE19826	medium_confidence
YWHAB	5	GSE118916,GSE103236,GSE63288,GSE33335,GSE19826	medium_confidence
ZCCHC24	5	GSE179252,GSE118916,GSE122401,GSE79973,GSE19826	medium_confidence
ZDHHC3	5	GSE179252,GSE118916,GSE84787,GSE79973,GSE184336	medium_confidence
ZEB1	5	GSE179252,GSE118916,GSE208099,GSE84787,GSE79973	medium_confidence
ZFP36	5	GSE84787,GSE79973,GSE30727,GSE29272,GSE27342	medium_confidence
ZNF532	5	GSE179252,GSE118916,GSE122401,GSE84787,GSE184336	medium_confidence
A1CF	4	GSE118897,GSE208099,GSE63089,GSE30727	medium_confidence
ABCC10	4	GSE208099,GSE79973,GSE33335,GSE19826	medium_confidence
ABHD2	4	GSE179252,GSE118916,GSE63288,GSE184336	medium_confidence
ABHD6	4	GSE103236,GSE208099,GSE79973,GSE65801	medium_confidence
ACAN	4	GSE179252,GSE208099,GSE84787,GSE65801	medium_confidence
ACBD6	4	GSE208099,GSE79973,GSE63288,GSE19826	medium_confidence
ACO2	4	GSE179252,GSE118916,GSE122401,GSE19826	medium_confidence
ACOX1	4	GSE122401,GSE208099,GSE79973,GSE184336	medium_confidence
ACPT	4	GSE103236,GSE33335,GSE27342,GSE19826	medium_confidence
ACSL3	4	GSE122401,GSE208099,GSE79973,GSE19826	medium_confidence
ACSM1	4	GSE179252,GSE33335,GSE27342,GSE184336	medium_confidence
ACSS1	4	GSE122401,GSE84787,GSE79973,GSE184336	medium_confidence
ACSS2	4	GSE179252,GSE118916,GSE208099,GSE30727	medium_confidence
ACTB	4	GSE118916,GSE103236,GSE29272,GSE19826	medium_confidence
ACTR3	4	GSE84787,GSE65801,GSE29272,GSE33335	medium_confidence
ACTR5	4	GSE118916,GSE79973,GSE33335,GSE19826	medium_confidence
ACY3	4	GSE208099,GSE79973,GSE63089,GSE30727	medium_confidence
ADAMTS12	4	GSE179252,GSE103236,GSE79973,GSE19826	medium_confidence
ADAMTS2	4	GSE118897,GSE103236,GSE79973,GSE19826	medium_confidence
ADAMTSL3	4	GSE118916,GSE118897,GSE33335,GSE27342	medium_confidence
ADCY5	4	GSE118916,GSE103236,GSE63089,GSE27342	medium_confidence
ADCY7	4	GSE179252,GSE118916,GSE29272,GSE19826	medium_confidence
ADGRG2	4	GSE122401,GSE79973,GSE30727,GSE184336	medium_confidence
ADH4	4	GSE208099,GSE79973,GSE30727,GSE33335	medium_confidence
ADH7	4	GSE118916,GSE79973,GSE30727,GSE184336	medium_confidence
ADRA2C	4	GSE208099,GSE65801,GSE30727,GSE29272	medium_confidence
AGRN	4	GSE118916,GSE103236,GSE63288,GSE29272	medium_confidence
AGT	4	GSE103236,GSE84787,GSE65801,GSE19826	medium_confidence
AGXT	4	GSE30727,GSE29272,GSE33335,GSE27342	medium_confidence
AHCYL2	4	GSE179252,GSE118916,GSE79973,GSE19826	medium_confidence
AKAP6	4	GSE179252,GSE118916,GSE118897,GSE65801	medium_confidence
AKR1C1	4	GSE103236,GSE208099,GSE84787,GSE30727	medium_confidence
AKT1	4	GSE103236,GSE84787,GSE63288,GSE19826	medium_confidence
ALKAL2	4	GSE179252,GSE122401,GSE79973,GSE184336	medium_confidence
ALPI	4	GSE208099,GSE30727,GSE29272,GSE33335	medium_confidence
AMICA1	4	GSE208099,GSE84787,GSE33335,GSE19826	medium_confidence
AMOTL1	4	GSE179252,GSE118916,GSE208099,GSE79973	medium_confidence
AMPD1	4	GSE179252,GSE103236,GSE84787,GSE79973	medium_confidence
ANGPTL6	4	GSE63089,GSE30727,GSE33335,GSE27342	medium_confidence
ANKRD60	4	GSE65801,GSE30727,GSE33335,GSE27342	medium_confidence
ANKS4B	4	GSE103236,GSE208099,GSE63089,GSE27342	medium_confidence
ANTXR2	4	GSE118916,GSE103236,GSE79973,GSE65801	medium_confidence
ANXA6	4	GSE179252,GSE118916,GSE79973,GSE29272	medium_confidence
AP2M1	4	GSE118916,GSE84787,GSE27342,GSE19826	medium_confidence
APC2	4	GSE65801,GSE30727,GSE33335,GSE27342	medium_confidence
APOB	4	GSE208099,GSE79973,GSE30727,GSE29272	medium_confidence
AQP10	4	GSE118897,GSE208099,GSE79973,GSE30727	medium_confidence
AR	4	GSE84787,GSE63089,GSE33335,GSE27342	medium_confidence
ARHGAP11B	4	GSE118897,GSE79973,GSE30727,GSE19826	medium_confidence
ARHGAP23	4	GSE179252,GSE63288,GSE19826,GSE184336	medium_confidence
ARID5A	4	GSE208099,GSE63089,GSE27342,GSE184336	medium_confidence
ARL10	4	GSE179252,GSE122401,GSE79973,GSE33335	medium_confidence
ARL11	4	GSE179252,GSE118916,GSE79973,GSE184336	medium_confidence
ARMC6	4	GSE118916,GSE103236,GSE84787,GSE29272	medium_confidence
ARSF	4	GSE84787,GSE63089,GSE29272,GSE27342	medium_confidence
ASB5	4	GSE118916,GSE118897,GSE84787,GSE65801	medium_confidence
ASGR1	4	GSE79973,GSE65801,GSE30727,GSE19826	medium_confidence
ASPHD2	4	GSE122401,GSE103236,GSE208099,GSE79973	medium_confidence
ATP10B	4	GSE118897,GSE103236,GSE63089,GSE33335	medium_confidence
ATP11A	4	GSE179252,GSE118916,GSE79973,GSE19826	medium_confidence
ATP6V1C1	4	GSE79973,GSE65801,GSE63288,GSE19826	medium_confidence
ATXN7L3B	4	GSE179252,GSE79973,GSE63288,GSE184336	medium_confidence
AUNIP	4	GSE179252,GSE118916,GSE208099,GSE63288	medium_confidence
AZU1	4	GSE63089,GSE30727,GSE33335,GSE27342	medium_confidence
B3GNT6	4	GSE179252,GSE118916,GSE79973,GSE184336	medium_confidence
B3GNT7	4	GSE179252,GSE118916,GSE79973,GSE184336	medium_confidence
BANF1	4	GSE118916,GSE79973,GSE63288,GSE19826	medium_confidence
BATF2	4	GSE122401,GSE103236,GSE79973,GSE63288	medium_confidence
BAX	4	GSE118916,GSE103236,GSE63288,GSE19826	medium_confidence
BBC3	4	GSE63288,GSE63089,GSE33335,GSE27342	medium_confidence
BCAP31	4	GSE208099,GSE79973,GSE63288,GSE19826	medium_confidence
BCKDHA	4	GSE122401,GSE118897,GSE79973,GSE19826	medium_confidence
BCL2A1	4	GSE118897,GSE208099,GSE30727,GSE19826	medium_confidence
BCL2L12	4	GSE118916,GSE208099,GSE84787,GSE19826	medium_confidence
BCO1	4	GSE118916,GSE208099,GSE79973,GSE30727	medium_confidence
BDP1	4	GSE122401,GSE103236,GSE63089,GSE19826	medium_confidence
BEX5	4	GSE179252,GSE118916,GSE208099,GSE79973	medium_confidence
BHLHE40	4	GSE79973,GSE63288,GSE19826,GSE184336	medium_confidence
BICD1	4	GSE179252,GSE79973,GSE19826,GSE184336	medium_confidence
BIN1	4	GSE84787,GSE65801,GSE63288,GSE19826	medium_confidence
BMP1	4	GSE118916,GSE122401,GSE103236,GSE19826	medium_confidence
BMP8B	4	GSE84787,GSE63288,GSE33335,GSE27342	medium_confidence
BOP1	4	GSE118916,GSE208099,GSE79973,GSE63288	medium_confidence
BRIX1	4	GSE118916,GSE122401,GSE208099,GSE65801	medium_confidence
C11orf92	4	GSE63288,GSE33335,GSE27342,GSE19826	medium_confidence
C12orf48	4	GSE103236,GSE63089,GSE33335,GSE27342	medium_confidence
C16orf89	4	GSE118916,GSE208099,GSE33335,GSE19826	medium_confidence
C17orf50	4	GSE103236,GSE63089,GSE30727,GSE27342	medium_confidence
C19orf21	4	GSE63288,GSE63089,GSE33335,GSE27342	medium_confidence
C1QL1	4	GSE118916,GSE30727,GSE29272,GSE33335	medium_confidence
C1QTNF2	4	GSE179252,GSE118916,GSE79973,GSE19826	medium_confidence
C1QTNF8	4	GSE63089,GSE30727,GSE33335,GSE27342	medium_confidence
C1orf112	4	GSE118916,GSE208099,GSE65801,GSE19826	medium_confidence
C5	4	GSE122401,GSE79973,GSE33335,GSE184336	medium_confidence
C5orf32	4	GSE84787,GSE65801,GSE63089,GSE27342	medium_confidence
C5orf34	4	GSE122401,GSE79973,GSE33335,GSE19826	medium_confidence
C5orf38	4	GSE103236,GSE63089,GSE33335,GSE27342	medium_confidence
C7	4	GSE118916,GSE79973,GSE63089,GSE27342	medium_confidence
C8orf76	4	GSE118916,GSE79973,GSE63288,GSE19826	medium_confidence
CA11	4	GSE179252,GSE30727,GSE33335,GSE184336	medium_confidence
CAB39L	4	GSE179252,GSE122401,GSE118897,GSE184336	medium_confidence
CABP2	4	GSE63089,GSE30727,GSE33335,GSE27342	medium_confidence
CACNA1C	4	GSE179252,GSE118916,GSE63288,GSE33335	medium_confidence
CACNA2D3	4	GSE179252,GSE30727,GSE33335,GSE184336	medium_confidence
CACNB2	4	GSE179252,GSE118916,GSE79973,GSE19826	medium_confidence
CAMK2G	4	GSE179252,GSE118916,GSE79973,GSE19826	medium_confidence
CAP2	4	GSE179252,GSE118916,GSE103236,GSE79973	medium_confidence
CAPZA2	4	GSE103236,GSE29272,GSE33335,GSE19826	medium_confidence
CARNS1	4	GSE179252,GSE118916,GSE79973,GSE19826	medium_confidence
CAV2	4	GSE179252,GSE118916,GSE19826,GSE184336	medium_confidence
CBFB	4	GSE179252,GSE118916,GSE29272,GSE33335	medium_confidence
CCDC149	4	GSE118916,GSE122401,GSE33335,GSE19826	medium_confidence
CCDC34	4	GSE122401,GSE65801,GSE33335,GSE19826	medium_confidence
CCL25	4	GSE79973,GSE31811,GSE30727,GSE33335	medium_confidence
CCL28	4	GSE179252,GSE79973,GSE63089,GSE184336	medium_confidence
CCNDBP1	4	GSE122401,GSE208099,GSE79973,GSE184336	medium_confidence
CCR7	4	GSE118916,GSE103236,GSE19826,GSE184336	medium_confidence
CD163	4	GSE179252,GSE65801,GSE29272,GSE19826	medium_confidence
CD27	4	GSE179252,GSE122401,GSE208099,GSE33335	medium_confidence
CD2AP	4	GSE179252,GSE118916,GSE103236,GSE30727	medium_confidence
CD3G	4	GSE118897,GSE208099,GSE33335,GSE19826	medium_confidence
CD44	4	GSE118916,GSE122401,GSE103236,GSE19826	medium_confidence
CD5	4	GSE103236,GSE33335,GSE19826,GSE184336	medium_confidence
CD6	4	GSE118916,GSE103236,GSE33335,GSE19826	medium_confidence
CD96	4	GSE118916,GSE63288,GSE33335,GSE19826	medium_confidence
CDC14A	4	GSE103236,GSE79973,GSE29272,GSE33335	medium_confidence
CDC25B	4	GSE208099,GSE79973,GSE19826,GSE184336	medium_confidence
CDC42BPG	4	GSE179252,GSE63288,GSE33335,GSE184336	medium_confidence
CDH15	4	GSE103236,GSE84787,GSE29272,GSE27342	medium_confidence
CDK4	4	GSE118916,GSE84787,GSE79973,GSE65801	medium_confidence
CDK5R2	4	GSE63089,GSE30727,GSE33335,GSE27342	medium_confidence
CEACAM6	4	GSE79973,GSE63089,GSE33335,GSE19826	medium_confidence
CELA2A	4	GSE208099,GSE63089,GSE33335,GSE27342	medium_confidence
CELA2B	4	GSE63089,GSE29272,GSE33335,GSE27342	medium_confidence
CENPU	4	GSE179252,GSE118916,GSE118897,GSE184336	medium_confidence
CEP112	4	GSE179252,GSE118916,GSE118897,GSE79973	medium_confidence
CHAD	4	GSE179252,GSE208099,GSE33335,GSE184336	medium_confidence
CHAF1B	4	GSE179252,GSE122401,GSE103236,GSE184336	medium_confidence
CHGA	4	GSE179252,GSE118916,GSE33335,GSE184336	medium_confidence
CHST5	4	GSE208099,GSE84787,GSE79973,GSE30727	medium_confidence
CIDEC	4	GSE103236,GSE208099,GSE84787,GSE63089	medium_confidence
CIRH1A	4	GSE208099,GSE63089,GSE33335,GSE27342	medium_confidence
CKLF	4	GSE79973,GSE65801,GSE33335,GSE19826	medium_confidence
CLDN1	4	GSE179252,GSE79973,GSE19826,GSE184336	medium_confidence
CLDN4	4	GSE103236,GSE30727,GSE33335,GSE19826	medium_confidence
CLEC11A	4	GSE118916,GSE122401,GSE84787,GSE79973	medium_confidence
CLIC1	4	GSE118916,GSE122401,GSE84787,GSE33335	medium_confidence
CLIC4	4	GSE179252,GSE118916,GSE208099,GSE29272	medium_confidence
CLIC5	4	GSE208099,GSE79973,GSE65801,GSE30727	medium_confidence
CLIP3	4	GSE179252,GSE118916,GSE79973,GSE27342	medium_confidence
CLIP4	4	GSE118916,GSE79973,GSE65801,GSE19826	medium_confidence
CLTA	4	GSE118916,GSE79973,GSE29272,GSE19826	medium_confidence
CLTB	4	GSE103236,GSE79973,GSE29272,GSE19826	medium_confidence
CNDP2	4	GSE179252,GSE118916,GSE208099,GSE184336	medium_confidence
CNP	4	GSE118916,GSE208099,GSE63288,GSE19826	medium_confidence
CNRIP1	4	GSE118916,GSE122401,GSE208099,GSE79973	medium_confidence
COL11A1	4	GSE118916,GSE79973,GSE29272,GSE19826	medium_confidence
COL15A1	4	GSE179252,GSE118916,GSE65801,GSE29272	medium_confidence
COL6A5	4	GSE118916,GSE79973,GSE33335,GSE19826	medium_confidence
COLCA1	4	GSE118916,GSE118897,GSE30727,GSE184336	medium_confidence
COPZ2	4	GSE179252,GSE118916,GSE122401,GSE79973	medium_confidence
CORO2A	4	GSE208099,GSE79973,GSE65801,GSE33335	medium_confidence
COX16	4	GSE122401,GSE84787,GSE79973,GSE19826	medium_confidence
COX6A1	4	GSE118916,GSE122401,GSE103236,GSE184336	medium_confidence
COX7B	4	GSE118916,GSE122401,GSE65801,GSE184336	medium_confidence
CPEB2	4	GSE118916,GSE79973,GSE33335,GSE19826	medium_confidence
CPNE5	4	GSE179252,GSE122401,GSE208099,GSE79973	medium_confidence
CRB3	4	GSE179252,GSE118916,GSE30727,GSE33335	medium_confidence
CREB1	4	GSE122401,GSE103236,GSE33335,GSE19826	medium_confidence
CREB3L3	4	GSE118897,GSE208099,GSE63089,GSE30727	medium_confidence
CRTAM	4	GSE179252,GSE118916,GSE65801,GSE19826	medium_confidence
CRTC3	4	GSE179252,GSE118916,GSE29272,GSE184336	medium_confidence
CRYBB1	4	GSE30727,GSE29272,GSE33335,GSE27342	medium_confidence
CSF3R	4	GSE179252,GSE79973,GSE30727,GSE184336	medium_confidence
CSPG4	4	GSE179252,GSE118916,GSE79973,GSE65801	medium_confidence
CSRP1	4	GSE179252,GSE118916,GSE79973,GSE19826	medium_confidence
CST1	4	GSE179252,GSE208099,GSE79973,GSE19826	medium_confidence
CST7	4	GSE118916,GSE103236,GSE33335,GSE19826	medium_confidence
CSTA	4	GSE118897,GSE103236,GSE208099,GSE79973	medium_confidence
CSTF2	4	GSE179252,GSE79973,GSE33335,GSE184336	medium_confidence
CUL4A	4	GSE208099,GSE84787,GSE79973,GSE33335	medium_confidence
CXCL12	4	GSE118916,GSE118897,GSE103236,GSE33335	medium_confidence
CYB5B	4	GSE79973,GSE29998,GSE33335,GSE19826	medium_confidence
CYP2C19	4	GSE208099,GSE63288,GSE30727,GSE33335	medium_confidence
CYP4F2	4	GSE208099,GSE79973,GSE30727,GSE29272	medium_confidence
CYP4X1	4	GSE118916,GSE103236,GSE33335,GSE19826	medium_confidence
CYS1	4	GSE118916,GSE79973,GSE63089,GSE33335	medium_confidence
CYTH4	4	GSE118916,GSE30727,GSE29272,GSE184336	medium_confidence
DACT3	4	GSE179252,GSE118916,GSE208099,GSE79973	medium_confidence
DCAF12L1	4	GSE179252,GSE118916,GSE79973,GSE184336	medium_confidence
DCBLD1	4	GSE103236,GSE79973,GSE33335,GSE19826	medium_confidence
DCK	4	GSE118916,GSE103236,GSE63288,GSE19826	medium_confidence
DCUN1D5	4	GSE118916,GSE122401,GSE208099,GSE79973	medium_confidence
DDX49	4	GSE84787,GSE65801,GSE63288,GSE19826	medium_confidence
DEK	4	GSE179252,GSE118916,GSE208099,GSE63288	medium_confidence
DENND1B	4	GSE179252,GSE103236,GSE208099,GSE30727	medium_confidence
DGLUCY	4	GSE179252,GSE122401,GSE79973,GSE184336	medium_confidence
DHRS11	4	GSE179252,GSE208099,GSE79973,GSE30727	medium_confidence
DHRS7	4	GSE118916,GSE79973,GSE29998,GSE184336	medium_confidence
DHX9	4	GSE118916,GSE79973,GSE29272,GSE33335	medium_confidence
DIPK2B	4	GSE179252,GSE122401,GSE79973,GSE184336	medium_confidence
DISP1	4	GSE122401,GSE208099,GSE79973,GSE63288	medium_confidence
DLG4	4	GSE179252,GSE208099,GSE63288,GSE29272	medium_confidence
DNAH2	4	GSE103236,GSE208099,GSE63288,GSE30727	medium_confidence
DNASE1	4	GSE103236,GSE208099,GSE79973,GSE63288	medium_confidence
DNM3OS	4	GSE179252,GSE79973,GSE19826,GSE184336	medium_confidence
DNMBP-AS1	4	GSE179252,GSE208099,GSE63288,GSE184336	medium_confidence
DOK3	4	GSE84787,GSE29272,GSE19826,GSE184336	medium_confidence
DOK5	4	GSE179252,GSE122401,GSE79973,GSE33335	medium_confidence
DOP1B	4	GSE179252,GSE122401,GSE30727,GSE184336	medium_confidence
DPCR1	4	GSE118916,GSE208099,GSE84787,GSE19826	medium_confidence
DPF1	4	GSE103236,GSE30727,GSE29272,GSE33335	medium_confidence
DPM1	4	GSE208099,GSE84787,GSE63089,GSE33335	medium_confidence
DPY19L2	4	GSE179252,GSE118916,GSE103236,GSE79973	medium_confidence
DPYSL2	4	GSE179252,GSE63089,GSE29272,GSE184336	medium_confidence
DRD4	4	GSE84787,GSE30727,GSE33335,GSE27342	medium_confidence
DSTN	4	GSE118916,GSE118897,GSE79973,GSE29998	medium_confidence
DUSP6	4	GSE118916,GSE84787,GSE65801,GSE19826	medium_confidence
ECHDC3	4	GSE179252,GSE122401,GSE118897,GSE63288	medium_confidence
EEIG1	4	GSE179252,GSE118897,GSE79973,GSE184336	medium_confidence
EFCAB14	4	GSE118916,GSE208099,GSE79973,GSE19826	medium_confidence
EGR3	4	GSE208099,GSE84787,GSE65801,GSE63288	medium_confidence
EGR4	4	GSE63089,GSE30727,GSE33335,GSE27342	medium_confidence
EHBP1	4	GSE179252,GSE118916,GSE103236,GSE84787	medium_confidence
EHHADH	4	GSE179252,GSE118916,GSE30727,GSE184336	medium_confidence
EIF2S1	4	GSE122401,GSE208099,GSE30727,GSE27342	medium_confidence
EIF4E3	4	GSE179252,GSE122401,GSE103236,GSE79973	medium_confidence
EIF6	4	GSE118916,GSE208099,GSE63288,GSE33335	medium_confidence
ELF3	4	GSE103236,GSE79973,GSE65801,GSE63288	medium_confidence
ELK3	4	GSE122401,GSE79973,GSE63288,GSE30727	medium_confidence
ELMO1	4	GSE79973,GSE65801,GSE30727,GSE33335	medium_confidence
ELOA	4	GSE179252,GSE122401,GSE79973,GSE184336	medium_confidence
EML1	4	GSE179252,GSE118916,GSE208099,GSE19826	medium_confidence
EMP2	4	GSE208099,GSE79973,GSE65801,GSE63288	medium_confidence
ENY2	4	GSE103236,GSE79973,GSE33335,GSE27342	medium_confidence
EOGT	4	GSE179252,GSE118916,GSE29272,GSE184336	medium_confidence
EOMES	4	GSE118916,GSE118897,GSE33335,GSE19826	medium_confidence
EPB42	4	GSE103236,GSE208099,GSE65801,GSE30727	medium_confidence
EPHA3	4	GSE79973,GSE63288,GSE19826,GSE184336	medium_confidence
EPHB2	4	GSE208099,GSE79973,GSE30727,GSE19826	medium_confidence
EPHB6	4	GSE103236,GSE84787,GSE63288,GSE33335	medium_confidence
EPM2A	4	GSE118916,GSE118897,GSE79973,GSE29272	medium_confidence
EPOR	4	GSE103236,GSE30727,GSE29272,GSE19826	medium_confidence
ERGIC2	4	GSE103236,GSE84787,GSE65801,GSE33335	medium_confidence
ESRRA	4	GSE208099,GSE65801,GSE63288,GSE29272	medium_confidence
ETFDH	4	GSE118916,GSE208099,GSE79973,GSE30727	medium_confidence
EVI2B	4	GSE118916,GSE208099,GSE79973,GSE33335	medium_confidence
EXOSC3	4	GSE118916,GSE122401,GSE79973,GSE65801	medium_confidence
FABP1	4	GSE103236,GSE208099,GSE79973,GSE31811	medium_confidence
FABP2	4	GSE103236,GSE208099,GSE31811,GSE30727	medium_confidence
FABP7	4	GSE103236,GSE208099,GSE84787,GSE79973	medium_confidence
FAM111B	4	GSE118897,GSE63089,GSE27342,GSE184336	medium_confidence
FAM131C	4	GSE208099,GSE63089,GSE30727,GSE33335	medium_confidence
FAM150B	4	GSE118916,GSE208099,GSE33335,GSE19826	medium_confidence
FAM222A	4	GSE118916,GSE122401,GSE19826,GSE184336	medium_confidence
FAM43B	4	GSE179252,GSE30727,GSE33335,GSE184336	medium_confidence
FAM50A	4	GSE118916,GSE63288,GSE33335,GSE19826	medium_confidence
FAM63A	4	GSE103236,GSE208099,GSE29272,GSE33335	medium_confidence
FAR2	4	GSE79973,GSE65801,GSE33335,GSE19826	medium_confidence
FBXO31	4	GSE179252,GSE122401,GSE103236,GSE79973	medium_confidence
FBXO45	4	GSE179252,GSE122401,GSE79973,GSE19826	medium_confidence
FCGR1A	4	GSE122401,GSE30727,GSE33335,GSE19826	medium_confidence
FCN2	4	GSE63089,GSE30727,GSE33335,GSE27342	medium_confidence
FCRL2	4	GSE179252,GSE118916,GSE30727,GSE29272	medium_confidence
FGD6	4	GSE179252,GSE118916,GSE33335,GSE19826	medium_confidence
FGF1	4	GSE179252,GSE103236,GSE79973,GSE184336	medium_confidence
FGF2	4	GSE118916,GSE118897,GSE63089,GSE27342	medium_confidence
FGF22	4	GSE63089,GSE30727,GSE33335,GSE27342	medium_confidence
FIBIN	4	GSE179252,GSE118916,GSE103236,GSE79973	medium_confidence
FIRRM	4	GSE179252,GSE118897,GSE79973,GSE30727	medium_confidence
FKBP11	4	GSE179252,GSE122401,GSE79973,GSE29998	medium_confidence
FLAD1	4	GSE103236,GSE79973,GSE63288,GSE19826	medium_confidence
FLJ40434	4	GSE84787,GSE63089,GSE33335,GSE27342	medium_confidence
FMNL1	4	GSE118916,GSE122401,GSE33335,GSE184336	medium_confidence
FNDC8	4	GSE103236,GSE30727,GSE29272,GSE27342	medium_confidence
FOXA1	4	GSE179252,GSE118916,GSE122401,GSE184336	medium_confidence
FOXA2	4	GSE179252,GSE208099,GSE79973,GSE184336	medium_confidence
FOXA3	4	GSE179252,GSE103236,GSE65801,GSE184336	medium_confidence
FOXD2	4	GSE103236,GSE63089,GSE33335,GSE27342	medium_confidence
FOXE1	4	GSE63089,GSE30727,GSE33335,GSE27342	medium_confidence
FPGS	4	GSE103236,GSE208099,GSE84787,GSE63288	medium_confidence
FUCA1	4	GSE179252,GSE103236,GSE84787,GSE30727	medium_confidence
FUT6	4	GSE118897,GSE208099,GSE30727,GSE184336	medium_confidence
FUT8	4	GSE179252,GSE118916,GSE79973,GSE184336	medium_confidence
FYB1	4	GSE179252,GSE79973,GSE30727,GSE184336	medium_confidence
GABARAPL1	4	GSE208099,GSE79973,GSE33335,GSE19826	medium_confidence
GALR3	4	GSE63089,GSE30727,GSE33335,GSE27342	medium_confidence
GAMT	4	GSE79973,GSE30727,GSE33335,GSE19826	medium_confidence
GATA6	4	GSE179252,GSE208099,GSE27342,GSE184336	medium_confidence
GBP1	4	GSE122401,GSE79973,GSE30727,GSE33335	medium_confidence
GCOM1	4	GSE179252,GSE63288,GSE30727,GSE184336	medium_confidence
GDA	4	GSE208099,GSE63089,GSE30727,GSE33335	medium_confidence
GDF7	4	GSE63089,GSE30727,GSE33335,GSE27342	medium_confidence
GFPT2	4	GSE179252,GSE118916,GSE63288,GSE184336	medium_confidence
GFRA1	4	GSE118897,GSE84787,GSE27342,GSE19826	medium_confidence
GGN	4	GSE208099,GSE30727,GSE33335,GSE27342	medium_confidence
GIP	4	GSE179252,GSE65801,GSE63089,GSE29272	medium_confidence
GJA1	4	GSE179252,GSE103236,GSE29272,GSE184336	medium_confidence
GJB2	4	GSE179252,GSE103236,GSE19826,GSE184336	medium_confidence
GLIPR1	4	GSE118916,GSE79973,GSE30727,GSE19826	medium_confidence
GLRX3	4	GSE118916,GSE122401,GSE208099,GSE19826	medium_confidence
GNA11	4	GSE208099,GSE79973,GSE63288,GSE30727	medium_confidence
GNAQ	4	GSE118916,GSE103236,GSE79973,GSE63288	medium_confidence
GNAT1	4	GSE65801,GSE63089,GSE29272,GSE27342	medium_confidence
GNL2	4	GSE122401,GSE30727,GSE33335,GSE27342	medium_confidence
GNPDA1	4	GSE118916,GSE65801,GSE33335,GSE19826	medium_confidence
GPA33	4	GSE122401,GSE208099,GSE79973,GSE30727	medium_confidence
GPD1	4	GSE103236,GSE208099,GSE79973,GSE30727	medium_confidence
GPR128	4	GSE208099,GSE63089,GSE33335,GSE27342	medium_confidence
GPR150	4	GSE63089,GSE30727,GSE33335,GSE27342	medium_confidence
GPR176	4	GSE118916,GSE122401,GSE79973,GSE19826	medium_confidence
GPR182	4	GSE84787,GSE63089,GSE30727,GSE27342	medium_confidence
GPR61	4	GSE103236,GSE30727,GSE33335,GSE27342	medium_confidence
GPR62	4	GSE63089,GSE30727,GSE33335,GSE27342	medium_confidence
GPSM1	4	GSE208099,GSE84787,GSE30727,GSE33335	medium_confidence
GRIK3	4	GSE103236,GSE84787,GSE29272,GSE33335	medium_confidence
GRN	4	GSE118916,GSE122401,GSE27342,GSE19826	medium_confidence
GRRP1	4	GSE103236,GSE63089,GSE33335,GSE27342	medium_confidence
GSR	4	GSE179252,GSE118916,GSE103236,GSE184336	medium_confidence
GTF2IRD2B	4	GSE179252,GSE29272,GSE19826,GSE184336	medium_confidence
GUCY1B3	4	GSE118916,GSE63288,GSE29272,GSE33335	medium_confidence
GULP1	4	GSE118916,GSE208099,GSE79973,GSE19826	medium_confidence
GXYLT2	4	GSE118916,GSE122401,GSE79973,GSE19826	medium_confidence
GYG1	4	GSE179252,GSE118916,GSE84787,GSE65801	medium_confidence
HADH	4	GSE118916,GSE79973,GSE65801,GSE19826	medium_confidence
HAPLN4	4	GSE79973,GSE63089,GSE33335,GSE27342	medium_confidence
HAUS2	4	GSE208099,GSE79973,GSE29272,GSE19826	medium_confidence
HDAC2	4	GSE122401,GSE208099,GSE84787,GSE79973	medium_confidence
HDGFL3	4	GSE179252,GSE122401,GSE118897,GSE79973	medium_confidence
HERPUD1	4	GSE179252,GSE122401,GSE118897,GSE79973	medium_confidence
HIF1A	4	GSE118916,GSE122401,GSE103236,GSE30727	medium_confidence
HIF3A	4	GSE208099,GSE79973,GSE63089,GSE30727	medium_confidence
HIST1H2AC	4	GSE103236,GSE208099,GSE65801,GSE19826	medium_confidence
HIST1H2AD	4	GSE103236,GSE84787,GSE63288,GSE19826	medium_confidence
HLA-B	4	GSE103236,GSE29272,GSE27342,GSE19826	medium_confidence
HLA-C	4	GSE118916,GSE103236,GSE63288,GSE29272	medium_confidence
HLA-DOB	4	GSE179252,GSE118916,GSE122401,GSE79973	medium_confidence
HLA-DPA1	4	GSE118916,GSE65801,GSE29272,GSE29998	medium_confidence
HLF	4	GSE118916,GSE118897,GSE29272,GSE27342	medium_confidence
HMGA2	4	GSE208099,GSE84787,GSE63288,GSE19826	medium_confidence
HMGB1	4	GSE118916,GSE208099,GSE84787,GSE29272	medium_confidence
HMGN4	4	GSE103236,GSE79973,GSE29272,GSE19826	medium_confidence
HMHA1	4	GSE118916,GSE84787,GSE63288,GSE33335	medium_confidence
HNRNPA1L2	4	GSE122401,GSE103236,GSE208099,GSE84787	medium_confidence
HNRNPM	4	GSE118916,GSE208099,GSE29272,GSE19826	medium_confidence
HPCAL1	4	GSE179252,GSE118916,GSE122401,GSE184336	medium_confidence
HS6ST1	4	GSE118916,GSE208099,GSE79973,GSE63288	medium_confidence
HSD17B10	4	GSE103236,GSE208099,GSE63089,GSE33335	medium_confidence
HSPA4	4	GSE30727,GSE29272,GSE33335,GSE19826	medium_confidence
HSPB6	4	GSE118916,GSE118897,GSE29998,GSE27342	medium_confidence
IBSP	4	GSE84787,GSE79973,GSE65801,GSE19826	medium_confidence
IDO1	4	GSE118897,GSE84787,GSE79973,GSE65801	medium_confidence
IFI35	4	GSE84787,GSE63288,GSE30727,GSE29272	medium_confidence
IFI44	4	GSE179252,GSE122401,GSE29272,GSE184336	medium_confidence
IFI44L	4	GSE179252,GSE122401,GSE29272,GSE184336	medium_confidence
IFIT2	4	GSE179252,GSE122401,GSE79973,GSE19826	medium_confidence
IFITM3	4	GSE208099,GSE84787,GSE63288,GSE19826	medium_confidence
IGF2BP3	4	GSE179252,GSE118916,GSE122401,GSE79973	medium_confidence
IGHM	4	GSE179252,GSE79973,GSE30727,GSE19826	medium_confidence
IL17RE	4	GSE179252,GSE118916,GSE122401,GSE184336	medium_confidence
IL18	4	GSE118897,GSE103236,GSE65801,GSE19826	medium_confidence
IL27RA	4	GSE208099,GSE79973,GSE19826,GSE184336	medium_confidence
IL2RB	4	GSE118916,GSE118897,GSE33335,GSE184336	medium_confidence
ILF3	4	GSE118916,GSE208099,GSE79973,GSE19826	medium_confidence
INADL	4	GSE118916,GSE103236,GSE208099,GSE84787	medium_confidence
INMT	4	GSE179252,GSE118916,GSE79973,GSE19826	medium_confidence
INSIG1	4	GSE122401,GSE208099,GSE79973,GSE19826	medium_confidence
IPO5	4	GSE79973,GSE63288,GSE33335,GSE19826	medium_confidence
IRX1	4	GSE63089,GSE30727,GSE33335,GSE27342	medium_confidence
ISG20L2	4	GSE79973,GSE30727,GSE29272,GSE19826	medium_confidence
ITGA2	4	GSE118897,GSE63089,GSE30727,GSE33335	medium_confidence
ITGAM	4	GSE179252,GSE118897,GSE103236,GSE30727	medium_confidence
ITGAX	4	GSE179252,GSE118897,GSE30727,GSE184336	medium_confidence
JAKMIP2	4	GSE179252,GSE118897,GSE84787,GSE65801	medium_confidence
JAM3	4	GSE179252,GSE118916,GSE79973,GSE19826	medium_confidence
JPH2	4	GSE118916,GSE103236,GSE63288,GSE19826	medium_confidence
JPH4	4	GSE84787,GSE30727,GSE33335,GSE27342	medium_confidence
JUP	4	GSE118897,GSE208099,GSE29272,GSE19826	medium_confidence
KANK2	4	GSE118916,GSE208099,GSE79973,GSE63089	medium_confidence
KANK4	4	GSE208099,GSE84787,GSE30727,GSE33335	medium_confidence
KAT2B	4	GSE208099,GSE79973,GSE63089,GSE19826	medium_confidence
KAZALD1	4	GSE179252,GSE103236,GSE79973,GSE184336	medium_confidence
KCNF1	4	GSE63089,GSE30727,GSE33335,GSE27342	medium_confidence
KCNG4	4	GSE63089,GSE30727,GSE33335,GSE27342	medium_confidence
KCNH2	4	GSE118916,GSE118897,GSE65801,GSE33335	medium_confidence
KCNJ11	4	GSE179252,GSE118916,GSE122401,GSE103236	medium_confidence
KCNJ8	4	GSE179252,GSE118916,GSE79973,GSE184336	medium_confidence
KCNK10	4	GSE122401,GSE30727,GSE19826,GSE184336	medium_confidence
KCNK2	4	GSE118897,GSE208099,GSE30727,GSE33335	medium_confidence
KCTD12	4	GSE118897,GSE103236,GSE79973,GSE184336	medium_confidence
KIAA0930	4	GSE118916,GSE79973,GSE63288,GSE19826	medium_confidence
KIF13B	4	GSE179252,GSE118916,GSE103236,GSE184336	medium_confidence
KIF1B	4	GSE118916,GSE103236,GSE84787,GSE79973	medium_confidence
KIF3C	4	GSE179252,GSE118916,GSE79973,GSE184336	medium_confidence
KIRREL1	4	GSE179252,GSE122401,GSE118897,GSE79973	medium_confidence
KLF2	4	GSE208099,GSE79973,GSE65801,GSE19826	medium_confidence
KLF5	4	GSE118916,GSE118897,GSE79973,GSE29272	medium_confidence
KLHL5	4	GSE122401,GSE79973,GSE65801,GSE184336	medium_confidence
KLHL7	4	GSE118916,GSE103236,GSE79973,GSE19826	medium_confidence
KLK5	4	GSE118897,GSE103236,GSE84787,GSE30727	medium_confidence
KLK9	4	GSE84787,GSE63089,GSE33335,GSE27342	medium_confidence
KPNB1	4	GSE208099,GSE63089,GSE33335,GSE27342	medium_confidence
KRT20	4	GSE118916,GSE208099,GSE63288,GSE30727	medium_confidence
KRT71	4	GSE103236,GSE63089,GSE30727,GSE27342	medium_confidence
KRT77	4	GSE84787,GSE63089,GSE30727,GSE27342	medium_confidence
LAD1	4	GSE118916,GSE118897,GSE63288,GSE33335	medium_confidence
LAMB1	4	GSE118916,GSE63089,GSE29272,GSE19826	medium_confidence
LATS2	4	GSE179252,GSE79973,GSE63288,GSE184336	medium_confidence
LBR	4	GSE79973,GSE65801,GSE33335,GSE19826	medium_confidence
LCN6	4	GSE63089,GSE30727,GSE33335,GSE27342	medium_confidence
LDOC1	4	GSE208099,GSE79973,GSE33335,GSE19826	medium_confidence
LGALS9C	4	GSE179252,GSE122401,GSE208099,GSE184336	medium_confidence
LGI2	4	GSE179252,GSE118916,GSE63288,GSE184336	medium_confidence
LHFP	4	GSE118916,GSE208099,GSE29272,GSE19826	medium_confidence
LHFPL6	4	GSE179252,GSE122401,GSE79973,GSE184336	medium_confidence
LILRA5	4	GSE179252,GSE122401,GSE29272,GSE184336	medium_confidence
LILRB2	4	GSE179252,GSE103236,GSE19826,GSE184336	medium_confidence
LINC01133	4	GSE179252,GSE208099,GSE79973,GSE184336	medium_confidence
LINC02381	4	GSE179252,GSE118897,GSE79973,GSE184336	medium_confidence
LMAN1L	4	GSE208099,GSE63089,GSE30727,GSE27342	medium_confidence
LMO3	4	GSE179252,GSE118916,GSE118897,GSE19826	medium_confidence
LOC101926959	4	GSE118897,GSE208099,GSE79973,GSE19826	medium_confidence
LONRF2	4	GSE122401,GSE118897,GSE208099,GSE33335	medium_confidence
LPAR4	4	GSE179252,GSE79973,GSE65801,GSE184336	medium_confidence
LPP	4	GSE179252,GSE118916,GSE79973,GSE19826	medium_confidence
LRIG1	4	GSE179252,GSE118916,GSE65801,GSE19826	medium_confidence
LRRC19	4	GSE122401,GSE208099,GSE30727,GSE33335	medium_confidence
LRRC25	4	GSE179252,GSE122401,GSE30727,GSE184336	medium_confidence
LRRC32	4	GSE122401,GSE118897,GSE79973,GSE63288	medium_confidence
LRRC3B	4	GSE103236,GSE63089,GSE30727,GSE27342	medium_confidence
LRRFIP1	4	GSE118916,GSE103236,GSE84787,GSE29998	medium_confidence
LSP1	4	GSE118916,GSE208099,GSE33335,GSE19826	medium_confidence
LTBP3	4	GSE118916,GSE79973,GSE29272,GSE19826	medium_confidence
MACF1	4	GSE179252,GSE103236,GSE84787,GSE29272	medium_confidence
MAG	4	GSE63089,GSE30727,GSE33335,GSE27342	medium_confidence
MAGEA12	4	GSE84787,GSE79973,GSE63288,GSE29272	medium_confidence
MAGIX	4	GSE79973,GSE30727,GSE27342,GSE184336	medium_confidence
MAGOH	4	GSE122401,GSE84787,GSE63089,GSE33335	medium_confidence
MAGOHB	4	GSE118916,GSE122401,GSE208099,GSE65801	medium_confidence
MAMDC2	4	GSE118897,GSE33335,GSE27342,GSE19826	medium_confidence
MAP1B	4	GSE179252,GSE118916,GSE63089,GSE19826	medium_confidence
MAP4K1	4	GSE118916,GSE122401,GSE79973,GSE33335	medium_confidence
MAP7D1	4	GSE179252,GSE118916,GSE29272,GSE184336	medium_confidence
MAPK10	4	GSE118916,GSE79973,GSE63089,GSE27342	medium_confidence
MCM5	4	GSE208099,GSE65801,GSE63288,GSE19826	medium_confidence
MDC1	4	GSE118916,GSE208099,GSE79973,GSE19826	medium_confidence
MDFIC	4	GSE208099,GSE65801,GSE33335,GSE19826	medium_confidence
MDK	4	GSE118897,GSE79973,GSE33335,GSE19826	medium_confidence
MECOM	4	GSE118897,GSE79973,GSE33335,GSE184336	medium_confidence
MED20	4	GSE103236,GSE208099,GSE33335,GSE19826	medium_confidence
MEFV	4	GSE179252,GSE103236,GSE30727,GSE184336	medium_confidence
MEOX2	4	GSE179252,GSE79973,GSE19826,GSE184336	medium_confidence
MEP1A	4	GSE208099,GSE79973,GSE31811,GSE30727	medium_confidence
MESP1	4	GSE63089,GSE30727,GSE33335,GSE27342	medium_confidence
METTL8	4	GSE118916,GSE103236,GSE79973,GSE19826	medium_confidence
MFAP2	4	GSE118916,GSE79973,GSE27342,GSE19826	medium_confidence
MFNG	4	GSE118916,GSE208099,GSE65801,GSE184336	medium_confidence
MGME1	4	GSE118916,GSE122401,GSE79973,GSE19826	medium_confidence
MIA3	4	GSE208099,GSE79973,GSE63288,GSE19826	medium_confidence
MIAT	4	GSE179252,GSE208099,GSE84787,GSE79973	medium_confidence
MICAL1	4	GSE208099,GSE84787,GSE63288,GSE19826	medium_confidence
MIOX	4	GSE103236,GSE30727,GSE33335,GSE27342	medium_confidence
MIR99AHG	4	GSE179252,GSE118916,GSE79973,GSE184336	medium_confidence
MIS18A	4	GSE118916,GSE122401,GSE208099,GSE19826	medium_confidence
MMGT1	4	GSE103236,GSE208099,GSE84787,GSE65801	medium_confidence
MMP11	4	GSE84787,GSE63288,GSE29272,GSE19826	medium_confidence
MMP12	4	GSE118897,GSE103236,GSE208099,GSE84787	medium_confidence
MMP16	4	GSE179252,GSE122401,GSE79973,GSE184336	medium_confidence
MMP2	4	GSE118916,GSE103236,GSE63288,GSE63089	medium_confidence
MMP9	4	GSE103236,GSE208099,GSE84787,GSE29998	medium_confidence
MN1	4	GSE179252,GSE118916,GSE79973,GSE29272	medium_confidence
MOCS1	4	GSE122401,GSE103236,GSE29272,GSE33335	medium_confidence
MPND	4	GSE118916,GSE122401,GSE208099,GSE63288	medium_confidence
MRAS	4	GSE179252,GSE103236,GSE208099,GSE79973	medium_confidence
MRE11A	4	GSE118916,GSE103236,GSE84787,GSE19826	medium_confidence
MRPL19	4	GSE122401,GSE84787,GSE79973,GSE65801	medium_confidence
MRPL3	4	GSE122401,GSE84787,GSE63089,GSE33335	medium_confidence
MRPL41	4	GSE122401,GSE103236,GSE208099,GSE184336	medium_confidence
MRPL9	4	GSE208099,GSE84787,GSE33335,GSE19826	medium_confidence
MRPS18A	4	GSE179252,GSE103236,GSE208099,GSE33335	medium_confidence
MSH5	4	GSE118897,GSE208099,GSE79973,GSE19826	medium_confidence
MSR1	4	GSE122401,GSE118897,GSE33335,GSE19826	medium_confidence
MT1F	4	GSE118916,GSE79973,GSE29272,GSE19826	medium_confidence
MTCH2	4	GSE79973,GSE29272,GSE33335,GSE27342	medium_confidence
MTFR1L	4	GSE179252,GSE118916,GSE122401,GSE184336	medium_confidence
MTHFD1	4	GSE122401,GSE103236,GSE208099,GSE63288	medium_confidence
MUC6	4	GSE179252,GSE118897,GSE19826,GSE184336	medium_confidence
MXRA7	4	GSE179252,GSE118916,GSE79973,GSE33335	medium_confidence
MYL6	4	GSE118916,GSE103236,GSE63288,GSE33335	medium_confidence
MYO1A	4	GSE208099,GSE65801,GSE30727,GSE29272	medium_confidence
MYZAP	4	GSE118916,GSE79973,GSE65801,GSE30727	medium_confidence
MARCH2	4	GSE118916,GSE63089,GSE33335,GSE19826	medium_confidence
NAA15	4	GSE79973,GSE63288,GSE30727,GSE29272	medium_confidence
NAA25	4	GSE208099,GSE30727,GSE33335,GSE19826	medium_confidence
NAA60	4	GSE179252,GSE118916,GSE122401,GSE184336	medium_confidence
NAGS	4	GSE122401,GSE208099,GSE79973,GSE184336	medium_confidence
NAPEPLD	4	GSE79973,GSE63288,GSE30727,GSE184336	medium_confidence
NAT2	4	GSE122401,GSE103236,GSE208099,GSE30727	medium_confidence
NAT8B	4	GSE118897,GSE208099,GSE79973,GSE30727	medium_confidence
NCAM1	4	GSE84787,GSE79973,GSE33335,GSE19826	medium_confidence
NCMAP	4	GSE118916,GSE122401,GSE208099,GSE184336	medium_confidence
NDUFC1	4	GSE122401,GSE79973,GSE19826,GSE184336	medium_confidence
NEDD1	4	GSE179252,GSE122401,GSE103236,GSE33335	medium_confidence
NELFCD	4	GSE118916,GSE208099,GSE79973,GSE19826	medium_confidence
NEURL1B	4	GSE179252,GSE122401,GSE79973,GSE19826	medium_confidence
NFE2L2	4	GSE118916,GSE79973,GSE63288,GSE19826	medium_confidence
NFYC	4	GSE103236,GSE208099,GSE65801,GSE63288	medium_confidence
NHSL2	4	GSE179252,GSE79973,GSE63288,GSE184336	medium_confidence
NIFK	4	GSE179252,GSE122401,GSE208099,GSE79973	medium_confidence
NIP7	4	GSE122401,GSE208099,GSE79973,GSE33335	medium_confidence
NIPAL1	4	GSE179252,GSE118897,GSE84787,GSE184336	medium_confidence
NLGN2	4	GSE179252,GSE122401,GSE103236,GSE184336	medium_confidence
NLRC3	4	GSE118916,GSE84787,GSE30727,GSE33335	medium_confidence
NNMT	4	GSE118916,GSE84787,GSE63089,GSE33335	medium_confidence
NOC2L	4	GSE118916,GSE208099,GSE65801,GSE63288	medium_confidence
NOD1	4	GSE179252,GSE122401,GSE79973,GSE63288	medium_confidence
NONO	4	GSE118916,GSE208099,GSE79973,GSE29272	medium_confidence
NOP16	4	GSE118916,GSE208099,GSE30727,GSE33335	medium_confidence
NOTCH2	4	GSE122401,GSE79973,GSE65801,GSE29272	medium_confidence
NOX4	4	GSE118916,GSE118897,GSE29272,GSE27342	medium_confidence
NPAS1	4	GSE179252,GSE30727,GSE29272,GSE184336	medium_confidence
NPFFR1	4	GSE63089,GSE30727,GSE33335,GSE27342	medium_confidence
NPL	4	GSE179252,GSE122401,GSE208099,GSE79973	medium_confidence
NPR2	4	GSE179252,GSE118916,GSE122401,GSE63288	medium_confidence
NR0B2	4	GSE179252,GSE118916,GSE208099,GSE184336	medium_confidence
NR1H4	4	GSE179252,GSE208099,GSE79973,GSE30727	medium_confidence
NR2C1	4	GSE79973,GSE29272,GSE33335,GSE19826	medium_confidence
NR2F1-AS1	4	GSE179252,GSE118916,GSE79973,GSE19826	medium_confidence
NRG1	4	GSE84787,GSE79973,GSE65801,GSE29272	medium_confidence
NRIP1	4	GSE118916,GSE122401,GSE103236,GSE84787	medium_confidence
NRP2	4	GSE179252,GSE118916,GSE79973,GSE30727	medium_confidence
NRXN3	4	GSE179252,GSE118916,GSE103236,GSE19826	medium_confidence
NT5DC2	4	GSE179252,GSE118916,GSE103236,GSE19826	medium_confidence
NT5M	4	GSE103236,GSE30727,GSE29272,GSE33335	medium_confidence
NTN5	4	GSE103236,GSE30727,GSE33335,GSE27342	medium_confidence
NTRK2	4	GSE118916,GSE84787,GSE79973,GSE29272	medium_confidence
NTRK3	4	GSE79973,GSE63089,GSE29272,GSE27342	medium_confidence
NUDCD1	4	GSE118916,GSE79973,GSE30727,GSE33335	medium_confidence
NUP107	4	GSE118916,GSE65801,GSE63288,GSE33335	medium_confidence
NUP153	4	GSE103236,GSE208099,GSE79973,GSE30727	medium_confidence
NUP62	4	GSE118916,GSE79973,GSE29998,GSE19826	medium_confidence
NUP85	4	GSE208099,GSE79973,GSE29272,GSE19826	medium_confidence
NXT1	4	GSE118916,GSE208099,GSE79973,GSE19826	medium_confidence
ODF2L	4	GSE118916,GSE208099,GSE84787,GSE79973	medium_confidence
OLIG2	4	GSE65801,GSE30727,GSE29272,GSE33335	medium_confidence
OLR1	4	GSE118897,GSE103236,GSE30727,GSE19826	medium_confidence
OPRD1	4	GSE63089,GSE29272,GSE33335,GSE27342	medium_confidence
ORM2	4	GSE118916,GSE118897,GSE208099,GSE184336	medium_confidence
OSBPL5	4	GSE179252,GSE118916,GSE84787,GSE184336	medium_confidence
OSM	4	GSE208099,GSE84787,GSE30727,GSE184336	medium_confidence
OSMR	4	GSE118916,GSE118897,GSE63089,GSE30727	medium_confidence
OSTM1	4	GSE179252,GSE118916,GSE29272,GSE184336	medium_confidence
OXCT1	4	GSE122401,GSE118897,GSE208099,GSE79973	medium_confidence
P4HB	4	GSE179252,GSE208099,GSE65801,GSE184336	medium_confidence
PA2G4	4	GSE122401,GSE208099,GSE79973,GSE19826	medium_confidence
PABPC4L	4	GSE179252,GSE118916,GSE63288,GSE184336	medium_confidence
PACRG	4	GSE179252,GSE79973,GSE65801,GSE33335	medium_confidence
PACSIN1	4	GSE208099,GSE79973,GSE30727,GSE33335	medium_confidence
PADI1	4	GSE118897,GSE63089,GSE29272,GSE27342	medium_confidence
PAFAH2	4	GSE179252,GSE118916,GSE103236,GSE184336	medium_confidence
PAIP1	4	GSE103236,GSE84787,GSE63089,GSE19826	medium_confidence
PAPPA2	4	GSE65801,GSE63089,GSE33335,GSE27342	medium_confidence
PAQR8	4	GSE179252,GSE122401,GSE79973,GSE184336	medium_confidence
PARVA	4	GSE179252,GSE118916,GSE118897,GSE79973	medium_confidence
PBX1	4	GSE118916,GSE79973,GSE29272,GSE19826	medium_confidence
PBX3	4	GSE179252,GSE118916,GSE29272,GSE19826	medium_confidence
PCID2	4	GSE208099,GSE84787,GSE79973,GSE33335	medium_confidence
PCK1	4	GSE208099,GSE79973,GSE31811,GSE30727	medium_confidence
PCMT1	4	GSE118916,GSE84787,GSE79973,GSE63089	medium_confidence
PCNXL2	4	GSE103236,GSE84787,GSE65801,GSE29272	medium_confidence
PDE2A	4	GSE103236,GSE63089,GSE33335,GSE27342	medium_confidence
PDE4B	4	GSE122401,GSE208099,GSE84787,GSE30727	medium_confidence
PDXK	4	GSE103236,GSE84787,GSE63288,GSE19826	medium_confidence
PDZRN4	4	GSE118916,GSE118897,GSE65801,GSE29998	medium_confidence
PEX11G	4	GSE65801,GSE30727,GSE33335,GSE27342	medium_confidence
PGP	4	GSE63089,GSE30727,GSE33335,GSE19826	medium_confidence
PGRMC2	4	GSE118916,GSE79973,GSE65801,GSE184336	medium_confidence
PHF20	4	GSE103236,GSE208099,GSE63288,GSE19826	medium_confidence
PHF5A	4	GSE122401,GSE103236,GSE65801,GSE63288	medium_confidence
PI4K2B	4	GSE118916,GSE79973,GSE65801,GSE184336	medium_confidence
PIEZO1	4	GSE179252,GSE118916,GSE63288,GSE19826	medium_confidence
PIGN	4	GSE179252,GSE118916,GSE79973,GSE63288	medium_confidence
PIGU	4	GSE122401,GSE208099,GSE79973,GSE33335	medium_confidence
PIMREG	4	GSE179252,GSE79973,GSE30727,GSE184336	medium_confidence
PINK1	4	GSE179252,GSE118916,GSE122401,GSE208099	medium_confidence
PKD1	4	GSE179252,GSE208099,GSE84787,GSE63288	medium_confidence
PLEKHA7	4	GSE179252,GSE122401,GSE79973,GSE184336	medium_confidence
PLEKHB2	4	GSE179252,GSE118916,GSE103236,GSE184336	medium_confidence
PLEKHH1	4	GSE118916,GSE79973,GSE19826,GSE184336	medium_confidence
PLOD3	4	GSE179252,GSE103236,GSE208099,GSE33335	medium_confidence
PLXNA2	4	GSE118916,GSE79973,GSE63288,GSE19826	medium_confidence
PMS2	4	GSE103236,GSE84787,GSE79973,GSE33335	medium_confidence
PNOC	4	GSE122401,GSE208099,GSE84787,GSE79973	medium_confidence
PNPLA2	4	GSE208099,GSE65801,GSE63288,GSE63089	medium_confidence
PODN	4	GSE179252,GSE118916,GSE122401,GSE103236	medium_confidence
POLR1C	4	GSE118916,GSE208099,GSE79973,GSE30727	medium_confidence
POLR2B	4	GSE208099,GSE63288,GSE63089,GSE33335	medium_confidence
POLR2D	4	GSE122401,GSE208099,GSE84787,GSE79973	medium_confidence
PON2	4	GSE79973,GSE65801,GSE33335,GSE19826	medium_confidence
POP1	4	GSE118897,GSE208099,GSE79973,GSE30727	medium_confidence
PPA1	4	GSE179252,GSE122401,GSE208099,GSE84787	medium_confidence
PPAT	4	GSE118916,GSE122401,GSE208099,GSE33335	medium_confidence
PPFIA1	4	GSE208099,GSE79973,GSE63288,GSE19826	medium_confidence
PPM1F	4	GSE179252,GSE122401,GSE63288,GSE184336	medium_confidence
PPM1H	4	GSE63089,GSE30727,GSE33335,GSE27342	medium_confidence
PPP1R12B	4	GSE179252,GSE118916,GSE84787,GSE63288	medium_confidence
PPP4C	4	GSE65801,GSE63288,GSE33335,GSE19826	medium_confidence
PRAP1	4	GSE208099,GSE30727,GSE33335,GSE184336	medium_confidence
PRDX5	4	GSE118916,GSE79973,GSE29998,GSE184336	medium_confidence
PRELID2	4	GSE179252,GSE118916,GSE79973,GSE184336	medium_confidence
PRELP	4	GSE179252,GSE118916,GSE79973,GSE63089	medium_confidence
PRICKLE2	4	GSE118897,GSE63089,GSE33335,GSE27342	medium_confidence
PRIM1	4	GSE103236,GSE208099,GSE63288,GSE33335	medium_confidence
PRKG1	4	GSE179252,GSE118916,GSE79973,GSE19826	medium_confidence
PROS1	4	GSE118916,GSE118897,GSE79973,GSE29272	medium_confidence
PROX1	4	GSE122401,GSE118897,GSE79973,GSE19826	medium_confidence
PRPF3	4	GSE118916,GSE103236,GSE79973,GSE19826	medium_confidence
PRPF31	4	GSE208099,GSE63288,GSE29272,GSE19826	medium_confidence
PRR13	4	GSE179252,GSE208099,GSE65801,GSE184336	medium_confidence
PRSS16	4	GSE179252,GSE118916,GSE122401,GSE184336	medium_confidence
PSMA1	4	GSE122401,GSE84787,GSE65801,GSE63089	medium_confidence
PSMB4	4	GSE208099,GSE79973,GSE63089,GSE29272	medium_confidence
PSMB9	4	GSE30727,GSE29272,GSE33335,GSE19826	medium_confidence
PSMC4	4	GSE122401,GSE103236,GSE208099,GSE27342	medium_confidence
PSMD11	4	GSE208099,GSE65801,GSE30727,GSE19826	medium_confidence
PSME1	4	GSE103236,GSE65801,GSE63089,GSE29272	medium_confidence
PSORS1C2	4	GSE30727,GSE29272,GSE33335,GSE27342	medium_confidence
PTCRA	4	GSE118916,GSE63089,GSE30727,GSE33335	medium_confidence
PTDSS1	4	GSE118897,GSE208099,GSE30727,GSE33335	medium_confidence
PTGDR2	4	GSE179252,GSE118916,GSE19826,GSE184336	medium_confidence
PTGR1	4	GSE103236,GSE208099,GSE65801,GSE63288	medium_confidence
PTMS	4	GSE208099,GSE84787,GSE63288,GSE29272	medium_confidence
PTPN4	4	GSE63089,GSE30727,GSE33335,GSE27342	medium_confidence
PTPN6	4	GSE118916,GSE65801,GSE30727,GSE19826	medium_confidence
PTPRCAP	4	GSE208099,GSE79973,GSE33335,GSE19826	medium_confidence
PTPRG	4	GSE118916,GSE103236,GSE79973,GSE19826	medium_confidence
PTPRZ1	4	GSE208099,GSE63089,GSE33335,GSE19826	medium_confidence
PUS1	4	GSE118916,GSE208099,GSE63288,GSE19826	medium_confidence
PYGM	4	GSE118916,GSE118897,GSE63089,GSE27342	medium_confidence
PYY2	4	GSE208099,GSE63089,GSE30727,GSE33335	medium_confidence
RAB22A	4	GSE118916,GSE29272,GSE33335,GSE19826	medium_confidence
RAB34	4	GSE179252,GSE118916,GSE63288,GSE184336	medium_confidence
RAC2	4	GSE118916,GSE208099,GSE30727,GSE19826	medium_confidence
RAD18	4	GSE79973,GSE63288,GSE63089,GSE33335	medium_confidence
RAI14	4	GSE118916,GSE122401,GSE29272,GSE19826	medium_confidence
RALY	4	GSE63089,GSE33335,GSE27342,GSE19826	medium_confidence
RANBP9	4	GSE103236,GSE208099,GSE84787,GSE79973	medium_confidence
RAP2A	4	GSE118916,GSE79973,GSE27342,GSE19826	medium_confidence
RASGRF2	4	GSE179252,GSE122401,GSE79973,GSE184336	medium_confidence
RASSF2	4	GSE208099,GSE65801,GSE30727,GSE19826	medium_confidence
RAX2	4	GSE63089,GSE30727,GSE33335,GSE27342	medium_confidence
RBM6	4	GSE122401,GSE84787,GSE33335,GSE27342	medium_confidence
RBMS1	4	GSE122401,GSE84787,GSE29272,GSE184336	medium_confidence
RET	4	GSE103236,GSE208099,GSE79973,GSE63288	medium_confidence
RETSAT	4	GSE122401,GSE208099,GSE79973,GSE30727	medium_confidence
RGS4	4	GSE179252,GSE118916,GSE118897,GSE79973	medium_confidence
RHOA	4	GSE118916,GSE103236,GSE84787,GSE63089	medium_confidence
RHOQ	4	GSE179252,GSE118916,GSE84787,GSE29272	medium_confidence
RIF1	4	GSE118916,GSE122401,GSE79973,GSE63288	medium_confidence
RIOK1	4	GSE118916,GSE208099,GSE79973,GSE33335	medium_confidence
RNF213	4	GSE208099,GSE84787,GSE79973,GSE19826	medium_confidence
RNPS1	4	GSE103236,GSE208099,GSE30727,GSE19826	medium_confidence
ROBO1	4	GSE118916,GSE122401,GSE118897,GSE63288	medium_confidence
RPF2	4	GSE122401,GSE208099,GSE79973,GSE65801	medium_confidence
RPL19	4	GSE208099,GSE84787,GSE63288,GSE29998	medium_confidence
RPL23	4	GSE118916,GSE103236,GSE208099,GSE63288	medium_confidence
RPL37A	4	GSE103236,GSE208099,GSE84787,GSE65801	medium_confidence
RPL7A	4	GSE208099,GSE84787,GSE65801,GSE30727	medium_confidence
RPN2	4	GSE208099,GSE33335,GSE27342,GSE19826	medium_confidence
RPS2	4	GSE103236,GSE208099,GSE84787,GSE63288	medium_confidence
RPS6KA1	4	GSE179252,GSE118916,GSE103236,GSE208099	medium_confidence
RRAS	4	GSE179252,GSE118916,GSE79973,GSE63288	medium_confidence
RRM1	4	GSE208099,GSE29272,GSE33335,GSE19826	medium_confidence
RRP12	4	GSE103236,GSE208099,GSE65801,GSE63288	medium_confidence
RRP15	4	GSE118916,GSE208099,GSE79973,GSE33335	medium_confidence
RTKN2	4	GSE179252,GSE118897,GSE63089,GSE184336	medium_confidence
RUNDC3B	4	GSE118916,GSE79973,GSE63288,GSE19826	medium_confidence
RUNX1T1	4	GSE179252,GSE118916,GSE79973,GSE19826	medium_confidence
RUNX3	4	GSE118916,GSE122401,GSE118897,GSE19826	medium_confidence
SAC3D1	4	GSE208099,GSE79973,GSE30727,GSE19826	medium_confidence
SALL3	4	GSE208099,GSE30727,GSE33335,GSE27342	medium_confidence
SARDH	4	GSE208099,GSE30727,GSE29272,GSE33335	medium_confidence
SBNO2	4	GSE103236,GSE208099,GSE63288,GSE30727	medium_confidence
SBSPON	4	GSE118897,GSE208099,GSE79973,GSE19826	medium_confidence
SCARF2	4	GSE179252,GSE122401,GSE30727,GSE33335	medium_confidence
SCN7A	4	GSE118916,GSE118897,GSE63089,GSE27342	medium_confidence
SCP2	4	GSE179252,GSE103236,GSE63288,GSE30727	medium_confidence
SCRG1	4	GSE179252,GSE118916,GSE19826,GSE184336	medium_confidence
SDHB	4	GSE118916,GSE122401,GSE84787,GSE184336	medium_confidence
SDPR	4	GSE103236,GSE63089,GSE33335,GSE27342	medium_confidence
SEH1L	4	GSE118916,GSE208099,GSE79973,GSE33335	medium_confidence
SEMA4C	4	GSE179252,GSE122401,GSE84787,GSE63288	medium_confidence
SEMA4D	4	GSE118916,GSE122401,GSE208099,GSE84787	medium_confidence
SEPSECS	4	GSE79973,GSE65801,GSE30727,GSE19826	medium_confidence
SERP1	4	GSE179252,GSE118916,GSE79973,GSE184336	medium_confidence
SERPING1	4	GSE122401,GSE79973,GSE29272,GSE184336	medium_confidence
SFN	4	GSE118897,GSE79973,GSE63288,GSE33335	medium_confidence
SFPQ	4	GSE103236,GSE208099,GSE84787,GSE29272	medium_confidence
SFT2D2	4	GSE65801,GSE63089,GSE33335,GSE27342	medium_confidence
SGCB	4	GSE179252,GSE118916,GSE122401,GSE103236	medium_confidence
SGCD	4	GSE179252,GSE118916,GSE79973,GSE184336	medium_confidence
SGO1	4	GSE179252,GSE118897,GSE30727,GSE184336	medium_confidence
SGO2	4	GSE179252,GSE79973,GSE30727,GSE184336	medium_confidence
SGOL2	4	GSE118916,GSE63288,GSE33335,GSE19826	medium_confidence
SH2D4A	4	GSE179252,GSE118916,GSE79973,GSE63288	medium_confidence
SH3PXD2A	4	GSE179252,GSE118916,GSE122401,GSE103236	medium_confidence
SH3RF3	4	GSE122401,GSE103236,GSE19826,GSE184336	medium_confidence
SIX2	4	GSE179252,GSE79973,GSE33335,GSE19826	medium_confidence
SLC22A11	4	GSE208099,GSE30727,GSE29272,GSE33335	medium_confidence
SLC25A36	4	GSE84787,GSE79973,GSE63288,GSE19826	medium_confidence
SLC26A1	4	GSE103236,GSE30727,GSE29272,GSE33335	medium_confidence
SLC28A2	4	GSE79973,GSE33335,GSE19826,GSE184336	medium_confidence
SLC2A1	4	GSE103236,GSE208099,GSE33335,GSE19826	medium_confidence
SLC2A2	4	GSE208099,GSE79973,GSE30727,GSE33335	medium_confidence
SLC30A10	4	GSE208099,GSE79973,GSE30727,GSE19826	medium_confidence
SLC35A3	4	GSE179252,GSE103236,GSE208099,GSE30727	medium_confidence
SLC35G1	4	GSE118897,GSE208099,GSE79973,GSE30727	medium_confidence
SLC37A4	4	GSE118916,GSE208099,GSE30727,GSE184336	medium_confidence
SLC38A6	4	GSE122401,GSE84787,GSE79973,GSE19826	medium_confidence
SLC39A10	4	GSE118916,GSE79973,GSE63288,GSE19826	medium_confidence
SLC39A4	4	GSE122401,GSE208099,GSE84787,GSE30727	medium_confidence
SLC4A2	4	GSE118916,GSE122401,GSE19826,GSE184336	medium_confidence
SLC4A4	4	GSE179252,GSE208099,GSE79973,GSE29272	medium_confidence
SLC51A	4	GSE179252,GSE208099,GSE79973,GSE30727	medium_confidence
SLC52A2	4	GSE208099,GSE79973,GSE63288,GSE19826	medium_confidence
SLC7A7	4	GSE118897,GSE208099,GSE79973,GSE19826	medium_confidence
SLC9A4	4	GSE179252,GSE118897,GSE208099,GSE184336	medium_confidence
SLCO1B3	4	GSE84787,GSE79973,GSE63288,GSE19826	medium_confidence
SMARCA4	4	GSE208099,GSE84787,GSE63288,GSE19826	medium_confidence
SMARCD3	4	GSE122401,GSE208099,GSE30727,GSE33335	medium_confidence
SMARCE1	4	GSE103236,GSE208099,GSE79973,GSE19826	medium_confidence
SMG1	4	GSE84787,GSE63288,GSE27342,GSE184336	medium_confidence
SMPDL3A	4	GSE179252,GSE208099,GSE30727,GSE184336	medium_confidence
SMTN	4	GSE118916,GSE103236,GSE79973,GSE19826	medium_confidence
SMYD1	4	GSE118916,GSE84787,GSE27342,GSE19826	medium_confidence
SNCA	4	GSE103236,GSE84787,GSE79973,GSE63288	medium_confidence
SNORA5A	4	GSE118916,GSE208099,GSE84787,GSE63288	medium_confidence
SNRPC	4	GSE122401,GSE208099,GSE84787,GSE79973	medium_confidence
SNRPN	4	GSE118897,GSE103236,GSE33335,GSE19826	medium_confidence
SNTB1	4	GSE179252,GSE118916,GSE122401,GSE79973	medium_confidence
SNX13	4	GSE118916,GSE103236,GSE65801,GSE19826	medium_confidence
SOD2	4	GSE208099,GSE63288,GSE30727,GSE29998	medium_confidence
SOX17	4	GSE118916,GSE79973,GSE30727,GSE33335	medium_confidence
SP5	4	GSE103236,GSE65801,GSE30727,GSE33335	medium_confidence
SPACA3	4	GSE63089,GSE30727,GSE33335,GSE27342	medium_confidence
SPAG4	4	GSE179252,GSE122401,GSE208099,GSE79973	medium_confidence
SPAST	4	GSE122401,GSE79973,GSE33335,GSE19826	medium_confidence
SPATA6	4	GSE118916,GSE79973,GSE65801,GSE19826	medium_confidence
SPDL1	4	GSE118916,GSE79973,GSE19826,GSE184336	medium_confidence
SPINT1	4	GSE179252,GSE118916,GSE118897,GSE208099	medium_confidence
SPON1	4	GSE118916,GSE118897,GSE29272,GSE19826	medium_confidence
SPRR1B	4	GSE118897,GSE103236,GSE79973,GSE19826	medium_confidence
SRD5A2	4	GSE103236,GSE63089,GSE29272,GSE27342	medium_confidence
SRPK3	4	GSE84787,GSE30727,GSE33335,GSE27342	medium_confidence
SRPX	4	GSE118897,GSE208099,GSE79973,GSE63089	medium_confidence
SSH1	4	GSE118916,GSE103236,GSE29272,GSE19826	medium_confidence
SSPN	4	GSE179252,GSE118916,GSE79973,GSE19826	medium_confidence
SSTR1	4	GSE179252,GSE118916,GSE19826,GSE184336	medium_confidence
ST3GAL2	4	GSE179252,GSE122401,GSE118897,GSE63288	medium_confidence
ST3GAL6	4	GSE103236,GSE79973,GSE29272,GSE19826	medium_confidence
STAG2	4	GSE122401,GSE65801,GSE33335,GSE27342	medium_confidence
STAG3	4	GSE208099,GSE84787,GSE79973,GSE65801	medium_confidence
STAM2	4	GSE118916,GSE103236,GSE30727,GSE19826	medium_confidence
STAP1	4	GSE179252,GSE118916,GSE84787,GSE79973	medium_confidence
STAP2	4	GSE179252,GSE208099,GSE63288,GSE30727	medium_confidence
STEAP3	4	GSE179252,GSE118916,GSE29272,GSE184336	medium_confidence
STK10	4	GSE118916,GSE103236,GSE30727,GSE29272	medium_confidence
STK3	4	GSE118897,GSE79973,GSE63288,GSE19826	medium_confidence
STX16	4	GSE103236,GSE208099,GSE84787,GSE79973	medium_confidence
STX19	4	GSE179252,GSE118916,GSE19826,GSE184336	medium_confidence
STX6	4	GSE118916,GSE79973,GSE33335,GSE19826	medium_confidence
SYNJ2BP	4	GSE118916,GSE79973,GSE19826,GSE184336	medium_confidence
SYTL4	4	GSE208099,GSE79973,GSE63288,GSE30727	medium_confidence
SEPT6	4	GSE118916,GSE103236,GSE84787,GSE19826	medium_confidence
TAF1D	4	GSE118916,GSE208099,GSE84787,GSE79973	medium_confidence
TAS1R2	4	GSE103236,GSE63089,GSE33335,GSE27342	medium_confidence
TBC1D31	4	GSE208099,GSE79973,GSE19826,GSE184336	medium_confidence
TBRG4	4	GSE208099,GSE65801,GSE63288,GSE33335	medium_confidence
TCF3	4	GSE118916,GSE208099,GSE63288,GSE29272	medium_confidence
TDH	4	GSE79973,GSE33335,GSE19826,GSE184336	medium_confidence
TDP1	4	GSE118916,GSE79973,GSE30727,GSE33335	medium_confidence
TERT	4	GSE103236,GSE84787,GSE65801,GSE63288	medium_confidence
TEX10	4	GSE118916,GSE208099,GSE84787,GSE33335	medium_confidence
TFRC	4	GSE103236,GSE84787,GSE79973,GSE33335	medium_confidence
TG	4	GSE103236,GSE208099,GSE65801,GSE29272	medium_confidence
TGFB1	4	GSE118916,GSE103236,GSE30727,GSE33335	medium_confidence
TGM1	4	GSE118897,GSE103236,GSE63089,GSE27342	medium_confidence
TICRR	4	GSE179252,GSE118897,GSE79973,GSE184336	medium_confidence
TIGIT	4	GSE118916,GSE79973,GSE19826,GSE184336	medium_confidence
TINAG	4	GSE179252,GSE208099,GSE30727,GSE184336	medium_confidence
TIPRL	4	GSE63288,GSE63089,GSE33335,GSE27342	medium_confidence
TJP3	4	GSE179252,GSE208099,GSE79973,GSE63089	medium_confidence
TK1	4	GSE179252,GSE118916,GSE208099,GSE84787	medium_confidence
TLN1	4	GSE179252,GSE103236,GSE63288,GSE19826	medium_confidence
TLR4	4	GSE103236,GSE63288,GSE30727,GSE33335	medium_confidence
TM4SF20	4	GSE179252,GSE118897,GSE208099,GSE184336	medium_confidence
TM9SF3	4	GSE179252,GSE79973,GSE19826,GSE184336	medium_confidence
TMBIM6	4	GSE179252,GSE118916,GSE79973,GSE184336	medium_confidence
TMEM105	4	GSE63089,GSE30727,GSE33335,GSE27342	medium_confidence
TMEM198	4	GSE63089,GSE30727,GSE33335,GSE27342	medium_confidence
TMEM237	4	GSE208099,GSE84787,GSE79973,GSE19826	medium_confidence
TMEM86B	4	GSE179252,GSE63089,GSE33335,GSE27342	medium_confidence
TMEM8B	4	GSE179252,GSE122401,GSE30727,GSE184336	medium_confidence
TMEM97	4	GSE179252,GSE118916,GSE103236,GSE184336	medium_confidence
TMOD4	4	GSE84787,GSE65801,GSE63089,GSE27342	medium_confidence
TMPRSS4	4	GSE118897,GSE30727,GSE29272,GSE33335	medium_confidence
TMSB10	4	GSE118916,GSE29272,GSE33335,GSE19826	medium_confidence
TMT1A	4	GSE179252,GSE122401,GSE79973,GSE184336	medium_confidence
TNFAIP2	4	GSE122401,GSE118897,GSE79973,GSE30727	medium_confidence
TNFRSF13B	4	GSE122401,GSE63288,GSE33335,GSE19826	medium_confidence
TNFRSF14	4	GSE84787,GSE65801,GSE63288,GSE19826	medium_confidence
TNFRSF1B	4	GSE179252,GSE30727,GSE19826,GSE184336	medium_confidence
TNFSF13B	4	GSE79973,GSE63288,GSE19826,GSE184336	medium_confidence
TNS4	4	GSE118897,GSE208099,GSE84787,GSE63288	medium_confidence
TOPBP1	4	GSE179252,GSE30727,GSE33335,GSE27342	medium_confidence
TP53TG5	4	GSE84787,GSE63089,GSE29272,GSE27342	medium_confidence
TPPP2	4	GSE103236,GSE30727,GSE33335,GSE27342	medium_confidence
TPSD1	4	GSE208099,GSE30727,GSE33335,GSE27342	medium_confidence
TREH	4	GSE118897,GSE208099,GSE30727,GSE33335	medium_confidence
TRIM2	4	GSE118916,GSE103236,GSE79973,GSE19826	medium_confidence
TRO	4	GSE179252,GSE122401,GSE84787,GSE184336	medium_confidence
TSN	4	GSE208099,GSE79973,GSE33335,GSE19826	medium_confidence
TSPAN18	4	GSE179252,GSE118916,GSE79973,GSE63288	medium_confidence
TSPAN2	4	GSE179252,GSE118916,GSE79973,GSE19826	medium_confidence
TSSC4	4	GSE103236,GSE208099,GSE84787,GSE63288	medium_confidence
TTC39A	4	GSE179252,GSE118916,GSE122401,GSE184336	medium_confidence
TTC7B	4	GSE122401,GSE118897,GSE208099,GSE65801	medium_confidence
TUBA4A	4	GSE118916,GSE84787,GSE65801,GSE19826	medium_confidence
TWSG1	4	GSE118916,GSE103236,GSE79973,GSE184336	medium_confidence
TXNRD2	4	GSE179252,GSE122401,GSE29272,GSE184336	medium_confidence
U2SURP	4	GSE179252,GSE79973,GSE29272,GSE19826	medium_confidence
UBA2	4	GSE208099,GSE84787,GSE79973,GSE63288	medium_confidence
UBASH3A	4	GSE118916,GSE103236,GSE79973,GSE184336	medium_confidence
UBD	4	GSE122401,GSE118897,GSE79973,GSE29998	medium_confidence
UBE2J1	4	GSE179252,GSE122401,GSE79973,GSE19826	medium_confidence
UCK2	4	GSE118916,GSE79973,GSE30727,GSE33335	medium_confidence
UCKL1	4	GSE79973,GSE65801,GSE63288,GSE19826	medium_confidence
UGT2A3	4	GSE103236,GSE208099,GSE79973,GSE30727	medium_confidence
UPK3B	4	GSE84787,GSE63089,GSE33335,GSE27342	medium_confidence
UPRT	4	GSE118916,GSE122401,GSE63288,GSE184336	medium_confidence
UQCRC1	4	GSE179252,GSE118916,GSE122401,GSE184336	medium_confidence
USP31	4	GSE118916,GSE79973,GSE65801,GSE19826	medium_confidence
USP36	4	GSE208099,GSE84787,GSE79973,GSE63288	medium_confidence
UTP20	4	GSE208099,GSE30727,GSE33335,GSE19826	medium_confidence
UTP6	4	GSE122401,GSE208099,GSE30727,GSE33335	medium_confidence
VASH1	4	GSE103236,GSE208099,GSE79973,GSE19826	medium_confidence
VAV1	4	GSE118916,GSE30727,GSE19826,GSE184336	medium_confidence
VCL	4	GSE179252,GSE118916,GSE79973,GSE184336	medium_confidence
VENTX	4	GSE179252,GSE33335,GSE27342,GSE184336	medium_confidence
VLDLR	4	GSE118897,GSE208099,GSE79973,GSE33335	medium_confidence
VSTM4	4	GSE179252,GSE118916,GSE122401,GSE79973	medium_confidence
WDR43	4	GSE118916,GSE208099,GSE79973,GSE19826	medium_confidence
WDR62	4	GSE179252,GSE103236,GSE208099,GSE184336	medium_confidence
WDR90	4	GSE103236,GSE208099,GSE63288,GSE19826	medium_confidence
WFIKKN2	4	GSE63089,GSE30727,GSE33335,GSE27342	medium_confidence
WNT10B	4	GSE30727,GSE29272,GSE33335,GSE27342	medium_confidence
WNT6	4	GSE63089,GSE30727,GSE33335,GSE27342	medium_confidence
WNT9B	4	GSE63089,GSE30727,GSE33335,GSE27342	medium_confidence
WSCD1	4	GSE63089,GSE30727,GSE33335,GSE27342	medium_confidence
WWC3	4	GSE179252,GSE118916,GSE103236,GSE79973	medium_confidence
XAF1	4	GSE179252,GSE122401,GSE208099,GSE19826	medium_confidence
XPO4	4	GSE79973,GSE30727,GSE33335,GSE27342	medium_confidence
XPO5	4	GSE208099,GSE79973,GSE63089,GSE30727	medium_confidence
XRCC2	4	GSE179252,GSE118897,GSE103236,GSE184336	medium_confidence
XRCC5	4	GSE63089,GSE29272,GSE33335,GSE27342	medium_confidence
ZAK	4	GSE118916,GSE208099,GSE84787,GSE19826	medium_confidence
ZBP1	4	GSE179252,GSE122401,GSE208099,GSE65801	medium_confidence
ZBTB10	4	GSE118897,GSE103236,GSE79973,GSE19826	medium_confidence
ZBTB20	4	GSE118916,GSE103236,GSE79973,GSE19826	medium_confidence
ZEB2	4	GSE122401,GSE208099,GSE79973,GSE19826	medium_confidence
ZFHX4	4	GSE179252,GSE118916,GSE63288,GSE184336	medium_confidence
ZMIZ2	4	GSE103236,GSE208099,GSE84787,GSE63288	medium_confidence
ZNF117	4	GSE118897,GSE103236,GSE79973,GSE19826	medium_confidence
ZNF25	4	GSE179252,GSE118916,GSE118897,GSE79973	medium_confidence
ZNF318	4	GSE208099,GSE79973,GSE33335,GSE19826	medium_confidence
ZNF467	4	GSE118916,GSE79973,GSE29272,GSE33335	medium_confidence
ZNF521	4	GSE122401,GSE79973,GSE63288,GSE19826	medium_confidence
ZNF598	4	GSE103236,GSE84787,GSE65801,GSE63288	medium_confidence
ZNF626	4	GSE179252,GSE103236,GSE84787,GSE19826	medium_confidence
ZNRF4	4	GSE63089,GSE30727,GSE33335,GSE27342	medium_confidence
A2M	3	GSE122401,GSE29272,GSE19826	medium_confidence
AAK1	3	GSE103236,GSE208099,GSE33335	medium_confidence
AARS2	3	GSE208099,GSE84787,GSE63288	medium_confidence
ABCA8	3	GSE84787,GSE79973,GSE19826	medium_confidence
ABCC12	3	GSE103236,GSE27342,GSE184336	medium_confidence
ABCC13	3	GSE179252,GSE208099,GSE30727	medium_confidence
ABCF2	3	GSE118916,GSE208099,GSE84787	medium_confidence
ABCG2	3	GSE208099,GSE63288,GSE30727	medium_confidence
ABI2	3	GSE179252,GSE118916,GSE79973	medium_confidence
ABI3	3	GSE179252,GSE118916,GSE84787	medium_confidence
ABI3BP	3	GSE118916,GSE118897,GSE63089	medium_confidence
ABP1	3	GSE103236,GSE33335,GSE27342	medium_confidence
ACAD10	3	GSE179252,GSE84787,GSE65801	medium_confidence
ACADS	3	GSE118916,GSE208099,GSE30727	medium_confidence
ACAP3	3	GSE103236,GSE84787,GSE63288	medium_confidence
ACKR4	3	GSE118897,GSE79973,GSE19826	medium_confidence
ACOX2	3	GSE103236,GSE208099,GSE30727	medium_confidence
ACSF2	3	GSE208099,GSE84787,GSE184336	medium_confidence
ACSM5	3	GSE103236,GSE33335,GSE27342	medium_confidence
ACTG2	3	GSE118916,GSE208099,GSE84787	medium_confidence
ACTN4	3	GSE103236,GSE33335,GSE19826	medium_confidence
ACVR1B	3	GSE179252,GSE79973,GSE29272	medium_confidence
ACYP1	3	GSE103236,GSE208099,GSE65801	medium_confidence
ADAM19	3	GSE118916,GSE84787,GSE30727	medium_confidence
ADAM33	3	GSE118916,GSE79973,GSE33335	medium_confidence
ADAMTS1	3	GSE65801,GSE63089,GSE27342	medium_confidence
ADAMTS14	3	GSE208099,GSE84787,GSE63288	medium_confidence
ADAMTS7	3	GSE208099,GSE63288,GSE29272	medium_confidence
ADAMTSL4	3	GSE65801,GSE63288,GSE19826	medium_confidence
ADARB1	3	GSE118916,GSE118897,GSE29272	medium_confidence
ADARB2	3	GSE103236,GSE33335,GSE27342	medium_confidence
ADCY1	3	GSE118897,GSE29272,GSE33335	medium_confidence
ADCY3	3	GSE79973,GSE63288,GSE19826	medium_confidence
ADCY4	3	GSE103236,GSE208099,GSE84787	medium_confidence
ADGRA2	3	GSE118916,GSE122401,GSE79973	medium_confidence
ADGRB3	3	GSE118916,GSE118897,GSE79973	medium_confidence
ADGRG5	3	GSE179252,GSE118916,GSE184336	medium_confidence
ADH1C	3	GSE79973,GSE29272,GSE184336	medium_confidence
ADIPOR2	3	GSE103236,GSE63288,GSE184336	medium_confidence
ADM2	3	GSE63089,GSE29272,GSE27342	medium_confidence
AFAP1	3	GSE179252,GSE33335,GSE184336	medium_confidence
AFF3	3	GSE79973,GSE63089,GSE33335	medium_confidence
AFG3L1P	3	GSE84787,GSE63089,GSE30727	medium_confidence
AGPAT4	3	GSE118916,GSE118897,GSE184336	medium_confidence
AGPAT9	3	GSE208099,GSE84787,GSE63288	medium_confidence
AGR2	3	GSE118916,GSE79973,GSE19826	medium_confidence
AGSK1	3	GSE84787,GSE65801,GSE63288	medium_confidence
AGTR1	3	GSE118916,GSE118897,GSE63089	medium_confidence
AGXT2L1	3	GSE63089,GSE33335,GSE27342	medium_confidence
AHNAK	3	GSE103236,GSE208099,GSE84787	medium_confidence
AHR	3	GSE65801,GSE33335,GSE19826	medium_confidence
AIFM3	3	GSE103236,GSE63288,GSE30727	medium_confidence
AIM1L	3	GSE118916,GSE103236,GSE84787	medium_confidence
AIRE	3	GSE30727,GSE29998,GSE33335	medium_confidence
AKNA	3	GSE179252,GSE79973,GSE33335	medium_confidence
AKR7L	3	GSE179252,GSE118916,GSE184336	medium_confidence
AKT2	3	GSE103236,GSE79973,GSE63288	medium_confidence
ALDH1B1	3	GSE179252,GSE118916,GSE33335	medium_confidence
ALDH3A2	3	GSE122401,GSE63288,GSE184336	medium_confidence
ALOX5	3	GSE65801,GSE30727,GSE184336	medium_confidence
ALPK1	3	GSE208099,GSE84787,GSE65801	medium_confidence
ALX4	3	GSE63089,GSE30727,GSE27342	medium_confidence
AMH	3	GSE30727,GSE33335,GSE27342	medium_confidence
AMHR2	3	GSE29272,GSE33335,GSE19826	medium_confidence
AMPH	3	GSE179252,GSE118916,GSE79973	medium_confidence
ANGEL2	3	GSE103236,GSE79973,GSE19826	medium_confidence
ANGPT2	3	GSE118897,GSE30727,GSE19826	medium_confidence
ANGPTL7	3	GSE118916,GSE118897,GSE103236	medium_confidence
ANKLE2	3	GSE118916,GSE79973,GSE19826	medium_confidence
ANKRD10	3	GSE79973,GSE63288,GSE33335	medium_confidence
ANKRD35	3	GSE118916,GSE208099,GSE79973	medium_confidence
ANKRD44	3	GSE118916,GSE63288,GSE33335	medium_confidence
ANKRD53	3	GSE63089,GSE30727,GSE33335	medium_confidence
ANOS1	3	GSE118916,GSE118897,GSE79973	medium_confidence
ANP32A-IT1	3	GSE208099,GSE84787,GSE65801	medium_confidence
ANXA2P2	3	GSE122401,GSE30727,GSE33335	medium_confidence
AOAH	3	GSE118916,GSE30727,GSE184336	medium_confidence
AP1S2	3	GSE179252,GSE118916,GSE29272	medium_confidence
AP2A2	3	GSE118916,GSE84787,GSE63288	medium_confidence
AP2B1	3	GSE118916,GSE103236,GSE19826	medium_confidence
AP2S1	3	GSE118916,GSE84787,GSE19826	medium_confidence
AP4M1	3	GSE65801,GSE63288,GSE19826	medium_confidence
APBB1IP	3	GSE118916,GSE79973,GSE184336	medium_confidence
APMAP	3	GSE118916,GSE208099,GSE79973	medium_confidence
APOA2	3	GSE118897,GSE208099,GSE19826	medium_confidence
APOBEC3A	3	GSE179252,GSE103236,GSE184336	medium_confidence
APOE	3	GSE122401,GSE29998,GSE19826	medium_confidence
AQP2	3	GSE103236,GSE208099,GSE33335	medium_confidence
AQP3	3	GSE208099,GSE65801,GSE19826	medium_confidence
ARFGEF3	3	GSE179252,GSE118916,GSE184336	medium_confidence
ARHGAP12	3	GSE179252,GSE65801,GSE63288	medium_confidence
ARHGAP19	3	GSE65801,GSE63288,GSE19826	medium_confidence
ARHGAP30	3	GSE118916,GSE30727,GSE33335	medium_confidence
ARHGAP42	3	GSE179252,GSE118916,GSE63288	medium_confidence
ARIH1	3	GSE103236,GSE84787,GSE79973	medium_confidence
ARMC10	3	GSE118916,GSE208099,GSE84787	medium_confidence
ARMC9	3	GSE118916,GSE79973,GSE65801	medium_confidence
ARMCX1	3	GSE118897,GSE208099,GSE84787	medium_confidence
ARPC5	3	GSE79973,GSE33335,GSE19826	medium_confidence
ARSD	3	GSE118916,GSE103236,GSE65801	medium_confidence
ASAH2B	3	GSE118916,GSE30727,GSE19826	medium_confidence
ASAP1-IT2	3	GSE79973,GSE30727,GSE19826	medium_confidence
ASB2	3	GSE118916,GSE208099,GSE84787	medium_confidence
ASCC1	3	GSE103236,GSE208099,GSE19826	medium_confidence
ASCC2	3	GSE179252,GSE103236,GSE184336	medium_confidence
ASTN2	3	GSE30727,GSE33335,GSE184336	medium_confidence
ASXL1	3	GSE208099,GSE79973,GSE19826	medium_confidence
ASXL2	3	GSE84787,GSE65801,GSE19826	medium_confidence
ATAD3B	3	GSE208099,GSE84787,GSE63288	medium_confidence
ATOH1	3	GSE122401,GSE118897,GSE103236	medium_confidence
ATP13A2	3	GSE103236,GSE63288,GSE19826	medium_confidence
ATP1A4	3	GSE103236,GSE208099,GSE65801	medium_confidence
ATP5MC3	3	GSE122401,GSE79973,GSE184336	medium_confidence
ATP5PB	3	GSE122401,GSE79973,GSE184336	medium_confidence
ATP5PO	3	GSE122401,GSE29998,GSE184336	medium_confidence
ATP6AP2	3	GSE65801,GSE29272,GSE33335	medium_confidence
ATP6V1B2	3	GSE122401,GSE63288,GSE27342	medium_confidence
ATP8B2	3	GSE118916,GSE122401,GSE103236	medium_confidence
ATXN2L	3	GSE208099,GSE65801,GSE29272	medium_confidence
AVP	3	GSE63089,GSE29272,GSE33335	medium_confidence
B3GAT2	3	GSE33335,GSE27342,GSE19826	medium_confidence
B3GNT4	3	GSE122401,GSE103236,GSE29272	medium_confidence
B4GALNT1	3	GSE179252,GSE30727,GSE184336	medium_confidence
B4GALT5	3	GSE103236,GSE29272,GSE33335	medium_confidence
BAIAP2L1	3	GSE179252,GSE118916,GSE79973	medium_confidence
BARHL1	3	GSE30727,GSE33335,GSE27342	medium_confidence
BARHL2	3	GSE65801,GSE63089,GSE30727	medium_confidence
BCAR3	3	GSE122401,GSE84787,GSE79973	medium_confidence
BCAS3	3	GSE103236,GSE65801,GSE29272	medium_confidence
BCAT1	3	GSE118897,GSE79973,GSE30727	medium_confidence
BCAT2	3	GSE79973,GSE65801,GSE19826	medium_confidence
BCHE	3	GSE118916,GSE118897,GSE79973	medium_confidence
BCL2	3	GSE103236,GSE29272,GSE33335	medium_confidence
BCL2L1	3	GSE103236,GSE208099,GSE19826	medium_confidence
BCL2L11	3	GSE118916,GSE208099,GSE84787	medium_confidence
BCL2L14	3	GSE179252,GSE79973,GSE30727	medium_confidence
BCL6	3	GSE118916,GSE79973,GSE30727	medium_confidence
BEND6	3	GSE118916,GSE122401,GSE79973	medium_confidence
BEX2	3	GSE208099,GSE63089,GSE33335	medium_confidence
BHMT	3	GSE118916,GSE79973,GSE29272	medium_confidence
BICDL1	3	GSE179252,GSE122401,GSE30727	medium_confidence
BLK	3	GSE118916,GSE122401,GSE65801	medium_confidence
BMP15	3	GSE65801,GSE29272,GSE27342	medium_confidence
BMP2K	3	GSE103236,GSE79973,GSE19826	medium_confidence
BMPR1B	3	GSE30727,GSE29272,GSE33335	medium_confidence
BMS1P20	3	GSE208099,GSE30727,GSE19826	medium_confidence
BRMS1	3	GSE118916,GSE63288,GSE19826	medium_confidence
BTC	3	GSE118897,GSE84787,GSE79973	medium_confidence
BTNL3	3	GSE208099,GSE65801,GSE30727	medium_confidence
BTNL8	3	GSE103236,GSE208099,GSE30727	medium_confidence
BZW1	3	GSE103236,GSE29272,GSE33335	medium_confidence
C10orf129	3	GSE84787,GSE63089,GSE27342	medium_confidence
C11orf16	3	GSE65801,GSE63089,GSE29272	medium_confidence
C11orf35	3	GSE84787,GSE63288,GSE33335	medium_confidence
C11orf54	3	GSE118897,GSE208099,GSE65801	medium_confidence
C11orf82	3	GSE103236,GSE63089,GSE27342	medium_confidence
C12orf51	3	GSE103236,GSE84787,GSE65801	medium_confidence
C13orf36	3	GSE63089,GSE33335,GSE27342	medium_confidence
C13orf46	3	GSE179252,GSE118897,GSE184336	medium_confidence
C17orf49	3	GSE65801,GSE27342,GSE19826	medium_confidence
C19orf26	3	GSE29272,GSE33335,GSE27342	medium_confidence
C19orf30	3	GSE63089,GSE33335,GSE27342	medium_confidence
C19orf48	3	GSE118916,GSE103236,GSE208099	medium_confidence
C1QA	3	GSE179252,GSE29272,GSE19826	medium_confidence
C1orf106	3	GSE118916,GSE63288,GSE29272	medium_confidence
C1orf198	3	GSE179252,GSE122401,GSE184336	medium_confidence
C1orf21	3	GSE179252,GSE118916,GSE65801	medium_confidence
C2	3	GSE118897,GSE79973,GSE19826	medium_confidence
C20orf195	3	GSE103236,GSE33335,GSE27342	medium_confidence
C20orf24	3	GSE118916,GSE33335,GSE19826	medium_confidence
C20orf27	3	GSE208099,GSE65801,GSE19826	medium_confidence
C2orf69	3	GSE103236,GSE208099,GSE65801	medium_confidence
C2orf85	3	GSE63089,GSE33335,GSE27342	medium_confidence
C3orf24	3	GSE63288,GSE63089,GSE27342	medium_confidence
C3orf52	3	GSE179252,GSE118916,GSE184336	medium_confidence
C3orf70	3	GSE179252,GSE118916,GSE118897	medium_confidence
C6orf105	3	GSE65801,GSE63089,GSE27342	medium_confidence
C7orf51	3	GSE63089,GSE33335,GSE27342	medium_confidence
C7orf61	3	GSE63089,GSE33335,GSE27342	medium_confidence
C8B	3	GSE63089,GSE29272,GSE27342	medium_confidence
C8orf12	3	GSE103236,GSE27342,GSE19826	medium_confidence
C8orf88	3	GSE118897,GSE79973,GSE19826	medium_confidence
C9orf152	3	GSE179252,GSE118916,GSE19826	medium_confidence
C9orf50	3	GSE63089,GSE33335,GSE27342	medium_confidence
C9orf79	3	GSE103236,GSE63089,GSE27342	medium_confidence
CABP4	3	GSE84787,GSE30727,GSE33335	medium_confidence
CACHD1	3	GSE103236,GSE84787,GSE33335	medium_confidence
CACNA1H	3	GSE179252,GSE118897,GSE29272	medium_confidence
CACNG6	3	GSE84787,GSE63089,GSE30727	medium_confidence
CACNG8	3	GSE103236,GSE30727,GSE33335	medium_confidence
CALCA	3	GSE84787,GSE65801,GSE29272	medium_confidence
CAMK2B	3	GSE63089,GSE30727,GSE27342	medium_confidence
CAMK2N1	3	GSE79973,GSE33335,GSE19826	medium_confidence
CAMK4	3	GSE79973,GSE33335,GSE19826	medium_confidence
CAND2	3	GSE118916,GSE84787,GSE79973	medium_confidence
CAP1	3	GSE84787,GSE63089,GSE30727	medium_confidence
CAPG	3	GSE118916,GSE63288,GSE19826	medium_confidence
CAPN10	3	GSE208099,GSE79973,GSE63288	medium_confidence
CAPN2	3	GSE79973,GSE29272,GSE19826	medium_confidence
CAPN5	3	GSE179252,GSE79973,GSE19826	medium_confidence
CARD11	3	GSE118916,GSE208099,GSE184336	medium_confidence
CARD8	3	GSE118916,GSE103236,GSE79973	medium_confidence
CARMN	3	GSE179252,GSE118916,GSE79973	medium_confidence
CASP2	3	GSE103236,GSE63288,GSE33335	medium_confidence
CATSPER2P1	3	GSE208099,GSE30727,GSE33335	medium_confidence
CAVIN1	3	GSE179252,GSE79973,GSE184336	medium_confidence
CBFA2T2	3	GSE84787,GSE79973,GSE63288	medium_confidence
CBS	3	GSE122401,GSE33335,GSE19826	medium_confidence
CBX5	3	GSE103236,GSE84787,GSE79973	medium_confidence
CCDC105	3	GSE103236,GSE33335,GSE27342	medium_confidence
CCDC107	3	GSE208099,GSE84787,GSE30727	medium_confidence
CCDC110	3	GSE122401,GSE118897,GSE33335	medium_confidence
CCDC116	3	GSE63089,GSE30727,GSE27342	medium_confidence
CCDC14	3	GSE179252,GSE122401,GSE208099	medium_confidence
CCDC78	3	GSE103236,GSE208099,GSE27342	medium_confidence
CCDC86	3	GSE122401,GSE208099,GSE63288	medium_confidence
CCDC88B	3	GSE103236,GSE84787,GSE63288	medium_confidence
CCDC99	3	GSE103236,GSE63288,GSE33335	medium_confidence
CCL16	3	GSE208099,GSE84787,GSE29272	medium_confidence
CCNE1	3	GSE122401,GSE208099,GSE19826	medium_confidence
CCNJ	3	GSE103236,GSE208099,GSE79973	medium_confidence
CCT4	3	GSE208099,GSE84787,GSE65801	medium_confidence
CD226	3	GSE103236,GSE63288,GSE33335	medium_confidence
CD274	3	GSE122401,GSE79973,GSE33335	medium_confidence
CD276	3	GSE118916,GSE84787,GSE79973	medium_confidence
CD28	3	GSE118916,GSE19826,GSE184336	medium_confidence
CD34	3	GSE122401,GSE103236,GSE63288	medium_confidence
CD36	3	GSE118897,GSE208099,GSE19826	medium_confidence
CD37	3	GSE118916,GSE30727,GSE29272	medium_confidence
CD38	3	GSE208099,GSE84787,GSE33335	medium_confidence
CD3E	3	GSE84787,GSE33335,GSE19826	medium_confidence
CD3EAP	3	GSE103236,GSE208099,GSE19826	medium_confidence
CD48	3	GSE118916,GSE79973,GSE33335	medium_confidence
CD52	3	GSE118916,GSE29272,GSE19826	medium_confidence
CD68	3	GSE122401,GSE103236,GSE33335	medium_confidence
CD79B	3	GSE179252,GSE118916,GSE33335	medium_confidence
CD9	3	GSE79973,GSE30727,GSE33335	medium_confidence
CDA	3	GSE208099,GSE79973,GSE19826	medium_confidence
CDC27	3	GSE103236,GSE208099,GSE19826	medium_confidence
CDC37	3	GSE103236,GSE208099,GSE63288	medium_confidence
CDC42EP1	3	GSE179252,GSE103236,GSE184336	medium_confidence
CDC42EP3	3	GSE179252,GSE79973,GSE29272	medium_confidence
CDCA4	3	GSE118916,GSE33335,GSE19826	medium_confidence
CDH3	3	GSE208099,GSE79973,GSE19826	medium_confidence
CDHR2	3	GSE208099,GSE30727,GSE29272	medium_confidence
CDHR5	3	GSE208099,GSE79973,GSE30727	medium_confidence
CDK18	3	GSE118916,GSE122401,GSE33335	medium_confidence
CDK5RAP1	3	GSE103236,GSE208099,GSE33335	medium_confidence
CDK9	3	GSE103236,GSE65801,GSE63288	medium_confidence
CDKN2A	3	GSE103236,GSE208099,GSE19826	medium_confidence
CDX1	3	GSE179252,GSE33335,GSE184336	medium_confidence
CDX2	3	GSE179252,GSE79973,GSE184336	medium_confidence
CEACAM1	3	GSE118897,GSE84787,GSE19826	medium_confidence
CECR1	3	GSE118916,GSE208099,GSE29272	medium_confidence
CELF1	3	GSE122401,GSE84787,GSE27342	medium_confidence
CELF3	3	GSE65801,GSE29272,GSE33335	medium_confidence
CEMIP	3	GSE179252,GSE118916,GSE30727	medium_confidence
CENPQ	3	GSE179252,GSE208099,GSE79973	medium_confidence
CENPT	3	GSE84787,GSE65801,GSE63288	medium_confidence
CES1	3	GSE79973,GSE65801,GSE19826	medium_confidence
CETN2	3	GSE179252,GSE118916,GSE79973	medium_confidence
CHAF1A	3	GSE118916,GSE208099,GSE184336	medium_confidence
CHMP1A	3	GSE208099,GSE65801,GSE63288	medium_confidence
CHRD	3	GSE179252,GSE103236,GSE33335	medium_confidence
CHRDL1	3	GSE103236,GSE63089,GSE27342	medium_confidence
CHRDL2	3	GSE208099,GSE84787,GSE65801	medium_confidence
CHRM3	3	GSE118897,GSE79973,GSE19826	medium_confidence
CHRNA2	3	GSE103236,GSE65801,GSE30727	medium_confidence
CHRNA3	3	GSE179252,GSE118916,GSE19826	medium_confidence
CHST13	3	GSE84787,GSE30727,GSE19826	medium_confidence
CHST7	3	GSE65801,GSE30727,GSE33335	medium_confidence
CIB3	3	GSE63089,GSE33335,GSE27342	medium_confidence
CIDEA	3	GSE63089,GSE33335,GSE27342	medium_confidence
CILP	3	GSE118916,GSE79973,GSE184336	medium_confidence
[truncated: 1,391 more rows]

## Sheet: 2C- exploratory
Gene Symbol	Frequency	datasets list	tier
A4GALT	2	GSE208099,GSE29272	exploratory
AACS	2	GSE179252,GSE184336	exploratory
AAMDC	2	GSE118916,GSE19826	exploratory
AASDHPPT	2	GSE84787,GSE79973	exploratory
AATK	2	GSE103236,GSE208099	exploratory
ABCA12	2	GSE122401,GSE79973	exploratory
ABCA5	2	GSE118916,GSE19826	exploratory
ABCA9	2	GSE118916,GSE27342	exploratory
ABCB1	2	GSE84787,GSE19826	exploratory
ABCB8	2	GSE103236,GSE63288	exploratory
ABCB9	2	GSE122401,GSE65801	exploratory
ABCG5	2	GSE208099,GSE63089	exploratory
ABHD1	2	GSE65801,GSE63089	exploratory
ABHD12B	2	GSE84787,GSE79973	exploratory
ABHD13	2	GSE103236,GSE33335	exploratory
ABHD14A-ACY1	2	GSE63288,GSE30727	exploratory
ABI1	2	GSE33335,GSE19826	exploratory
ABL1	2	GSE118916,GSE103236	exploratory
ACAD9	2	GSE103236,GSE63288	exploratory
ACADM	2	GSE208099,GSE79973	exploratory
ACADSB	2	GSE118916,GSE122401	exploratory
ACADVL	2	GSE118916,GSE65801	exploratory
ACBD4	2	GSE84787,GSE65801	exploratory
ACBD5	2	GSE208099,GSE30727	exploratory
ACCN4	2	GSE84787,GSE63089	exploratory
ACHE	2	GSE29272,GSE19826	exploratory
ACLY	2	GSE103236,GSE29272	exploratory
ACOT7	2	GSE79973,GSE19826	exploratory
ACP1	2	GSE103236,GSE79973	exploratory
ACP4	2	GSE79973,GSE30727	exploratory
ACP5	2	GSE103236,GSE79973	exploratory
ACSBG1	2	GSE179252,GSE84787	exploratory
ACSL4	2	GSE179252,GSE30727	exploratory
ACSL5	2	GSE208099,GSE84787	exploratory
ACSL6	2	GSE103236,GSE79973	exploratory
ACTA1	2	GSE84787,GSE30727	exploratory
ACTL6A	2	GSE208099,GSE79973	exploratory
ACTN2	2	GSE118897,GSE84787	exploratory
ACTR3B	2	GSE103236,GSE208099	exploratory
ACTRT2	2	GSE33335,GSE27342	exploratory
ACVR2A	2	GSE118916,GSE65801	exploratory
ACY1	2	GSE208099,GSE30727	exploratory
ACYP2	2	GSE118916,GSE84787	exploratory
ADAM10	2	GSE84787,GSE27342	exploratory
ADAM23	2	GSE79973,GSE184336	exploratory
ADAM6	2	GSE63089,GSE30727	exploratory
ADAMTS15	2	GSE63288,GSE30727	exploratory
ADAMTSL1	2	GSE33335,GSE19826	exploratory
ADAP1	2	GSE63288,GSE33335	exploratory
ADCK2	2	GSE63288,GSE29272	exploratory
ADCK3	2	GSE118916,GSE84787	exploratory
ADCY9	2	GSE118916,GSE208099	exploratory
ADD2	2	GSE79973,GSE29272	exploratory
ADGRE2	2	GSE122401,GSE30727	exploratory
ADGRL3	2	GSE118916,GSE79973	exploratory
ADH1A	2	GSE103236,GSE79973	exploratory
ADH1B	2	GSE79973,GSE33335	exploratory
ADI1	2	GSE118916,GSE103236	exploratory
ADIG	2	GSE30727,GSE33335	exploratory
ADK	2	GSE208099,GSE79973	exploratory
ADM	2	GSE65801,GSE63288	exploratory
ADO	2	GSE79973,GSE29272	exploratory
ADPGK	2	GSE84787,GSE19826	exploratory
ADPRH	2	GSE79973,GSE63288	exploratory
ADRA2B	2	GSE30727,GSE29272	exploratory
ADRBK1	2	GSE63288,GSE29272	exploratory
AFAP1L2	2	GSE179252,GSE184336	exploratory
AFM	2	GSE63288,GSE184336	exploratory
AFTPH	2	GSE179252,GSE118916	exploratory
AGAP3	2	GSE179252,GSE63288	exploratory
AGFG1	2	GSE33335,GSE27342	exploratory
AGFG2	2	GSE208099,GSE65801	exploratory
AGMO	2	GSE208099,GSE30727	exploratory
AGPAT1	2	GSE84787,GSE65801	exploratory
AGPAT2	2	GSE208099,GSE63288	exploratory
AHI1	2	GSE79973,GSE19826	exploratory
AHSG	2	GSE63089,GSE19826	exploratory
AICDA	2	GSE103236,GSE63089	exploratory
AIFM1	2	GSE118916,GSE122401	exploratory
AIG1	2	GSE79973,GSE19826	exploratory
AIM2	2	GSE118916,GSE184336	exploratory
AK1	2	GSE103236,GSE84787	exploratory
AK2	2	GSE118916,GSE103236	exploratory
AKAP9	2	GSE84787,GSE30727	exploratory
AKIRIN1	2	GSE103236,GSE84787	exploratory
AKIRIN2	2	GSE208099,GSE19826	exploratory
AKIRIN2-AS1	2	GSE65801,GSE63288	exploratory
AKR1B15	2	GSE63089,GSE27342	exploratory
AKR1C2	2	GSE30727,GSE184336	exploratory
AKR7A2	2	GSE84787,GSE65801	exploratory
AKTIP	2	GSE118897,GSE19826	exploratory
ALAS1	2	GSE179252,GSE118916	exploratory
ALDH2	2	GSE79973,GSE19826	exploratory
ALDH4A1	2	GSE122401,GSE65801	exploratory
ALDH9A1	2	GSE103236,GSE63288	exploratory
ALG11	2	GSE84787,GSE33335	exploratory
ALG14	2	GSE84787,GSE65801	exploratory
ALG3	2	GSE118916,GSE84787	exploratory
ALKBH7	2	GSE122401,GSE184336	exploratory
ALOX15B	2	GSE30727,GSE33335	exploratory
ALPK2	2	GSE118897,GSE63288	exploratory
ALPP	2	GSE208099,GSE29998	exploratory
ALS2CL	2	GSE103236,GSE63288	exploratory
ALX3	2	GSE63089,GSE30727	exploratory
AMACR	2	GSE79973,GSE29272	exploratory
AMFR	2	GSE208099,GSE65801	exploratory
AMMECR1	2	GSE179252,GSE184336	exploratory
AMN	2	GSE63288,GSE29272	exploratory
AMOT	2	GSE103236,GSE84787	exploratory
AMPD2	2	GSE103236,GSE63288	exploratory
AMT	2	GSE84787,GSE65801	exploratory
AMZ1	2	GSE208099,GSE84787	exploratory
ANAPC7	2	GSE103236,GSE208099	exploratory
ANGPT4	2	GSE63089,GSE30727	exploratory
ANK3	2	GSE208099,GSE84787	exploratory
ANKMY2	2	GSE122401,GSE79973	exploratory
ANKRD1	2	GSE79973,GSE65801	exploratory
ANKRD11	2	GSE103236,GSE84787	exploratory
ANKRD13C	2	GSE84787,GSE79973	exploratory
ANKRD2	2	GSE84787,GSE33335	exploratory
ANKRD27	2	GSE79973,GSE63288	exploratory
ANKRD29	2	GSE103236,GSE79973	exploratory
ANKRD45	2	GSE103236,GSE208099	exploratory
ANKRD52	2	GSE79973,GSE63288	exploratory
ANKRD9	2	GSE208099,GSE27342	exploratory
ANO10	2	GSE208099,GSE30727	exploratory
ANO2	2	GSE103236,GSE29272	exploratory
ANO5	2	GSE118897,GSE79973	exploratory
ANP32B	2	GSE208099,GSE33335	exploratory
ANPEP	2	GSE122401,GSE208099	exploratory
ANXA1	2	GSE208099,GSE30727	exploratory
ANXA13	2	GSE33335,GSE27342	exploratory
ANXA4	2	GSE103236,GSE33335	exploratory
ANXA5	2	GSE118916,GSE27342	exploratory
ANXA7	2	GSE208099,GSE63089	exploratory
ANXA8	2	GSE118897,GSE19826	exploratory
ANXA8L1	2	GSE118897,GSE79973	exploratory
ANXA9	2	GSE65801,GSE63288	exploratory
AOC3	2	GSE118916,GSE208099	exploratory
AP1G2	2	GSE103236,GSE30727	exploratory
AP1M2	2	GSE179252,GSE118916	exploratory
AP2A1	2	GSE63288,GSE19826	exploratory
AP3M2	2	GSE118916,GSE103236	exploratory
AP5Z1	2	GSE63288,GSE19826	exploratory
APAF1	2	GSE33335,GSE27342	exploratory
APBB1	2	GSE118916,GSE63288	exploratory
APBB2	2	GSE103236,GSE79973	exploratory
APBB3	2	GSE65801,GSE33335	exploratory
APCDD1	2	GSE208099,GSE65801	exploratory
APCDD1L	2	GSE30727,GSE33335	exploratory
APCS	2	GSE63089,GSE27342	exploratory
APOA1BP	2	GSE84787,GSE63288	exploratory
APOBEC3G	2	GSE118916,GSE29272	exploratory
APOC1	2	GSE29998,GSE19826	exploratory
APOL5	2	GSE65801,GSE33335	exploratory
APOL6	2	GSE103236,GSE65801	exploratory
APOLD1	2	GSE103236,GSE63288	exploratory
APP	2	GSE103236,GSE84787	exploratory
APRT	2	GSE84787,GSE63288	exploratory
APTX	2	GSE208099,GSE63288	exploratory
AQP11	2	GSE208099,GSE30727	exploratory
AQP7	2	GSE65801,GSE63089	exploratory
ARF1	2	GSE103236,GSE63089	exploratory
ARFGAP1	2	GSE208099,GSE63288	exploratory
ARFIP2	2	GSE179252,GSE184336	exploratory
ARHGAP1	2	GSE103236,GSE65801	exploratory
ARHGAP10	2	GSE118897,GSE27342	exploratory
ARHGAP15	2	GSE118916,GSE19826	exploratory
ARHGAP19-SLIT1	2	GSE63288,GSE30727	exploratory
ARHGAP27	2	GSE30727,GSE19826	exploratory
ARHGAP31	2	GSE122401,GSE184336	exploratory
ARHGAP33	2	GSE208099,GSE33335	exploratory
ARHGAP4	2	GSE118916,GSE63288	exploratory
ARHGAP8	2	GSE103236,GSE19826	exploratory
ARHGDIA	2	GSE79973,GSE63288	exploratory
ARHGDIG	2	GSE29272,GSE33335	exploratory
ARHGEF10L	2	GSE103236,GSE63288	exploratory
ARHGEF16	2	GSE179252,GSE63288	exploratory
ARHGEF25	2	GSE118916,GSE63089	exploratory
ARHGEF26	2	GSE118897,GSE27342	exploratory
ARHGEF39	2	GSE122401,GSE79973	exploratory
ARL4C	2	GSE122401,GSE79973	exploratory
ARL6IP1	2	GSE63089,GSE33335	exploratory
ARL6IP6	2	GSE208099,GSE19826	exploratory
ARMH4	2	GSE118897,GSE30727	exploratory
ARPC2	2	GSE103236,GSE63089	exploratory
ARPP19	2	GSE79973,GSE65801	exploratory
ARRB1	2	GSE179252,GSE103236	exploratory
ARSA	2	GSE103236,GSE79973	exploratory
ART1	2	GSE29272,GSE33335	exploratory
ART5	2	GSE63089,GSE27342	exploratory
ARVCF	2	GSE179252,GSE29272	exploratory
ARX	2	GSE30727,GSE33335	exploratory
ASAH2	2	GSE208099,GSE30727	exploratory
ASB4	2	GSE103236,GSE19826	exploratory
ASCL2	2	GSE79973,GSE29998	exploratory
ASCL3	2	GSE65801,GSE29272	exploratory
ASGR2	2	GSE103236,GSE19826	exploratory
ASL	2	GSE118916,GSE63288	exploratory
ASMTL	2	GSE63288,GSE19826	exploratory
ASPA	2	GSE118897,GSE79973	exploratory
ASS1	2	GSE122401,GSE79973	exploratory
ATAD3A	2	GSE208099,GSE63288	exploratory
ATF2	2	GSE103236,GSE79973	exploratory
ATF5	2	GSE103236,GSE29272	exploratory
ATF7IP	2	GSE103236,GSE84787	exploratory
ATG2A	2	GSE103236,GSE63288	exploratory
ATL2	2	GSE79973,GSE33335	exploratory
ATM	2	GSE118916,GSE63089	exploratory
ATOH7	2	GSE103236,GSE33335	exploratory
ATOH8	2	GSE65801,GSE33335	exploratory
ATP1B1	2	GSE179252,GSE118916	exploratory
ATP1B2	2	GSE30727,GSE29272	exploratory
ATP2A2	2	GSE118916,GSE29272	exploratory
ATP2B2	2	GSE65801,GSE29272	exploratory
ATP5F1A	2	GSE122401,GSE184336	exploratory
ATP5F1B	2	GSE122401,GSE184336	exploratory
ATP5F1C	2	GSE122401,GSE184336	exploratory
ATP5G3	2	GSE118916,GSE19826	exploratory
ATP5J2	2	GSE103236,GSE208099	exploratory
ATP5MC1	2	GSE122401,GSE184336	exploratory
ATP6AP1	2	GSE29998,GSE33335	exploratory
ATP6V0E1	2	GSE84787,GSE65801	exploratory
ATP6V0E2	2	GSE30727,GSE33335	exploratory
ATP6V1B1	2	GSE103236,GSE33335	exploratory
ATP6V1C2	2	GSE103236,GSE79973	exploratory
ATP6V1G2	2	GSE118916,GSE103236	exploratory
ATP7A	2	GSE208099,GSE84787	exploratory
ATP9B	2	GSE122401,GSE208099	exploratory
ATPAF1	2	GSE118916,GSE19826	exploratory
ATRX	2	GSE84787,GSE29272	exploratory
ATXN3L	2	GSE103236,GSE84787	exploratory
ATXN7L3	2	GSE103236,GSE63288	exploratory
AUP1	2	GSE103236,GSE63288	exploratory
AVL9	2	GSE118916,GSE19826	exploratory
AVPR1B	2	GSE29272,GSE19826	exploratory
AWAT2	2	GSE84787,GSE63089	exploratory
AXIN2	2	GSE208099,GSE84787	exploratory
AZIN1	2	GSE103236,GSE63288	exploratory
B3GALT5	2	GSE79973,GSE30727	exploratory
B3GALT6	2	GSE79973,GSE19826	exploratory
B3GAT1-DT	2	GSE79973,GSE184336	exploratory
B3GNT5	2	GSE208099,GSE33335	exploratory
B4GALT2	2	GSE118916,GSE65801	exploratory
B4GALT3	2	GSE179252,GSE65801	exploratory
B4GAT1-DT	2	GSE179252,GSE184336	exploratory
BACE1	2	GSE122401,GSE184336	exploratory
BACH2	2	GSE118916,GSE79973	exploratory
BAD	2	GSE179252,GSE208099	exploratory
BAI3	2	GSE63089,GSE27342	exploratory
BAK1	2	GSE103236,GSE33335	exploratory
BANK1	2	GSE118916,GSE122401	exploratory
BAP1	2	GSE103236,GSE63288	exploratory
BASP1	2	GSE79973,GSE65801	exploratory
BAT1	2	GSE103236,GSE30727	exploratory
BBS1	2	GSE122401,GSE103236	exploratory
BCAP29	2	GSE208099,GSE19826	exploratory
BCL11B	2	GSE118897,GSE19826	exploratory
BCL2L2	2	GSE118916,GSE208099	exploratory
BCLAF1	2	GSE84787,GSE79973	exploratory
BCORL1	2	GSE208099,GSE65801	exploratory
BDNF	2	GSE65801,GSE19826	exploratory
BEAN1	2	GSE79973,GSE19826	exploratory
BEND3	2	GSE103236,GSE208099	exploratory
BEND5	2	GSE79973,GSE33335	exploratory
BEST2	2	GSE30727,GSE29272	exploratory
BHLHE23	2	GSE103236,GSE84787	exploratory
BICD2	2	GSE118916,GSE184336	exploratory
BICDL2	2	GSE179252,GSE79973	exploratory
BIK	2	GSE103236,GSE84787	exploratory
BIN2	2	GSE118916,GSE30727	exploratory
BIRC2	2	GSE84787,GSE27342	exploratory
BIRC7	2	GSE63089,GSE30727	exploratory
BLNK	2	GSE179252,GSE19826	exploratory
BLOC1S1	2	GSE122401,GSE103236	exploratory
BLOC1S3	2	GSE63288,GSE33335	exploratory
BLVRA	2	GSE208099,GSE19826	exploratory
BLZF1	2	GSE208099,GSE29998	exploratory
BMP7	2	GSE103236,GSE29272	exploratory
BMPR1A	2	GSE118916,GSE84787	exploratory
BNC1	2	GSE118897,GSE65801	exploratory
BNIP3L	2	GSE84787,GSE19826	exploratory
BOK	2	GSE118916,GSE103236	exploratory
BOLA3	2	GSE103236,GSE84787	exploratory
BPHL	2	GSE103236,GSE208099	exploratory
BPTF	2	GSE79973,GSE29272	exploratory
BRAF	2	GSE103236,GSE84787	exploratory
BRD3OS	2	GSE179252,GSE79973	exploratory
BRK1	2	GSE208099,GSE84787	exploratory
BRSK1	2	GSE179252,GSE63288	exploratory
BSDC1	2	GSE103236,GSE84787	exploratory
BTG2	2	GSE79973,GSE19826	exploratory
BTG3	2	GSE103236,GSE79973	exploratory
BTK	2	GSE118916,GSE208099	exploratory
BTLA	2	GSE118916,GSE19826	exploratory
BTN2A2	2	GSE118916,GSE19826	exploratory
BTN3A3	2	GSE29272,GSE19826	exploratory
BTNL2	2	GSE29272,GSE33335	exploratory
BTRC	2	GSE103236,GSE84787	exploratory
BUB1B-PAK6	2	GSE118897,GSE30727	exploratory
BVES	2	GSE122401,GSE33335	exploratory
BZW2	2	GSE208099,GSE65801	exploratory
C10orf11	2	GSE65801,GSE33335	exploratory
C11orf24	2	GSE103236,GSE208099	exploratory
C11orf31	2	GSE118916,GSE65801	exploratory
C11orf95	2	GSE118916,GSE19826	exploratory
C12orf5	2	GSE103236,GSE19826	exploratory
C12orf56	2	GSE79973,GSE63288	exploratory
C13orf34	2	GSE63089,GSE33335	exploratory
C14orf106	2	GSE103236,GSE33335	exploratory
C14orf135	2	GSE65801,GSE27342	exploratory
C14orf166	2	GSE103236,GSE208099	exploratory
C14orf180	2	GSE179252,GSE19826	exploratory
C15orf2	2	GSE103236,GSE33335	exploratory
C15orf59	2	GSE103236,GSE208099	exploratory
C16orf11	2	GSE33335,GSE27342	exploratory
C16orf45	2	GSE118916,GSE63089	exploratory
C16orf59	2	GSE208099,GSE84787	exploratory
C16orf61	2	GSE84787,GSE33335	exploratory
C16orf74	2	GSE33335,GSE19826	exploratory
C16orf81	2	GSE103236,GSE63089	exploratory
C16orf91	2	GSE208099,GSE84787	exploratory
C17orf64	2	GSE65801,GSE63089	exploratory
C17orf73	2	GSE63089,GSE33335	exploratory
C17orf75	2	GSE65801,GSE19826	exploratory
C17orf78	2	GSE31811,GSE33335	exploratory
C17orf87	2	GSE63089,GSE27342	exploratory
C17orf99	2	GSE84787,GSE79973	exploratory
C18orf12	2	GSE208099,GSE84787	exploratory
C19orf33	2	GSE118897,GSE63288	exploratory
C19orf46	2	GSE103236,GSE27342	exploratory
C19orf55	2	GSE103236,GSE84787	exploratory
C1QBP	2	GSE208099,GSE19826	exploratory
C1QTNF5	2	GSE122401,GSE30727	exploratory
C1QTNF7	2	GSE118916,GSE118897	exploratory
C1orf115	2	GSE208099,GSE30727	exploratory
C1orf162	2	GSE63089,GSE19826	exploratory
C1orf226	2	GSE103236,GSE84787	exploratory
C1orf35	2	GSE84787,GSE29272	exploratory
C1orf43	2	GSE103236,GSE84787	exploratory
C1orf63	2	GSE103236,GSE84787	exploratory
C1orf65	2	GSE33335,GSE27342	exploratory
C1orf86	2	GSE63288,GSE33335	exploratory
C20orf141	2	GSE208099,GSE27342	exploratory
C20orf166	2	GSE65801,GSE33335	exploratory
C20orf197	2	GSE63089,GSE19826	exploratory
C20orf201	2	GSE63089,GSE33335	exploratory
C21orf129	2	GSE63089,GSE27342	exploratory
C21orf2	2	GSE208099,GSE29272	exploratory
C21orf58	2	GSE208099,GSE79973	exploratory
C21orf7	2	GSE103236,GSE84787	exploratory
C21orf88	2	GSE103236,GSE84787	exploratory
C22orf15	2	GSE30727,GSE27342	exploratory
C22orf31	2	GSE65801,GSE29272	exploratory
C2CD2L	2	GSE118916,GSE208099	exploratory
C2orf16	2	GSE63089,GSE27342	exploratory
C2orf19	2	GSE103236,GSE33335	exploratory
C2orf40	2	GSE27342,GSE19826	exploratory
C2orf47	2	GSE65801,GSE33335	exploratory
C2orf49	2	GSE208099,GSE84787	exploratory
C2orf50	2	GSE208099,GSE63089	exploratory
C2orf51	2	GSE33335,GSE27342	exploratory
C2orf53	2	GSE103236,GSE63089	exploratory
C2orf62	2	GSE63089,GSE27342	exploratory
C2orf82	2	GSE84787,GSE33335	exploratory
C2orf88	2	GSE118897,GSE208099	exploratory
C3orf25	2	GSE103236,GSE27342	exploratory
C3orf27	2	GSE63089,GSE27342	exploratory
C3orf75	2	GSE103236,GSE65801	exploratory
C4orf32	2	GSE208099,GSE63288	exploratory
C4orf34	2	GSE63288,GSE63089	exploratory
C4orf39	2	GSE33335,GSE27342	exploratory
C5orf4	2	GSE84787,GSE33335	exploratory
C5orf63	2	GSE84787,GSE79973	exploratory
C6orf1	2	GSE103236,GSE19826	exploratory
C6orf10	2	GSE103236,GSE84787	exploratory
C6orf126	2	GSE63089,GSE27342	exploratory
C6orf174	2	GSE63089,GSE27342	exploratory
C6orf201	2	GSE103236,GSE63288	exploratory
C6orf204	2	GSE103236,GSE33335	exploratory
C6orf226	2	GSE208099,GSE84787	exploratory
C6orf227	2	GSE33335,GSE27342	exploratory
C6orf25	2	GSE103236,GSE29272	exploratory
C6orf48	2	GSE208099,GSE65801	exploratory
C6orf62	2	GSE103236,GSE79973	exploratory
C7orf16	2	GSE103236,GSE63089	exploratory
C7orf57	2	GSE103236,GSE19826	exploratory
C8G	2	GSE208099,GSE27342	exploratory
C8orf79	2	GSE103236,GSE33335	exploratory
C8orf84	2	GSE65801,GSE33335	exploratory
C9orf142	2	GSE208099,GSE84787	exploratory
C9orf156	2	GSE103236,GSE208099	exploratory
C9orf16	2	GSE208099,GSE63089	exploratory
C9orf173	2	GSE208099,GSE84787	exploratory
C9orf24	2	GSE33335,GSE27342	exploratory
C9orf69	2	GSE103236,GSE84787	exploratory
C9orf85	2	GSE208099,GSE84787	exploratory
C9orf91	2	GSE103236,GSE33335	exploratory
CA13	2	GSE208099,GSE79973	exploratory
CA4	2	GSE79973,GSE19826	exploratory
CABP5	2	GSE103236,GSE65801	exploratory
CABYR	2	GSE79973,GSE19826	exploratory
CACNA1F	2	GSE103236,GSE29272	exploratory
CACNA2D2	2	GSE118916,GSE33335	exploratory
CACNG1	2	GSE84787,GSE27342	exploratory
CACUL1	2	GSE208099,GSE19826	exploratory
CADM3	2	GSE29272,GSE33335	exploratory
CALHM2	2	GSE122401,GSE19826	exploratory
CALHM6	2	GSE179252,GSE79973	exploratory
CALM2	2	GSE63089,GSE33335	exploratory
CALML3	2	GSE118897,GSE63089	exploratory
CALML4	2	GSE63089,GSE33335	exploratory
CALML5	2	GSE33335,GSE27342	exploratory
CALY	2	GSE63089,GSE33335	exploratory
CAMK1G	2	GSE103236,GSE29272	exploratory
CAMK2A	2	GSE63288,GSE29272	exploratory
CAMK2D	2	GSE103236,GSE30727	exploratory
CAMKK1	2	GSE179252,GSE63288	exploratory
CAMP	2	GSE63089,GSE33335	exploratory
CAMSAP3	2	GSE179252,GSE118916	exploratory
CAND1	2	GSE122401,GSE33335	exploratory
CANT1	2	GSE118897,GSE29272	exploratory
CAPN3	2	GSE103236,GSE79973	exploratory
CAPN7	2	GSE84787,GSE63089	exploratory
CAPRIN1	2	GSE103236,GSE27342	exploratory
CAPSL	2	GSE103236,GSE65801	exploratory
CARD14	2	GSE208099,GSE19826	exploratory
CARD18	2	GSE103236,GSE79973	exploratory
CARD6	2	GSE179252,GSE33335	exploratory
CASKIN1	2	GSE30727,GSE33335	exploratory
CASKIN2	2	GSE103236,GSE84787	exploratory
CASQ1	2	GSE179252,GSE103236	exploratory
CASZ1	2	GSE103236,GSE79973	exploratory
CATSPER2	2	GSE84787,GSE30727	exploratory
CBFA2T3	2	GSE30727,GSE33335	exploratory
CBL	2	GSE118916,GSE184336	exploratory
CBLL1	2	GSE208099,GSE19826	exploratory
CBR1	2	GSE208099,GSE184336	exploratory
CBWD5	2	GSE208099,GSE84787	exploratory
CBX6	2	GSE118916,GSE79973	exploratory
CC2D2A	2	GSE118916,GSE118897	exploratory
CCDC102A	2	GSE179252,GSE33335	exploratory
CCDC106	2	GSE30727,GSE33335	exploratory
CCDC136	2	GSE179252,GSE19826	exploratory
CCDC138	2	GSE103236,GSE79973	exploratory
CCDC146	2	GSE118897,GSE65801	exploratory
CCDC15	2	GSE103236,GSE79973	exploratory
CCDC151	2	GSE33335,GSE27342	exploratory
CCDC186	2	GSE179252,GSE118916	exploratory
CCDC22	2	GSE29272,GSE19826	exploratory
CCDC23	2	GSE103236,GSE84787	exploratory
CCDC28A	2	GSE118897,GSE65801	exploratory
CCDC41	2	GSE103236,GSE84787	exploratory
CCDC47	2	GSE179252,GSE63089	exploratory
CCDC51	2	GSE84787,GSE33335	exploratory
CCDC6	2	GSE103236,GSE84787	exploratory
CCDC60	2	GSE30727,GSE27342	exploratory
CCDC70	2	GSE65801,GSE27342	exploratory
CCDC8	2	GSE118916,GSE122401	exploratory
CCDC85B	2	GSE179252,GSE118916	exploratory
CCDC88C	2	GSE103236,GSE19826	exploratory
CCDC93	2	GSE79973,GSE63288	exploratory
CCL19	2	GSE65801,GSE19826	exploratory
CCL26	2	GSE118897,GSE103236	exploratory
CCL27	2	GSE84787,GSE65801	exploratory
CCL3L3	2	GSE118897,GSE208099	exploratory
CCL5	2	GSE103236,GSE33335	exploratory
CCN4	2	GSE179252,GSE79973	exploratory
CCND2	2	GSE79973,GSE19826	exploratory
CCNE2	2	GSE208099,GSE30727	exploratory
CCNK	2	GSE84787,GSE65801	exploratory
CCNL2	2	GSE84787,GSE79973	exploratory
CCPG1 /// DYX1C1-CCPG1	2	GSE118916,GSE29272	exploratory
CCR10	2	GSE103236,GSE79973	exploratory
CCR5	2	GSE179252,GSE103236	exploratory
CCR6	2	GSE118916,GSE19826	exploratory
CCRN4L	2	GSE65801,GSE29272	exploratory
CCT8	2	GSE208099,GSE63288	exploratory
CCZ1	2	GSE208099,GSE84787	exploratory
CD164L2	2	GSE84787,GSE63089	exploratory
CD1D	2	GSE103236,GSE19826	exploratory
CD1E	2	GSE118916,GSE29272	exploratory
CD2	2	GSE79973,GSE33335	exploratory
CD24	2	GSE118916,GSE19826	exploratory
CD2BP2	2	GSE103236,GSE63288	exploratory
CD3D	2	GSE208099,GSE79973	exploratory
CD40	2	GSE103236,GSE19826	exploratory
CD46	2	GSE103236,GSE208099	exploratory
CD59	2	GSE208099,GSE79973	exploratory
CD5L	2	GSE65801,GSE63089	exploratory
CD70	2	GSE103236,GSE208099	exploratory
CD83	2	GSE208099,GSE30727	exploratory
CD99	2	GSE84787,GSE79973	exploratory
CD99L2	2	GSE118916,GSE103236	exploratory
CDCP1	2	GSE118897,GSE63089	exploratory
CDH1	2	GSE118916,GSE79973	exploratory
CDH10	2	GSE103236,GSE65801	exploratory
CDH22	2	GSE208099,GSE33335	exploratory
CDH23	2	GSE103236,GSE65801	exploratory
CDH4	2	GSE103236,GSE29272	exploratory
CDH5	2	GSE79973,GSE63288	exploratory
CDHR1	2	GSE84787,GSE65801	exploratory
CDHR4	2	GSE63089,GSE27342	exploratory
CDK10	2	GSE84787,GSE63288	exploratory
CDK12	2	GSE208099,GSE79973	exploratory
CDK13	2	GSE84787,GSE19826	exploratory
CDK2	2	GSE103236,GSE33335	exploratory
CDK5R1	2	GSE29272,GSE33335	exploratory
CDKAL1	2	GSE208099,GSE79973	exploratory
CDKL2	2	GSE118916,GSE29272	exploratory
CDKN1B	2	GSE103236,GSE84787	exploratory
CDKN1C	2	GSE30727,GSE33335	exploratory
CDKN2AIPNL	2	GSE79973,GSE65801	exploratory
CDON	2	GSE118916,GSE118897	exploratory
CEACAM20	2	GSE63089,GSE30727	exploratory
CEACAM21	2	GSE179252,GSE63089	exploratory
CEACAM4	2	GSE179252,GSE184336	exploratory
CEBPE	2	GSE29272,GSE33335	exploratory
CEBPG	2	GSE79973,GSE33335	exploratory
CECR5	2	GSE208099,GSE84787	exploratory
CECR6	2	GSE33335,GSE27342	exploratory
CELA3A	2	GSE118897,GSE79973	exploratory
CELA3B	2	GSE79973,GSE19826	exploratory
CELF4	2	GSE30727,GSE19826	exploratory
CELF6	2	GSE30727,GSE33335	exploratory
CEND1	2	GSE30727,GSE33335	exploratory
CENPB	2	GSE103236,GSE63288	exploratory
CENPP	2	GSE208099,GSE84787	exploratory
CEP135	2	GSE179252,GSE19826	exploratory
CEP164	2	GSE118916,GSE79973	exploratory
CEP170	2	GSE118916,GSE33335	exploratory
CEP68	2	GSE103236,GSE84787	exploratory
CEP78	2	GSE208099,GSE79973	exploratory
CERCAM	2	GSE118916,GSE103236	exploratory
CERKL	2	GSE118916,GSE184336	exploratory
CES3	2	GSE79973,GSE184336	exploratory
CFB	2	GSE84787,GSE65801	exploratory
CFC1	2	GSE179252,GSE79973	exploratory
CFHR3	2	GSE208099,GSE65801	exploratory
CGN	2	GSE118916,GSE208099	exploratory
CH25H	2	GSE118916,GSE103236	exploratory
CHCHD4	2	GSE208099,GSE84787	exploratory
CHCHD5	2	GSE103236,GSE19826	exploratory
CHMP4C	2	GSE118916,GSE103236	exploratory
CHORDC1	2	GSE84787,GSE79973	exploratory
CHPT1	2	GSE79973,GSE65801	exploratory
CHRM2	2	GSE118916,GSE118897	exploratory
CHRM5	2	GSE65801,GSE29272	exploratory
CHRNA1	2	GSE84787,GSE79973	exploratory
CHRNA4	2	GSE30727,GSE27342	exploratory
CHST3	2	GSE33335,GSE19826	exploratory
CHST8	2	GSE30727,GSE29272	exploratory
CHSY3	2	GSE118916,GSE103236	exploratory
CHTOP	2	GSE65801,GSE19826	exploratory
CIDEB	2	GSE208099,GSE30727	exploratory
CIITA	2	GSE103236,GSE30727	exploratory
CISD1	2	GSE84787,GSE63089	exploratory
CISH	2	GSE208099,GSE84787	exploratory
CKLF /// CKLF-CMTM1	2	GSE118916,GSE29272	exploratory
CLASP2	2	GSE103236,GSE208099	exploratory
CLASRP	2	GSE84787,GSE33335	exploratory
CLCA2	2	GSE30727,GSE29272	exploratory
CLCN7	2	GSE63288,GSE29998	exploratory
CLCNKA /// CLCNKB	2	GSE118916,GSE29272	exploratory
CLDN19	2	GSE208099,GSE63089	exploratory
CLEC10A	2	GSE103236,GSE65801	exploratory
CLECL1	2	GSE118916,GSE19826	exploratory
CLINT1	2	GSE179252,GSE65801	exploratory
CLIP1	2	GSE179252,GSE118916	exploratory
CLNS1A	2	GSE208099,GSE65801	exploratory
CLRN1	2	GSE103236,GSE65801	exploratory
CLSTN1	2	GSE118916,GSE19826	exploratory
CLU	2	GSE118897,GSE29272	exploratory
CLYBL	2	GSE84787,GSE79973	exploratory
CMKLR1	2	GSE179252,GSE84787	exploratory
CNGB1	2	GSE30727,GSE29272	exploratory
CNKSR1	2	GSE118916,GSE79973	exploratory
CNNM4	2	GSE179252,GSE103236	exploratory
CNPY4	2	GSE122401,GSE29272	exploratory
CNR2	2	GSE103236,GSE29272	exploratory
CNTLN	2	GSE179252,GSE103236	exploratory
CNTN1	2	GSE118916,GSE118897	exploratory
CNTN4	2	GSE103236,GSE65801	exploratory
CNTNAP1	2	GSE179252,GSE184336	exploratory
CNTNAP3P2	2	GSE179252,GSE184336	exploratory
COASY	2	GSE179252,GSE184336	exploratory
COBRA1	2	GSE65801,GSE63288	exploratory
COG4	2	GSE84787,GSE65801	exploratory
COG8	2	GSE103236,GSE84787	exploratory
COL16A1	2	GSE179252,GSE19826	exploratory
COL17A1	2	GSE179252,GSE103236	exploratory
COL20A1	2	GSE30727,GSE33335	exploratory
COL21A1	2	GSE118916,GSE79973	exploratory
COL28A1	2	GSE79973,GSE19826	exploratory
COL4A3BP	2	GSE118916,GSE208099	exploratory
COL4A5	2	GSE79973,GSE19826	exploratory
COMMD4	2	GSE103236,GSE63288	exploratory
COMMD5	2	GSE65801,GSE19826	exploratory
COMMD8	2	GSE84787,GSE33335	exploratory
COPB1	2	GSE63089,GSE27342	exploratory
COPE	2	GSE84787,GSE63288	exploratory
COPS5	2	GSE84787,GSE33335	exploratory
COPS8	2	GSE208099,GSE29272	exploratory
COPZ1	2	GSE208099,GSE63089	exploratory
COQ10B	2	GSE103236,GSE65801	exploratory
COQ5	2	GSE208099,GSE84787	exploratory
COX4NB	2	GSE84787,GSE65801	exploratory
COX8A	2	GSE122401,GSE184336	exploratory
CP	2	GSE79973,GSE30727	exploratory
CPAMD8	2	GSE30727,GSE33335	exploratory
CPD	2	GSE118916,GSE103236	exploratory
CPEB4	2	GSE103236,GSE208099	exploratory
CPED1	2	GSE179252,GSE118916	exploratory
CPLX2	2	GSE103236,GSE33335	exploratory
CPLX4	2	GSE103236,GSE30727	exploratory
CPNE8	2	GSE118916,GSE79973	exploratory
CPO	2	GSE208099,GSE65801	exploratory
CPT1C	2	GSE179252,GSE122401	exploratory
CPXM1	2	GSE84787,GSE79973	exploratory
CR1L	2	GSE79973,GSE30727	exploratory
CR2	2	GSE118916,GSE79973	exploratory
CRACD	2	GSE118897,GSE79973	exploratory
CRACDL	2	GSE179252,GSE79973	exploratory
CRACR2B	2	GSE79973,GSE184336	exploratory
CRB1	2	GSE103236,GSE65801	exploratory
CREB3L1	2	GSE103236,GSE79973	exploratory
CREB3L4	2	GSE103236,GSE184336	exploratory
CREBBP	2	GSE103236,GSE29272	exploratory
CRHR1	2	GSE30727,GSE29272	exploratory
CRIM1	2	GSE179252,GSE184336	exploratory
CRIP3	2	GSE63089,GSE30727	exploratory
CRIPT	2	GSE103236,GSE33335	exploratory
CRISPLD2	2	GSE118916,GSE65801	exploratory
CRLF3	2	GSE118916,GSE103236	exploratory
CRNDE	2	GSE118916,GSE79973	exploratory
CROCC	2	GSE103236,GSE84787	exploratory
CRTC2	2	GSE103236,GSE84787	exploratory
CRX	2	GSE63089,GSE29272	exploratory
CRYAA	2	GSE63089,GSE29272	exploratory
CRYBA4	2	GSE65801,GSE33335	exploratory
CRYBB2P1	2	GSE103236,GSE208099	exploratory
CRYGS	2	GSE103236,GSE65801	exploratory
CSDA	2	GSE65801,GSE63089	exploratory
CSDC2	2	GSE33335,GSE27342	exploratory
CSF1R	2	GSE103236,GSE208099	exploratory
CSGALNACT1	2	GSE79973,GSE65801	exploratory
CSH1	2	GSE103236,GSE208099	exploratory
CSNK1E	2	GSE63288,GSE19826	exploratory
CSNK1G3	2	GSE65801,GSE30727	exploratory
CSNK2A1	2	GSE103236,GSE79973	exploratory
CSNK2B	2	GSE208099,GSE84787	exploratory
CST2	2	GSE118897,GSE208099	exploratory
CSTF1	2	GSE208099,GSE79973	exploratory
CTBP2	2	GSE208099,GSE33335	exploratory
CTF1	2	GSE30727,GSE33335	exploratory
CTH	2	GSE118916,GSE19826	exploratory
CTNNAL1	2	GSE118897,GSE208099	exploratory
CTPS	2	GSE63089,GSE33335	exploratory
CTPS2	2	GSE84787,GSE65801	exploratory
CTRB2	2	GSE208099,GSE29998	exploratory
CTSS	2	GSE63288,GSE29272	exploratory
CTSV	2	GSE118897,GSE79973	exploratory
CTTNBP2NL	2	GSE33335,GSE19826	exploratory
CUL3	2	GSE65801,GSE33335	exploratory
CUL7	2	GSE103236,GSE65801	exploratory
CUL9	2	GSE84787,GSE65801	exploratory
CUTA	2	GSE122401,GSE103236	exploratory
CWF19L2	2	GSE84787,GSE65801	exploratory
CXCL2	2	GSE103236,GSE63288	exploratory
CXCL9	2	GSE118897,GSE29998	exploratory
CXorf36	2	GSE103236,GSE63288	exploratory
CXorf38	2	GSE63288,GSE19826	exploratory
CXorf40B	2	GSE84787,GSE65801	exploratory
CYAT1	2	GSE30727,GSE19826	exploratory
CYBA	2	GSE63288,GSE19826	exploratory
CYBRD1	2	GSE208099,GSE30727	exploratory
CYP11B2	2	GSE30727,GSE29272	exploratory
CYP21A2	2	GSE63089,GSE27342	exploratory
CYP27A1	2	GSE208099,GSE84787	exploratory
CYP27C1	2	GSE63288,GSE19826	exploratory
CYP2A7	2	GSE65801,GSE29272	exploratory
CYP39A1	2	GSE118897,GSE65801	exploratory
CYP3A4	2	GSE79973,GSE30727	exploratory
CYP3A43	2	GSE79973,GSE65801	exploratory
CYP4F62P	2	GSE118897,GSE208099	exploratory
CYRIA	2	GSE79973,GSE30727	exploratory
CYSLTR1	2	GSE79973,GSE63288	exploratory
DACH1	2	GSE208099,GSE84787	exploratory
DAK	2	GSE208099,GSE33335	exploratory
DAND5	2	GSE63089,GSE27342	exploratory
DAO	2	GSE63089,GSE27342	exploratory
DAPL1	2	GSE118897,GSE208099	exploratory
DAZAP1	2	GSE208099,GSE63288	exploratory
DBC1	2	GSE103236,GSE27342	exploratory
DBF4B	2	GSE103236,GSE79973	exploratory
DBH	2	GSE30727,GSE27342	exploratory
DCBLD2	2	GSE103236,GSE84787	exploratory
DCC	2	GSE103236,GSE29272	exploratory
DCD	2	GSE103236,GSE84787	exploratory
DCP1A	2	GSE103236,GSE84787	exploratory
DCUN1D3	2	GSE63288,GSE184336	exploratory
DCX	2	GSE79973,GSE19826	exploratory
DDIT4L	2	GSE84787,GSE79973	exploratory
DDO	2	GSE65801,GSE19826	exploratory
DDR1	2	GSE79973,GSE63288	exploratory
DDX39	2	GSE63089,GSE33335	exploratory
DDX39A	2	GSE118916,GSE63288	exploratory
DDX54	2	GSE208099,GSE63288	exploratory
DDX55	2	GSE103236,GSE84787	exploratory
DDX58	2	GSE29272,GSE19826	exploratory
DDX59	2	GSE103236,GSE84787	exploratory
DDX6	2	GSE103236,GSE84787	exploratory
DDX60L	2	GSE103236,GSE63288	exploratory
DEDD	2	GSE63288,GSE19826	exploratory
DENND2B	2	GSE179252,GSE122401	exploratory
DENND2D	2	GSE179252,GSE79973	exploratory
DENND4B	2	GSE208099,GSE63288	exploratory
DENND5B	2	GSE208099,GSE79973	exploratory
DEPDC7	2	GSE208099,GSE30727	exploratory
DERA	2	GSE208099,GSE30727	exploratory
DEXI	2	GSE103236,GSE208099	exploratory
DFFB	2	GSE79973,GSE19826	exploratory
DGAT1	2	GSE122401,GSE208099	exploratory
DGKE	2	GSE179252,GSE63288	exploratory
DGKH	2	GSE79973,GSE19826	exploratory
DHCR7	2	GSE65801,GSE19826	exploratory
DHRS12	2	GSE65801,GSE33335	exploratory
DHRS4	2	GSE208099,GSE33335	exploratory
DHX30	2	GSE103236,GSE29272	exploratory
DHX36	2	GSE122401,GSE84787	exploratory
DHX37	2	GSE208099,GSE63288	exploratory
DIAPH1	2	GSE179252,GSE63288	exploratory
DIMT1	2	GSE208099,GSE30727	exploratory
DIO1	2	GSE63089,GSE19826	exploratory
DIO2	2	GSE103236,GSE19826	exploratory
DIP2A	2	GSE103236,GSE29272	exploratory
DIP2B	2	GSE122401,GSE79973	exploratory
DIP2C	2	GSE118916,GSE103236	exploratory
DIPK1B	2	GSE179252,GSE79973	exploratory
DKFZp451A211	2	GSE84787,GSE27342	exploratory
DKK1	2	GSE208099,GSE63288	exploratory
DKK2	2	GSE79973,GSE19826	exploratory
DLC1	2	GSE118916,GSE118897	exploratory
DLEU2	2	GSE118916,GSE79973	exploratory
DLG2	2	GSE118916,GSE79973	exploratory
DLX1	2	GSE79973,GSE63089	exploratory
DLX2	2	GSE30727,GSE29272	exploratory
DMPK	2	GSE118916,GSE27342	exploratory
DMRTB1	2	GSE30727,GSE33335	exploratory
DMXL1	2	GSE79973,GSE19826	exploratory
DNAAF1	2	GSE30727,GSE29272	exploratory
DNAAF5	2	GSE208099,GSE79973	exploratory
DNAH14	2	GSE103236,GSE63288	exploratory
DNAJA4	2	GSE79973,GSE29272	exploratory
DNAJB11	2	GSE118916,GSE65801	exploratory
DNAJB13	2	GSE63089,GSE30727	exploratory
DNAJB9	2	GSE79973,GSE65801	exploratory
DNAJC15	2	GSE103236,GSE33335	exploratory
DNAJC2	2	GSE118916,GSE208099	exploratory
DNAJC5	2	GSE84787,GSE63288	exploratory
DNAJC9	2	GSE118916,GSE122401	exploratory
DNM1	2	GSE118916,GSE79973	exploratory
DNMT3A	2	GSE84787,GSE63288	exploratory
DNTTIP2	2	GSE103236,GSE33335	exploratory
DOCK8	2	GSE118916,GSE33335	exploratory
DOK2	2	GSE179252,GSE184336	exploratory
DOK4	2	GSE179252,GSE208099	exploratory
DPAGT1	2	GSE103236,GSE208099	exploratory
DPEP2	2	GSE118916,GSE19826	exploratory
DPF3	2	GSE65801,GSE30727	exploratory
DPH2	2	GSE208099,GSE84787	exploratory
DPP10	2	GSE118897,GSE103236	exploratory
DPP3	2	GSE84787,GSE63288	exploratory
DPP6	2	GSE118916,GSE118897	exploratory
DPY19L1	2	GSE208099,GSE79973	exploratory
DQX1	2	GSE208099,GSE30727	exploratory
DR1	2	GSE84787,GSE29272	exploratory
DRG1	2	GSE208099,GSE84787	exploratory
DRP2	2	GSE179252,GSE29272	exploratory
DSC3	2	GSE103236,GSE79973	exploratory
DSCR4	2	GSE63288,GSE29272	exploratory
DSCR6	2	GSE103236,GSE33335	exploratory
DSG2	2	GSE179252,GSE118916	exploratory
DST	2	GSE103236,GSE19826	exploratory
DTD1	2	GSE103236,GSE79973	exploratory
DTNB	2	GSE179252,GSE103236	exploratory
DTNB-AS1	2	GSE179252,GSE79973	exploratory
DTNBP1	2	GSE208099,GSE79973	exploratory
DUBR	2	GSE179252,GSE79973	exploratory
DUOXA2	2	GSE103236,GSE184336	exploratory
DUS1L	2	GSE208099,GSE63288	exploratory
DUSP14	2	GSE208099,GSE79973	exploratory
DUSP4	2	GSE79973,GSE19826	exploratory
DUSP7	2	GSE118897,GSE63288	exploratory
DUSP8	2	GSE103236,GSE63288	exploratory
DXO	2	GSE122401,GSE208099	exploratory
DYRK2	2	GSE103236,GSE19826	exploratory
E4F1	2	GSE63288,GSE29272	exploratory
EBF1	2	GSE79973,GSE63089	exploratory
EBF3	2	GSE79973,GSE184336	exploratory
ECEL1	2	GSE179252,GSE30727	exploratory
ECHDC1	2	GSE118916,GSE103236	exploratory
ECHS1	2	GSE84787,GSE65801	exploratory
ECI1	2	GSE122401,GSE184336	exploratory
ECM1	2	GSE118916,GSE118897	exploratory
ECSIT	2	GSE65801,GSE184336	exploratory
EDEM1	2	GSE122401,GSE79973	exploratory
EDIL3	2	GSE84787,GSE19826	exploratory
EDN1	2	GSE103236,GSE84787	exploratory
EEF1A1	2	GSE208099,GSE84787	exploratory
EEF1D	2	GSE103236,GSE63288	exploratory
EEF1G	2	GSE208099,GSE63288	exploratory
EFCAB4A	2	GSE33335,GSE27342	exploratory
EFHD2	2	GSE118916,GSE63288	exploratory
EFNA1	2	GSE103236,GSE79973	exploratory
EFNA4	2	GSE79973,GSE19826	exploratory
EFTUD2	2	GSE208099,GSE33335	exploratory
EGFEM1P	2	GSE84787,GSE63288	exploratory
EGR1	2	GSE65801,GSE27342	exploratory
EGR2	2	GSE103236,GSE79973	exploratory
EHD1	2	GSE63288,GSE30727	exploratory
EIF1	2	GSE103236,GSE84787	exploratory
EIF2B2	2	GSE63089,GSE27342	exploratory
EIF3C	2	GSE84787,GSE63288	exploratory
EIF3F	2	GSE208099,GSE65801	exploratory
EIF3J	2	GSE103236,GSE33335	exploratory
EIF3M	2	GSE208099,GSE63089	exploratory
EIF4G1	2	GSE208099,GSE19826	exploratory
ELAC2	2	GSE118916,GSE63288	exploratory
ELANE	2	GSE30727,GSE33335	exploratory
ELF5	2	GSE103236,GSE208099	exploratory
ELL	2	GSE63288,GSE29272	exploratory
ELMOD2	2	GSE118916,GSE103236	exploratory
ELMOD3	2	GSE208099,GSE84787	exploratory
ELOVL4	2	GSE118916,GSE79973	exploratory
ELP3	2	GSE208099,GSE19826	exploratory
EME1	2	GSE179252,GSE184336	exploratory
EMP3	2	GSE208099,GSE65801	exploratory
EMX1	2	GSE33335,GSE27342	exploratory
EMX2OS	2	GSE179252,GSE184336	exploratory
ENAH	2	GSE118897,GSE103236	exploratory
ENAM	2	GSE122401,GSE184336	exploratory
ENC1	2	GSE208099,GSE79973	exploratory
ENG	2	GSE63288,GSE19826	exploratory
ENGASE	2	GSE208099,GSE84787	exploratory
ENO2	2	GSE179252,GSE63288	exploratory
ENPP2	2	GSE79973,GSE19826	exploratory
ENPP3	2	GSE118897,GSE30727	exploratory
ENPP4	2	GSE118916,GSE19826	exploratory
ENTPD7	2	GSE208099,GSE63288	exploratory
EPB41	2	GSE179252,GSE29272	exploratory
EPC1	2	GSE84787,GSE63288	exploratory
EPHB1	2	GSE79973,GSE63288	exploratory
EPHB4	2	GSE84787,GSE29272	exploratory
EPHX2	2	GSE84787,GSE30727	exploratory
EPPK1	2	GSE79973,GSE63288	exploratory
EPRS	2	GSE208099,GSE84787	exploratory
EPS15	2	GSE208099,GSE84787	exploratory
EPS8L1	2	GSE179252,GSE79973	exploratory
EREG	2	GSE79973,GSE19826	exploratory
ERGIC1	2	GSE103236,GSE84787	exploratory
ERGIC3	2	GSE63288,GSE63089	exploratory
ERLEC1	2	GSE179252,GSE208099	exploratory
ERLIN1	2	GSE179252,GSE184336	exploratory
ERMP1	2	GSE118916,GSE84787	exploratory
ERVE-1	2	GSE179252,GSE184336	exploratory
ESCO1	2	GSE103236,GSE65801	exploratory
ESPN	2	GSE208099,GSE19826	exploratory
ESR1	2	GSE103236,GSE79973	exploratory
ESYT2	2	GSE118916,GSE19826	exploratory
ETFB	2	GSE103236,GSE184336	exploratory
ETFRF1	2	GSE118897,GSE79973	exploratory
ETS1	2	GSE118916,GSE27342	exploratory
ETS2	2	GSE103236,GSE63288	exploratory
ETV6	2	GSE103236,GSE79973	exploratory
EVA1A	2	GSE79973,GSE19826	exploratory
EVC2	2	GSE179252,GSE122401	exploratory
EVX1	2	GSE208099,GSE29272	exploratory
EWSR1	2	GSE208099,GSE84787	exploratory
EXOC2	2	GSE79973,GSE65801	exploratory
EXOC3L2	2	GSE30727,GSE33335	exploratory
EXOC6	2	GSE179252,GSE103236	exploratory
EXOC6B	2	GSE63288,GSE29998	exploratory
EXOSC1	2	GSE103236,GSE208099	exploratory
EXOSC5	2	GSE208099,GSE19826	exploratory
EXPH5	2	GSE179252,GSE184336	exploratory
F2	2	GSE103236,GSE33335	exploratory
F2R	2	GSE79973,GSE33335	exploratory
F7	2	GSE84787,GSE33335	exploratory
F8	2	GSE118916,GSE118897	exploratory
FAAP20	2	GSE118916,GSE30727	exploratory
FABP3	2	GSE122401,GSE208099	exploratory
FAHD1	2	GSE103236,GSE208099	exploratory
FAHD2A	2	GSE122401,GSE84787	exploratory
FAM102A	2	GSE118916,GSE63288	exploratory
FAM106A	2	GSE103236,GSE33335	exploratory
FAM107A	2	GSE33335,GSE19826	exploratory
FAM109A	2	GSE118916,GSE208099	exploratory
FAM120AOS	2	GSE208099,GSE79973	exploratory
FAM124A	2	GSE179252,GSE118916	exploratory
FAM126B	2	GSE208099,GSE65801	exploratory
FAM127A	2	GSE118916,GSE29272	exploratory
FAM129C	2	GSE118916,GSE33335	exploratory
FAM133B	2	GSE179252,GSE84787	exploratory
FAM134A	2	GSE103236,GSE65801	exploratory
FAM13A-AS1	2	GSE79973,GSE19826	exploratory
FAM155B	2	GSE63089,GSE33335	exploratory
FAM164A	2	GSE84787,GSE65801	exploratory
FAM165B	2	GSE63089,GSE33335	exploratory
FAM166A	2	GSE84787,GSE63288	exploratory
FAM177A1	2	GSE103236,GSE29998	exploratory
FAM181A	2	GSE33335,GSE27342	exploratory
FAM184A	2	GSE118916,GSE118897	exploratory
FAM192A	2	GSE84787,GSE65801	exploratory
FAM198B	2	GSE118916,GSE63288	exploratory
FAM20C	2	GSE208099,GSE63288	exploratory
FAM21C	2	GSE208099,GSE84787	exploratory
FAM221A	2	GSE118916,GSE79973	exploratory
FAM3A	2	GSE208099,GSE63288	exploratory
FAM3C	2	GSE118916,GSE208099	exploratory
FAM3D	2	GSE118897,GSE79973	exploratory
FAM49B	2	GSE118916,GSE33335	exploratory
FAM54A	2	GSE65801,GSE33335	exploratory
FAM58A	2	GSE103236,GSE63288	exploratory
FAM64A	2	GSE118916,GSE63089	exploratory
FAM83B	2	GSE118897,GSE84787	exploratory
FAM92B	2	GSE63089,GSE27342	exploratory
FAM9C	2	GSE118897,GSE103236	exploratory
FANCB	2	GSE79973,GSE30727	exploratory
FANCM	2	GSE103236,GSE208099	exploratory
FANK1	2	GSE118916,GSE103236	exploratory
FAR2P1	2	GSE118897,GSE79973	exploratory
FARS2	2	GSE65801,GSE29272	exploratory
FARSA	2	GSE118916,GSE208099	exploratory
FAS	2	GSE103236,GSE19826	exploratory
FASN	2	GSE84787,GSE63288	exploratory
FASTK	2	GSE103236,GSE63288	exploratory
FASTKD1	2	GSE103236,GSE65801	exploratory
FAXC	2	GSE118916,GSE118897	exploratory
FBLN5	2	GSE208099,GSE33335	exploratory
FBXL15	2	GSE122401,GSE184336	exploratory
FBXL16	2	GSE30727,GSE33335	exploratory
FBXL17	2	GSE118916,GSE103236	exploratory
FBXO17	2	GSE103236,GSE65801	exploratory
FBXO18	2	GSE84787,GSE65801	exploratory
FBXO21	2	GSE103236,GSE208099	exploratory
FBXO22	2	GSE208099,GSE79973	exploratory
FBXO30	2	GSE179252,GSE118916	exploratory
FBXO9	2	GSE103236,GSE208099	exploratory
FBXW7	2	GSE122401,GSE79973	exploratory
FCAR	2	GSE179252,GSE184336	exploratory
FCGR2B	2	GSE79973,GSE30727	exploratory
FCGR2C	2	GSE79973,GSE30727	exploratory
FCGRT	2	GSE208099,GSE79973	exploratory
FCMR	2	GSE118916,GSE79973	exploratory
FCRL1	2	GSE118916,GSE208099	exploratory
FCRL4	2	GSE179252,GSE65801	exploratory
FDCSP	2	GSE118916,GSE208099	exploratory
FDPS	2	GSE84787,GSE19826	exploratory
FDXACB1	2	GSE103236,GSE63089	exploratory
FEM1A	2	GSE208099,GSE84787	exploratory
FERMT3	2	GSE118916,GSE103236	exploratory
FEV	2	GSE33335,GSE27342	exploratory
FGD2	2	GSE33335,GSE184336	exploratory
FGD5	2	GSE122401,GSE79973	exploratory
FGF10	2	GSE179252,GSE118916	exploratory
FGF13	2	GSE118916,GSE103236	exploratory
FGF14	2	GSE118897,GSE19826	exploratory
FGF23	2	GSE65801,GSE63089	exploratory
FGF4	2	GSE30727,GSE27342	exploratory
FGFR1OP	2	GSE29272,GSE33335	exploratory
FGFR1OP2	2	GSE118916,GSE84787	exploratory
FGFR3	2	GSE103236,GSE65801	exploratory
FGFR4	2	GSE79973,GSE63288	exploratory
FGG	2	GSE208099,GSE79973	exploratory
FH	2	GSE122401,GSE103236	exploratory
FHDC1	2	GSE179252,GSE184336	exploratory
FHOD1	2	GSE103236,GSE63288	exploratory
FITM2	2	GSE208099,GSE79973	exploratory
FKBP10	2	GSE118916,GSE208099	exploratory
FKBP8	2	GSE63288,GSE30727	exploratory
FLCN	2	GSE103236,GSE79973	exploratory
FLII	2	GSE63288,GSE19826	exploratory
FLJ11292	2	GSE208099,GSE84787	exploratory
FLJ22763	2	GSE208099,GSE63288	exploratory
FLJ25715	2	GSE33335,GSE27342	exploratory
FLJ30430	2	GSE63089,GSE27342	exploratory
FLJ33534	2	GSE33335,GSE27342	exploratory
FLJ36116	2	GSE63089,GSE33335	exploratory
FLJ38668	2	GSE33335,GSE27342	exploratory
FLJ40712	2	GSE63089,GSE27342	exploratory
FLJ41423	2	GSE63089,GSE27342	exploratory
FLJ42291	2	GSE63089,GSE27342	exploratory
FLJ45079	2	GSE84787,GSE63089	exploratory
FLJ45983	2	GSE63089,GSE27342	exploratory
FLJ46300	2	GSE63089,GSE27342	exploratory
FLT3LG	2	GSE33335,GSE19826	exploratory
FLVCR1	2	GSE208099,GSE65801	exploratory
FMOD	2	GSE208099,GSE84787	exploratory
FMR1NB	2	GSE30727,GSE27342	exploratory
FNDC3A	2	GSE65801,GSE19826	exploratory
FNTA	2	GSE84787,GSE19826	exploratory
FOSL1	2	GSE63288,GSE184336	exploratory
FOXD2-AS1	2	GSE179252,GSE118897	exploratory
FOXE3	2	GSE65801,GSE30727	exploratory
FOXI1	2	GSE63089,GSE33335	exploratory
FOXL1	2	GSE33335,GSE19826	exploratory
FOXL2	2	GSE65801,GSE27342	exploratory
FOXO4	2	GSE103236,GSE29272	exploratory
FOXP3	2	GSE65801,GSE29272	exploratory
FREM3	2	GSE103236,GSE63288	exploratory
FRG1	2	GSE103236,GSE84787	exploratory
FRK	2	GSE179252,GSE118916	exploratory
FRMD4A	2	GSE118916,GSE84787	exploratory
FRMD8	2	GSE103236,GSE29272	exploratory
FRMPD3	2	GSE179252,GSE184336	exploratory
FRS2	2	GSE103236,GSE29272	exploratory
FRY	2	GSE118916,GSE79973	exploratory
FSCN3	2	GSE63089,GSE29272	exploratory
FSD1	2	GSE208099,GSE30727	exploratory
FTCD	2	GSE30727,GSE33335	exploratory
FTL	2	GSE118916,GSE19826	exploratory
FTSJ3	2	GSE84787,GSE63288	exploratory
FUBP1	2	GSE118916,GSE33335	exploratory
FUNDC2P2	2	GSE208099,GSE63089	exploratory
FUT11	2	GSE122401,GSE79973	exploratory
FUT3	2	GSE118897,GSE30727	exploratory
FUT5	2	GSE30727,GSE29272	exploratory
FXYD3	2	GSE118916,GSE208099	exploratory
FXYD6	2	GSE63089,GSE27342	exploratory
FYB	2	GSE118916,GSE19826	exploratory
FYN	2	GSE118916,GSE208099	exploratory
FYTTD1	2	GSE208099,GSE19826	exploratory
FZD4	2	GSE208099,GSE27342	exploratory
FZD8	2	GSE30727,GSE33335	exploratory
G0S2	2	GSE103236,GSE84787	exploratory
G6PC1	2	GSE179252,GSE30727	exploratory
G6PD	2	GSE63288,GSE33335	exploratory
GABARAPL3	2	GSE79973,GSE33335	exploratory
GABBR1	2	GSE118916,GSE84787	exploratory
GABPB1-AS1	2	GSE208099,GSE79973	exploratory
GABRB1	2	GSE103236,GSE79973	exploratory
GABRD	2	GSE179252,GSE30727	exploratory
GADD45A	2	GSE84787,GSE65801	exploratory
GAGE7	2	GSE79973,GSE29998	exploratory
GALM	2	GSE33335,GSE19826	exploratory
GALNT10	2	GSE103236,GSE19826	exploratory
GALNT3	2	GSE118916,GSE79973	exploratory
GALNT5	2	GSE179252,GSE103236	exploratory
GALNT8	2	GSE30727,GSE33335	exploratory
GALNT9	2	GSE208099,GSE30727	exploratory
GALP	2	GSE63089,GSE33335	exploratory
GALR1	2	GSE103236,GSE27342	exploratory
GALR2	2	GSE103236,GSE84787	exploratory
GAP43	2	GSE179252,GSE79973	exploratory
GAS2	2	GSE118916,GSE79973	exploratory
GAS2L1	2	GSE30727,GSE33335	exploratory
GAS2L2	2	GSE30727,GSE27342	exploratory
GASK1A	2	GSE79973,GSE184336	exploratory
GATA2	2	GSE103236,GSE33335	exploratory
GATA3	2	GSE84787,GSE79973	exploratory
GATA5	2	GSE30727,GSE184336	exploratory
GBP2	2	GSE79973,GSE19826	exploratory
GBP5	2	GSE118897,GSE79973	exploratory
GCAT	2	GSE30727,GSE29272	exploratory
GCSH	2	GSE208099,GSE63288	exploratory
GDF15	2	GSE84787,GSE63288	exploratory
GDF2	2	GSE63089,GSE33335	exploratory
GDF3	2	GSE63089,GSE27342	exploratory
GDI2	2	GSE63089,GSE33335	exploratory
GDPD1	2	GSE79973,GSE184336	exploratory
GDPD2	2	GSE208099,GSE30727	exploratory
GFPT1	2	GSE118916,GSE79973	exploratory
GFRA2	2	GSE103236,GSE29272	exploratory
GGA1	2	GSE122401,GSE63288	exploratory
GGA2	2	GSE208099,GSE84787	exploratory
GGH	2	GSE118897,GSE63089	exploratory
GGT5	2	GSE122401,GSE103236	exploratory
GGT7	2	GSE208099,GSE19826	exploratory
GGT8P	2	GSE103236,GSE208099	exploratory
GHDC	2	GSE103236,GSE63288	exploratory
GHITM	2	GSE122401,GSE84787	exploratory
GID8	2	GSE79973,GSE19826	exploratory
GIMAP1	2	GSE208099,GSE79973	exploratory
GINS3	2	GSE208099,GSE79973	exploratory
GIPC3	2	GSE30727,GSE33335	exploratory
GIT1	2	GSE65801,GSE63288	exploratory
GIT2	2	GSE118916,GSE103236	exploratory
GJA3	2	GSE29272,GSE33335	exploratory
GJA8	2	GSE65801,GSE29272	exploratory
GJB6	2	GSE118897,GSE79973	exploratory
GK3P	2	GSE208099,GSE19826	exploratory
GLA	2	GSE118916,GSE19826	exploratory
GLB1L3	2	GSE103236,GSE79973	exploratory
GLMN	2	GSE103236,GSE79973	exploratory
GLO1	2	GSE103236,GSE65801	exploratory
GLOD5	2	GSE208099,GSE184336	exploratory
GLRB	2	GSE118897,GSE79973	exploratory
GLT1D1	2	GSE179252,GSE30727	exploratory
GLT8D1	2	GSE103236,GSE84787	exploratory
GLUD2	2	GSE208099,GSE79973	exploratory
GMFB	2	GSE29272,GSE33335	exploratory
GML	2	GSE103236,GSE29272	exploratory
GMNN	2	GSE118916,GSE208099	exploratory
GMPPA	2	GSE179252,GSE103236	exploratory
GMPPB	2	GSE179252,GSE184336	exploratory
GNA13	2	GSE118916,GSE19826	exploratory
GNA15	2	GSE118897,GSE30727	exploratory
GNAI3	2	GSE33335,GSE19826	exploratory
GNAO1	2	GSE118897,GSE84787	exploratory
GNB1	2	GSE208099,GSE79973	exploratory
GNB2	2	GSE208099,GSE63288	exploratory
GNB2L1	2	GSE208099,GSE63089	exploratory
GNB5	2	GSE79973,GSE19826	exploratory
GNG12	2	GSE208099,GSE30727	exploratory
GNG13	2	GSE103236,GSE33335	exploratory
GNPDA2	2	GSE118897,GSE65801	exploratory
GOLGA2P10	2	GSE118916,GSE184336	exploratory
GOLGA4	2	GSE179252,GSE63288	exploratory
GOLGA8A	2	GSE103236,GSE84787	exploratory
GOSR2	2	GSE103236,GSE208099	exploratory
GP1BA	2	GSE118916,GSE103236	exploratory
GP9	2	GSE103236,GSE29272	exploratory
GPC2	2	GSE103236,GSE84787	exploratory
GPI	2	GSE63089,GSE27342	exploratory
GPKOW	2	GSE65801,GSE63288	exploratory
GPN2	2	GSE84787,GSE65801	exploratory
GPN3	2	GSE208099,GSE33335	exploratory
GPR123	2	GSE33335,GSE27342	exploratory
GPR124	2	GSE103236,GSE208099	exploratory
GPR17	2	GSE84787,GSE79973	exploratory
GPR171	2	GSE65801,GSE33335	exploratory
GPR179	2	GSE84787,GSE30727	exploratory
GPR18	2	GSE118916,GSE19826	exploratory
GPR183	2	GSE84787,GSE63288	exploratory
GPR20	2	GSE208099,GSE29272	exploratory
GPR39	2	GSE179252,GSE184336	exploratory
GPR44	2	GSE103236,GSE33335	exploratory
GPR45	2	GSE103236,GSE65801	exploratory
GPR55	2	GSE65801,GSE27342	exploratory
GPR6	2	GSE33335,GSE27342	exploratory
GPR97	2	GSE208099,GSE84787	exploratory
GPRC5B	2	GSE208099,GSE33335	exploratory
GPSM3	2	GSE118916,GSE184336	exploratory
GPX7	2	GSE118916,GSE19826	exploratory
GRIA2	2	GSE118897,GSE65801	exploratory
GRIK5	2	GSE118897,GSE30727	exploratory
GRIN2D	2	GSE179252,GSE63288	exploratory
GRM1	2	GSE103236,GSE65801	exploratory
GRWD1	2	GSE208099,GSE63288	exploratory
GSC2	2	GSE30727,GSE33335	exploratory
GSDMC	2	GSE118897,GSE103236	exploratory
GSK3B	2	GSE103236,GSE63288	exploratory
GSKIP	2	GSE118897,GSE30727	exploratory
GSN	2	GSE208099,GSE65801	exploratory
GSPT1	2	GSE208099,GSE27342	exploratory
GSS	2	GSE79973,GSE63288	exploratory
GSTA5	2	GSE103236,GSE208099	exploratory
GSTM2	2	GSE179252,GSE33335	exploratory
GSTM3	2	GSE118916,GSE84787	exploratory
GSTO1	2	GSE103236,GSE19826	exploratory
GSTO2	2	GSE179252,GSE118916	exploratory
GSTP1	2	GSE63089,GSE33335	exploratory
GSX2	2	GSE30727,GSE33335	exploratory
GTDC1	2	GSE103236,GSE29272	exploratory
GTF2H1	2	GSE208099,GSE79973	exploratory
GTF2IRD1	2	GSE79973,GSE19826	exploratory
GTF3C4	2	GSE208099,GSE65801	exploratory
GTPBP2	2	GSE63288,GSE33335	exploratory
GTSF1	2	GSE118897,GSE208099	exploratory
GUK1	2	GSE63288,GSE30727	exploratory
GYLTL1B	2	GSE65801,GSE63288	exploratory
GZMK	2	GSE118916,GSE65801	exploratory
GZMM	2	GSE84787,GSE19826	exploratory
H19	2	GSE208099,GSE63288	exploratory
H1FNT	2	GSE33335,GSE19826	exploratory
H2AFY	2	GSE33335,GSE19826	exploratory
HAAO	2	GSE65801,GSE30727	exploratory
HADHA	2	GSE208099,GSE30727	exploratory
HAGLR	2	GSE79973,GSE19826	exploratory
HAL	2	GSE63288,GSE19826	exploratory
HAPLN2	2	GSE30727,GSE29272	exploratory
HAS2	2	GSE79973,GSE65801	exploratory
HAT1	2	GSE208099,GSE33335	exploratory
HAUS8	2	GSE65801,GSE33335	exploratory
HCFC1R1	2	GSE118916,GSE79973	exploratory
HCFC2	2	GSE118916,GSE103236	exploratory
HCG18	2	GSE208099,GSE84787	exploratory
HCG4	2	GSE103236,GSE19826	exploratory
HDAC1	2	GSE103236,GSE33335	exploratory
HDAC7	2	GSE103236,GSE63288	exploratory
HDAC8	2	GSE84787,GSE79973	exploratory
HDHD3	2	GSE179252,GSE184336	exploratory
HEATR6	2	GSE103236,GSE63288	exploratory
HEBP1	2	GSE208099,GSE30727	exploratory
HECTD2	2	GSE179252,GSE103236	exploratory
HENMT1	2	GSE65801,GSE19826	exploratory
HEY1	2	GSE118916,GSE79973	exploratory
HEYL	2	GSE179252,GSE79973	exploratory
HFE2	2	GSE103236,GSE27342	exploratory
HGF	2	GSE103236,GSE29272	exploratory
HGFAC	2	GSE30727,GSE33335	exploratory
HGS	2	GSE208099,GSE63288	exploratory
HHEX	2	GSE63288,GSE19826	exploratory
HHLA2	2	GSE208099,GSE30727	exploratory
HIATL1	2	GSE63089,GSE27342	exploratory
HIC1	2	GSE103236,GSE30727	exploratory
HIGD1A	2	GSE118916,GSE79973	exploratory
HIRIP3	2	GSE103236,GSE84787	exploratory
HIST1H1B	2	GSE84787,GSE65801	exploratory
HIST1H2AB	2	GSE63089,GSE27342	exploratory
HIST1H2AL	2	GSE208099,GSE63288	exploratory
HIST1H2AM	2	GSE208099,GSE63288	exploratory
HIST1H2BC	2	GSE84787,GSE19826	exploratory
HIST1H3D	2	GSE208099,GSE63288	exploratory
HIST1H4B	2	GSE103236,GSE208099	exploratory
HIST1H4C	2	GSE208099,GSE65801	exploratory
HIST1H4D	2	GSE208099,GSE84787	exploratory
HIST1H4E	2	GSE84787,GSE63288	exploratory
HIST1H4H	2	GSE103236,GSE208099	exploratory
HIST1H4I	2	GSE208099,GSE29272	exploratory
HIST1H4K	2	GSE118916,GSE208099	exploratory
HIST2H4B	2	GSE208099,GSE63288	exploratory
HIVEP2	2	GSE118916,GSE184336	exploratory
HIVEP3	2	GSE103236,GSE84787	exploratory
HLA-DPB1	2	GSE118916,GSE30727	exploratory
HLA-DQA1	2	GSE103236,GSE84787	exploratory
HLA-DQB1	2	GSE79973,GSE19826	exploratory
HLA-DRA	2	GSE29998,GSE184336	exploratory
HLA-DRB1	2	GSE103236,GSE19826	exploratory
HLA-F	2	GSE29272,GSE19826	exploratory
HLA-G	2	GSE63288,GSE29272	exploratory
HLTF	2	GSE103236,GSE79973	exploratory
HMBOX1	2	GSE103236,GSE84787	exploratory
HMBS	2	GSE103236,GSE33335	exploratory
HMGCS2	2	GSE79973,GSE65801	exploratory
HMGN1	2	GSE103236,GSE208099	exploratory
HMGN2P46	2	GSE118897,GSE79973	exploratory
HMGXB4	2	GSE122401,GSE208099	exploratory
HMX1	2	GSE84787,GSE29272	exploratory
HN1	2	GSE84787,GSE33335	exploratory
HNRNPA3 /// HNRNPA3P1	2	GSE118916,GSE29272	exploratory
HNRNPH3	2	GSE118916,GSE208099	exploratory
HNRNPL	2	GSE103236,GSE84787	exploratory
HOGA1	2	GSE84787,GSE30727	exploratory
HOMER3	2	GSE79973,GSE30727	exploratory
HOOK2	2	GSE103236,GSE84787	exploratory
HOTAIRM1	2	GSE179252,GSE19826	exploratory
HOXA11-AS	2	GSE79973,GSE19826	exploratory
HOXA3	2	GSE179252,GSE184336	exploratory
HOXA4	2	GSE118916,GSE79973	exploratory
HOXA5	2	GSE179252,GSE118897	exploratory
HOXA7	2	GSE118897,GSE19826	exploratory
HOXB4	2	GSE179252,GSE184336	exploratory
HOXB7	2	GSE79973,GSE19826	exploratory
HOXC6	2	GSE118916,GSE84787	exploratory
HOXD3	2	GSE79973,GSE65801	exploratory
HP1BP3	2	GSE103236,GSE84787	exploratory
HPD	2	GSE63288,GSE33335	exploratory
HPR	2	GSE208099,GSE33335	exploratory
HPRT1	2	GSE103236,GSE84787	exploratory
HPS1	2	GSE103236,GSE84787	exploratory
HR	2	GSE84787,GSE63288	exploratory
HRASLS2	2	GSE103236,GSE33335	exploratory
HRK	2	GSE65801,GSE33335	exploratory
HRSP12	2	GSE84787,GSE65801	exploratory
HS1BP3	2	GSE103236,GSE63288	exploratory
HS2ST1	2	GSE103236,GSE79973	exploratory
HS3ST1	2	GSE103236,GSE84787	exploratory
HS6ST3	2	GSE30727,GSE33335	exploratory
HSBP1	2	GSE65801,GSE19826	exploratory
HSCB	2	GSE208099,GSE84787	exploratory
HSD17B1	2	GSE208099,GSE27342	exploratory
HSD17B12	2	GSE103236,GSE19826	exploratory
HSD17B2	2	GSE208099,GSE30727	exploratory
HSD3B1	2	GSE103236,GSE63089	exploratory
HSD3B7	2	GSE63288,GSE19826	exploratory
HSH2D	2	GSE179252,GSE122401	exploratory
HSPA13	2	GSE208099,GSE79973	exploratory
HSPA1A	2	GSE103236,GSE63288	exploratory
HSPA2	2	GSE118916,GSE118897	exploratory
HSPA6	2	GSE63288,GSE184336	exploratory
HSPB11	2	GSE103236,GSE84787	exploratory
HSPB2	2	GSE208099,GSE84787	exploratory
HSPBAP1	2	GSE118916,GSE65801	exploratory
HSPE1	2	GSE122401,GSE79973	exploratory
HTN3	2	GSE79973,GSE65801	exploratory
HTR2C	2	GSE103236,GSE79973	exploratory
HTR3C	2	GSE63089,GSE27342	exploratory
HTR4	2	GSE79973,GSE65801	exploratory
HTR6	2	GSE103236,GSE63089	exploratory
HUNK	2	GSE118897,GSE103236	exploratory
HUWE1	2	GSE103236,GSE84787	exploratory
HYI	2	GSE103236,GSE208099	exploratory
IAH1	2	GSE79973,GSE19826	exploratory
IARS2	2	GSE208099,GSE84787	exploratory
ICA1	2	GSE179252,GSE118916	exploratory
ICA1L	2	GSE118916,GSE103236	exploratory
ICAM5	2	GSE29272,GSE33335	exploratory
ICT1	2	GSE103236,GSE208099	exploratory
ID4	2	GSE33335,GSE19826	exploratory
IER5	2	GSE79973,GSE19826	exploratory
IFIH1	2	GSE122401,GSE79973	exploratory
IFIT5	2	GSE122401,GSE30727	exploratory
IFITM4P	2	GSE208099,GSE84787	exploratory
IFNA2	2	GSE103236,GSE84787	exploratory
IFRD2	2	GSE63089,GSE27342	exploratory
IFT88	2	GSE79973,GSE33335	exploratory
IGF2-AS	2	GSE65801,GSE30727	exploratory
IGF2BP1	2	GSE103236,GSE63288	exploratory
IGFL1	2	GSE118897,GSE63089	exploratory
IGFL2	2	GSE208099,GSE79973	exploratory
IGFLR1	2	GSE118916,GSE19826	exploratory
IGH	2	GSE79973,GSE19826	exploratory
IGHA2	2	GSE179252,GSE30727	exploratory
IGHG3	2	GSE179252,GSE30727	exploratory
IGJ	2	GSE84787,GSE19826	exploratory
IGKV1-17	2	GSE79973,GSE19826	exploratory
IGKV1D-13	2	GSE79973,GSE30727	exploratory
IGKV1D-39	2	GSE179252,GSE79973	exploratory
IGKV1D-8	2	GSE79973,GSE30727	exploratory
IGKV1OR2-108	2	GSE79973,GSE19826	exploratory
IGKV2D-28	2	GSE179252,GSE79973	exploratory
IGKV4-1	2	GSE179252,GSE79973	exploratory
IGLC3	2	GSE179252,GSE122401	exploratory
IGLL1	2	GSE208099,GSE29998	exploratory
IGLL3P	2	GSE79973,GSE19826	exploratory
IGLV1-40	2	GSE179252,GSE122401	exploratory
IGLV3-19	2	GSE179252,GSE79973	exploratory
IGLV3-25	2	GSE79973,GSE30727	exploratory
IGLV4-3	2	GSE30727,GSE19826	exploratory
IGLV@	2	GSE79973,GSE30727	exploratory
IGSF22	2	GSE63089,GSE27342	exploratory
IKBKG	2	GSE103236,GSE63288	exploratory
IKZF3	2	GSE179252,GSE33335	exploratory
IL13RA1	2	GSE122401,GSE79973	exploratory
IL17D	2	GSE179252,GSE79973	exploratory
IL18BP	2	GSE179252,GSE19826	exploratory
IL1RAPL2	2	GSE103236,GSE29272	exploratory
IL23A	2	GSE118916,GSE208099	exploratory
IL24	2	GSE208099,GSE30727	exploratory
IL2RG	2	GSE118916,GSE118897	exploratory
IL4	2	GSE103236,GSE65801	exploratory
IL7R	2	GSE33335,GSE19826	exploratory
ILDR1	2	GSE84787,GSE184336	exploratory
IMP4	2	GSE84787,GSE65801	exploratory
IMPAD1	2	GSE27342,GSE19826	exploratory
INAFM2	2	GSE118897,GSE208099	exploratory
ING2	2	GSE103236,GSE208099	exploratory
INHBE	2	GSE84787,GSE79973	exploratory
INO80C	2	GSE79973,GSE63288	exploratory
INPP4A	2	GSE19826,GSE184336	exploratory
INPP5A	2	GSE118916,GSE122401	exploratory
INPP5J	2	GSE118916,GSE30727	exploratory
INSM1	2	GSE30727,GSE33335	exploratory
INSRR	2	GSE122401,GSE33335	exploratory
INTS1	2	GSE63288,GSE19826	exploratory
INTS6	2	GSE103236,GSE33335	exploratory
IP6K3	2	GSE84787,GSE65801	exploratory
IPO11	2	GSE208099,GSE65801	exploratory
IPO9	2	GSE63089,GSE30727	exploratory
IPW	2	GSE84787,GSE79973	exploratory
IQCA1	2	GSE103236,GSE79973	exploratory
IQCJ-SCHIP1	2	GSE179252,GSE184336	exploratory
IRAG1	2	GSE179252,GSE79973	exploratory
IRF1	2	GSE118897,GSE30727	exploratory
IRF3	2	GSE103236,GSE84787	exploratory
IRF8	2	GSE118916,GSE29998	exploratory
IRX2-DT	2	GSE179252,GSE30727	exploratory
ISL2	2	GSE30727,GSE27342	exploratory
ITGA11	2	GSE84787,GSE63288	exploratory
ITGAV	2	GSE103236,GSE208099	exploratory
ITGB1BP3	2	GSE63089,GSE33335	exploratory
ITGB3	2	GSE103236,GSE30727	exploratory
ITGB5	2	GSE118916,GSE79973	exploratory
ITGB7	2	GSE122401,GSE63089	exploratory
ITGB8	2	GSE179252,GSE103236	exploratory
ITGBL1	2	GSE118916,GSE84787	exploratory
ITIH2	2	GSE63288,GSE19826	exploratory
ITLN1	2	GSE103236,GSE31811	exploratory
ITPA	2	GSE118916,GSE33335	exploratory
ITPK1	2	GSE63288,GSE29272	exploratory
ITPR1	2	GSE118916,GSE208099	exploratory
ITPR2	2	GSE103236,GSE84787	exploratory
ITPRIPL2	2	GSE103236,GSE19826	exploratory
IVD	2	GSE84787,GSE184336	exploratory
IVNS1ABP	2	GSE103236,GSE79973	exploratory
IZUMO1	2	GSE63089,GSE27342	exploratory
IZUMO2	2	GSE63089,GSE27342	exploratory
IZUMO4	2	GSE29272,GSE33335	exploratory
JAG2	2	GSE118897,GSE103236	exploratory
JARID2	2	GSE103236,GSE65801	exploratory
JPH3	2	GSE208099,GSE27342	exploratory
JUNB	2	GSE103236,GSE84787	exploratory
KANK1	2	GSE118916,GSE208099	exploratory
KANSL1L	2	GSE118916,GSE79973	exploratory
KBTBD10	2	GSE103236,GSE84787	exploratory
KBTBD13	2	GSE208099,GSE84787	exploratory
KBTBD5	2	GSE84787,GSE63089	exploratory
KCNA1	2	GSE118916,GSE118897	exploratory
KCNA5	2	GSE118916,GSE118897	exploratory
KCNAB2	2	GSE179252,GSE184336	exploratory
KCND3	2	GSE103236,GSE29272	exploratory
KCNE1L	2	GSE103236,GSE63089	exploratory
KCNH4	2	GSE65801,GSE29272	exploratory
KCNH8	2	GSE103236,GSE208099	exploratory
KCNJ14	2	GSE84787,GSE27342	exploratory
KCNJ18	2	GSE208099,GSE30727	exploratory
KCNJ3	2	GSE63288,GSE30727	exploratory
KCNK18	2	GSE63089,GSE30727	exploratory
KCNK3	2	GSE118897,GSE33335	exploratory
KCNK5	2	GSE84787,GSE184336	exploratory
KCNK6	2	GSE103236,GSE63288	exploratory
KCNK7	2	GSE63089,GSE33335	exploratory
KCNMB1	2	GSE118916,GSE27342	exploratory
KCNMB4	2	GSE179252,GSE208099	exploratory
KCNQ2	2	GSE103236,GSE29272	exploratory
KCP	2	GSE30727,GSE33335	exploratory
KCTD19	2	GSE208099,GSE63288	exploratory
KCTD3	2	GSE103236,GSE84787	exploratory
KCTD7	2	GSE179252,GSE79973	exploratory
KDELR2	2	GSE103236,GSE65801	exploratory
KDF1	2	GSE179252,GSE118916	exploratory
KDM2A	2	GSE84787,GSE79973	exploratory
KDM7A-DT	2	GSE179252,GSE184336	exploratory
KHSRP	2	GSE118916,GSE63288	exploratory
KIAA0100	2	GSE63288,GSE19826	exploratory
KIAA0196	2	GSE84787,GSE27342	exploratory
KIAA0226L	2	GSE118916,GSE19826	exploratory
KIAA0513	2	GSE208099,GSE33335	exploratory
KIAA0664	2	GSE103236,GSE63288	exploratory
KIAA0895	2	GSE118916,GSE63288	exploratory
KIAA1161	2	GSE208099,GSE84787	exploratory
KIAA1383	2	GSE103236,GSE65801	exploratory
KIAA1522	2	GSE118916,GSE63089	exploratory
KIAA1530	2	GSE84787,GSE33335	exploratory
KIAA1551	2	GSE118916,GSE19826	exploratory
KIAA1614	2	GSE179252,GSE103236	exploratory
KIAA1644	2	GSE118916,GSE19826	exploratory
KIAA1654	2	GSE208099,GSE84787	exploratory
KIAA1683	2	GSE84787,GSE33335	exploratory
KIAA1704	2	GSE103236,GSE33335	exploratory
KIAA1755	2	GSE179252,GSE79973	exploratory
KIAA1804	2	GSE118916,GSE19826	exploratory
KIAA1841	2	GSE103236,GSE84787	exploratory
KIAA1919	2	GSE103236,GSE208099	exploratory
KIAA1967	2	GSE103236,GSE63288	exploratory
KIF16B	2	GSE103236,GSE208099	exploratory
KIF1A	2	GSE103236,GSE33335	exploratory
KIFC2	2	GSE84787,GSE63288	exploratory
KIR2DS2	2	GSE65801,GSE29272	exploratory
KIRREL	2	GSE103236,GSE19826	exploratory
KIRREL2	2	GSE30727,GSE33335	exploratory
KITLG	2	GSE118897,GSE63288	exploratory
KL	2	GSE103236,GSE19826	exploratory
KLB	2	GSE103236,GSE27342	exploratory
KLC3	2	GSE79973,GSE33335	exploratory
KLC4	2	GSE122401,GSE30727	exploratory
KLF16	2	GSE103236,GSE63288	exploratory
KLF17	2	GSE84787,GSE27342	exploratory
KLF3	2	GSE79973,GSE63288	exploratory
KLHDC3	2	GSE208099,GSE33335	exploratory
KLHDC7B	2	GSE63089,GSE27342	exploratory
KLHL14	2	GSE63089,GSE33335	exploratory
KLHL30	2	GSE84787,GSE30727	exploratory
KLHL34	2	GSE30727,GSE33335	exploratory
KLHL41	2	GSE118916,GSE118897	exploratory
KLHL42	2	GSE179252,GSE118916	exploratory
KLK1	2	GSE65801,GSE63089	exploratory
KLK6	2	GSE208099,GSE19826	exploratory
KLRG2	2	GSE63089,GSE27342	exploratory
KMT2C	2	GSE208099,GSE19826	exploratory
KMT2CP1	2	GSE179252,GSE184336	exploratory
KMT2CP4	2	GSE179252,GSE184336	exploratory
KMT2E	2	GSE118916,GSE19826	exploratory
KNOP1	2	GSE118916,GSE79973	exploratory
KNSTRN	2	GSE122401,GSE208099	exploratory
KPNA3	2	GSE208099,GSE33335	exploratory
KREMEN2	2	GSE30727,GSE33335	exploratory
KRT15	2	GSE208099,GSE65801	exploratory
KRT16	2	GSE84787,GSE19826	exploratory
KRT18P55	2	GSE84787,GSE29998	exploratory
KRT19	2	GSE179252,GSE118916	exploratory
KRT24	2	GSE103236,GSE27342	exploratory
KRT6A	2	GSE208099,GSE19826	exploratory
KRT6B	2	GSE208099,GSE19826	exploratory
KRT73	2	GSE208099,GSE84787	exploratory
KRT74	2	GSE63089,GSE27342	exploratory
KRT79	2	GSE103236,GSE84787	exploratory
KRT81	2	GSE208099,GSE84787	exploratory
KRT9	2	GSE103236,GSE29272	exploratory
KRTAP1-1	2	GSE118916,GSE103236	exploratory
KRTAP10-1	2	GSE30727,GSE33335	exploratory
KRTAP10-12	2	GSE33335,GSE27342	exploratory
KRTAP17-1	2	GSE103236,GSE33335	exploratory
KRTAP5-3	2	GSE63089,GSE33335	exploratory
KRTAP5-9	2	GSE103236,GSE29272	exploratory
KRTAP6-1	2	GSE63089,GSE27342	exploratory
KRTAP8-1	2	GSE63089,GSE33335	exploratory
KSR2	2	GSE103236,GSE30727	exploratory
L1CAM	2	GSE79973,GSE19826	exploratory
L2HGDH	2	GSE208099,GSE84787	exploratory
L3MBTL4	2	GSE103236,GSE33335	exploratory
LACTB	2	GSE79973,GSE19826	exploratory
LACTB2	2	GSE79973,GSE33335	exploratory
LAGE3	2	GSE208099,GSE33335	exploratory
LAMB4	2	GSE84787,GSE65801	exploratory
LAMC3	2	GSE29272,GSE33335	exploratory
LAMTOR4	2	GSE208099,GSE19826	exploratory
LARP7	2	GSE30727,GSE29272	exploratory
LASP1	2	GSE179252,GSE118916	exploratory
LCE1C	2	GSE208099,GSE65801	exploratory
LCE2A	2	GSE103236,GSE84787	exploratory
LCE3E	2	GSE103236,GSE84787	exploratory
LDLRAD4	2	GSE118916,GSE19826	exploratory
LECT2	2	GSE103236,GSE19826	exploratory
LEFTY1	2	GSE79973,GSE63288	exploratory
LEMD1	2	GSE103236,GSE63288	exploratory
LEPRE1	2	GSE63288,GSE19826	exploratory
LETMD1	2	GSE122401,GSE63288	exploratory
LGALS12	2	GSE103236,GSE63089	exploratory
LGR6	2	GSE65801,GSE63288	exploratory
LHFPL7	2	GSE179252,GSE184336	exploratory
LHX5	2	GSE179252,GSE184336	exploratory
LHX5-AS1	2	GSE179252,GSE184336	exploratory
LHX6	2	GSE30727,GSE33335	exploratory
LILRA2	2	GSE179252,GSE29272	exploratory
LIMS1	2	GSE103236,GSE65801	exploratory
LIN37	2	GSE84787,GSE65801	exploratory
LINC00294	2	GSE179252,GSE208099	exploratory
LINC00365	2	GSE179252,GSE184336	exploratory
LINC00478	2	GSE63288,GSE19826	exploratory
LINC00578	2	GSE179252,GSE184336	exploratory
LINC00652	2	GSE29272,GSE19826	exploratory
LINC00663	2	GSE179252,GSE79973	exploratory
LINC00665	2	GSE208099,GSE63288	exploratory
LINC00671	2	GSE179252,GSE184336	exploratory
LINC00675	2	GSE63288,GSE19826	exploratory
LINC00839	2	GSE79973,GSE19826	exploratory
LINC00861	2	GSE118897,GSE208099	exploratory
LINC00940	2	GSE179252,GSE184336	exploratory
LINC00955	2	GSE118897,GSE30727	exploratory
LINC00982	2	GSE208099,GSE19826	exploratory
LINC01105	2	GSE208099,GSE19826	exploratory
LINC01314	2	GSE29272,GSE19826	exploratory
LINC01535	2	GSE118897,GSE208099	exploratory
LINC01798	2	GSE179252,GSE79973	exploratory
LINC02535	2	GSE118897,GSE184336	exploratory
LINC02701	2	GSE179252,GSE184336	exploratory
LINC02967	2	GSE179252,GSE184336	exploratory
LINC02984	2	GSE179252,GSE118897	exploratory
LIPC	2	GSE103236,GSE208099	exploratory
LIPE	2	GSE63089,GSE27342	exploratory
LIPM	2	GSE179252,GSE184336	exploratory
LMAN2L	2	GSE103236,GSE65801	exploratory
LMBRD2	2	GSE179252,GSE79973	exploratory
LMNA	2	GSE79973,GSE63288	exploratory
LMO2	2	GSE30727,GSE33335	exploratory
LMTK2	2	GSE103236,GSE208099	exploratory
LMX1A	2	GSE63089,GSE30727	exploratory
LMX1B	2	GSE103236,GSE30727	exploratory
LOC100127909	2	GSE208099,GSE84787	exploratory
LOC100129129	2	GSE84787,GSE19826	exploratory
LOC100129827	2	GSE63089,GSE27342	exploratory
LOC100130691	2	GSE103236,GSE63288	exploratory
LOC100130872	2	GSE63288,GSE19826	exploratory
LOC100132247	2	GSE103236,GSE84787	exploratory
LOC100133616	2	GSE103236,GSE208099	exploratory
LOC100240734	2	GSE79973,GSE19826	exploratory
LOC100240735	2	GSE118897,GSE79973	exploratory
LOC100499227	2	GSE63288,GSE27342	exploratory
LOC100506639	2	GSE208099,GSE19826	exploratory
LOC101929633	2	GSE118897,GSE208099	exploratory
LOC102723553	2	GSE118897,GSE30727	exploratory
LOC150622	2	GSE63288,GSE33335	exploratory
LOC150776	2	GSE63288,GSE19826	exploratory
LOC389458	2	GSE33335,GSE27342	exploratory
LOC400043	2	GSE208099,GSE19826	exploratory
LOC440104	2	GSE103236,GSE84787	exploratory
LOC606724	2	GSE84787,GSE30727	exploratory
LOC648771	2	GSE84787,GSE65801	exploratory
LOC728392	2	GSE208099,GSE84787	exploratory
LPAR2	2	GSE179252,GSE65801	exploratory
LPAR5	2	GSE179252,GSE63288	exploratory
LPCAT4	2	GSE179252,GSE79973	exploratory
LPHN3	2	GSE65801,GSE19826	exploratory
LPIN3	2	GSE84787,GSE63288	exploratory
LPPR3	2	GSE33335,GSE27342	exploratory
LPPR4	2	GSE63089,GSE27342	exploratory
LRAT	2	GSE103236,GSE33335	exploratory
LRBA	2	GSE179252,GSE63288	exploratory
LRCH3	2	GSE103236,GSE19826	exploratory
LRIT1	2	GSE103236,GSE33335	exploratory
LRP10	2	GSE103236,GSE63288	exploratory
LRP12	2	GSE118916,GSE63288	exploratory
LRPPRC	2	GSE208099,GSE33335	exploratory
LRR1	2	GSE122401,GSE79973	exploratory
LRRC15	2	GSE103236,GSE84787	exploratory
LRRC16B	2	GSE84787,GSE33335	exploratory
LRRC2	2	GSE84787,GSE65801	exploratory
LRRC37A3	2	GSE208099,GSE84787	exploratory
LRRC41	2	GSE84787,GSE29272	exploratory
LRRC68	2	GSE33335,GSE27342	exploratory
LRRC8A	2	GSE63288,GSE19826	exploratory
LRRD1	2	GSE208099,GSE84787	exploratory
LRRK2	2	GSE79973,GSE19826	exploratory
LRRTM3	2	GSE63288,GSE27342	exploratory
LSM5	2	GSE33335,GSE19826	exploratory
LSM6	2	GSE84787,GSE33335	exploratory
LSR	2	GSE118897,GSE63288	exploratory
LTB4R2	2	GSE84787,GSE29272	exploratory
LTK	2	GSE33335,GSE184336	exploratory
LUCAT1	2	GSE179252,GSE184336	exploratory
LYL1	2	GSE118916,GSE103236	exploratory
LYPD3	2	GSE118897,GSE19826	exploratory
LYRM5	2	GSE118916,GSE19826	exploratory
LYST	2	GSE208099,GSE63288	exploratory
LZTR1	2	GSE179252,GSE63288	exploratory
MACC1	2	GSE33335,GSE184336	exploratory
MAD2L1BP	2	GSE208099,GSE33335	exploratory
MAD2L2	2	GSE208099,GSE30727	exploratory
MAEL	2	GSE118897,GSE65801	exploratory
MAF	2	GSE208099,GSE30727	exploratory
MAFA	2	GSE30727,GSE33335	exploratory
MAFF	2	GSE84787,GSE63288	exploratory
MAFK	2	GSE103236,GSE63288	exploratory
MAGEA2B	2	GSE84787,GSE63288	exploratory
MAGEA3	2	GSE79973,GSE63288	exploratory
MAGEA6	2	GSE84787,GSE79973	exploratory
MAGEA8	2	GSE30727,GSE33335	exploratory
MAGEB1	2	GSE63089,GSE27342	exploratory
MAGEB18	2	GSE103236,GSE63089	exploratory
MAGEB6	2	GSE84787,GSE63089	exploratory
MAGI2-AS3	2	GSE179252,GSE79973	exploratory
MAL2	2	GSE118916,GSE118897	exploratory
MALAT1	2	GSE84787,GSE19826	exploratory
MALSU1	2	GSE122401,GSE208099	exploratory
MAML1	2	GSE208099,GSE65801	exploratory
MAN1A2	2	GSE103236,GSE84787	exploratory
MAN2A1	2	GSE179252,GSE208099	exploratory
MAN2A2	2	GSE208099,GSE63288	exploratory
MAN2B1	2	GSE103236,GSE63288	exploratory
MAOA	2	GSE208099,GSE79973	exploratory
MAOB	2	GSE103236,GSE208099	exploratory
MAP1S	2	GSE208099,GSE63288	exploratory
MAP2K3	2	GSE65801,GSE63288	exploratory
MAP3K11	2	GSE208099,GSE63288	exploratory
MAP3K12	2	GSE179252,GSE184336	exploratory
MAP3K13	2	GSE103236,GSE84787	exploratory
MAP3K2	2	GSE103236,GSE79973	exploratory
MAP3K20	2	GSE179252,GSE79973	exploratory
MAP4K5	2	GSE103236,GSE27342	exploratory
MAP6	2	GSE118916,GSE118897	exploratory
MAP6D1	2	GSE208099,GSE29272	exploratory
MAP7	2	GSE118916,GSE79973	exploratory
MAP9	2	GSE118897,GSE79973	exploratory
MAPK11	2	GSE84787,GSE33335	exploratory
MAPK13	2	GSE118916,GSE33335	exploratory
MAPK14	2	GSE118916,GSE103236	exploratory
MAPK8IP1	2	GSE30727,GSE33335	exploratory
MAPKAPK2	2	GSE103236,GSE65801	exploratory
MAPKBP1	2	GSE103236,GSE63288	exploratory
MAPRE3	2	GSE29272,GSE184336	exploratory
MARCHF1	2	GSE79973,GSE30727	exploratory
MARK4	2	GSE84787,GSE33335	exploratory
MARS2	2	GSE103236,GSE84787	exploratory
MAZ	2	GSE103236,GSE63288	exploratory
MB	2	GSE103236,GSE33335	exploratory
MB21D1	2	GSE118916,GSE208099	exploratory
MBD3	2	GSE63288,GSE29272	exploratory
MBD6	2	GSE103236,GSE84787	exploratory
MBOAT2	2	GSE103236,GSE19826	exploratory
MCART1	2	GSE103236,GSE84787	exploratory
MCAT	2	GSE103236,GSE65801	exploratory
MCCC2	2	GSE118916,GSE184336	exploratory
MCEE	2	GSE79973,GSE184336	exploratory
MCF2L	2	GSE103236,GSE84787	exploratory
MCL1	2	GSE103236,GSE184336	exploratory
MCTS1	2	GSE103236,GSE65801	exploratory
MCUR1	2	GSE208099,GSE79973	exploratory
MDM4	2	GSE103236,GSE84787	exploratory
ME1	2	GSE122401,GSE63288	exploratory
MED1	2	GSE208099,GSE63288	exploratory
MED10	2	GSE103236,GSE65801	exploratory
MED19	2	GSE208099,GSE84787	exploratory
MED23	2	GSE103236,GSE65801	exploratory
MED4	2	GSE63089,GSE33335	exploratory
MEG3	2	GSE208099,GSE84787	exploratory
MEGF6	2	GSE103236,GSE84787	exploratory
MEGF8	2	GSE63288,GSE33335	exploratory
MEIS3	2	GSE179252,GSE122401	exploratory
MELTF	2	GSE179252,GSE79973	exploratory
MEMO1	2	GSE103236,GSE79973	exploratory
MEOX1	2	GSE65801,GSE19826	exploratory
MET	2	GSE103236,GSE19826	exploratory
METTL24	2	GSE118916,GSE118897	exploratory
MEX3B	2	GSE122401,GSE30727	exploratory
MEX3D	2	GSE208099,GSE63288	exploratory
MFAP1	2	GSE84787,GSE33335	exploratory
MFAP4	2	GSE208099,GSE30727	exploratory
MFAP5	2	GSE103236,GSE30727	exploratory
MFHAS1	2	GSE118897,GSE63288	exploratory
MFSD1	2	GSE122401,GSE65801	exploratory
MFSD2A	2	GSE208099,GSE63288	exploratory
MFSD6L	2	GSE179252,GSE184336	exploratory
MFSD7	2	GSE29272,GSE33335	exploratory
MFSD9	2	GSE179252,GSE184336	exploratory
MGAM2	2	GSE118897,GSE184336	exploratory
MGAT3	2	GSE79973,GSE29272	exploratory
MGAT4A	2	GSE208099,GSE30727	exploratory
MGAT4B	2	GSE208099,GSE63288	exploratory
MGC10814	2	GSE208099,GSE84787	exploratory
MGC16025	2	GSE208099,GSE84787	exploratory
MGC23284	2	GSE103236,GSE84787	exploratory
MGC24103	2	GSE118916,GSE19826	exploratory
MGC29506	2	GSE63089,GSE27342	exploratory
MGC4294	2	GSE84787,GSE65801	exploratory
MGST3	2	GSE208099,GSE84787	exploratory
MIB2	2	GSE84787,GSE63288	exploratory
MICAL3	2	GSE179252,GSE118916	exploratory
MICB	2	GSE63288,GSE19826	exploratory
MIER1	2	GSE103236,GSE84787	exploratory
MILR1	2	GSE179252,GSE184336	exploratory
MIP	2	GSE103236,GSE63089	exploratory
MIR22HG	2	GSE84787,GSE79973	exploratory
MIR31HG	2	GSE79973,GSE63288	exploratory
MIR3916	2	GSE118897,GSE63288	exploratory
MIR4435-2HG	2	GSE179252,GSE118897	exploratory
MIR7-3HG	2	GSE79973,GSE30727	exploratory
MIRLET7BHG	2	GSE84787,GSE63288	exploratory
MISP3	2	GSE179252,GSE184336	exploratory
MKKS	2	GSE208099,GSE19826	exploratory
MLF1IP	2	GSE84787,GSE63288	exploratory
MLF2	2	GSE65801,GSE63288	exploratory
MLLT10	2	GSE84787,GSE19826	exploratory
MLNR	2	GSE30727,GSE33335	exploratory
MMAA	2	GSE103236,GSE84787	exploratory
MME	2	GSE208099,GSE29272	exploratory
MMP10	2	GSE63288,GSE30727	exploratory
MMP13	2	GSE118897,GSE79973	exploratory
MMP17	2	GSE179252,GSE84787	exploratory
MMP24	2	GSE208099,GSE30727	exploratory
MMP25	2	GSE29272,GSE33335	exploratory
MNAT1	2	GSE65801,GSE19826	exploratory
MNX1	2	GSE33335,GSE27342	exploratory
MOB2	2	GSE84787,GSE63288	exploratory
MON1A	2	GSE103236,GSE208099	exploratory
MORF4L2	2	GSE63089,GSE27342	exploratory
MORN3	2	GSE208099,GSE33335	exploratory
MPC2	2	GSE118916,GSE29998	exploratory
MPG	2	GSE103236,GSE63288	exploratory
MPHOSPH10	2	GSE179252,GSE208099	exploratory
MPP1	2	GSE118916,GSE208099	exploratory
MPP7	2	GSE118897,GSE103236	exploratory
MPPED2	2	GSE118916,GSE27342	exploratory
MPZ	2	GSE65801,GSE33335	exploratory
MPZL2	2	GSE118916,GSE79973	exploratory
MREG	2	GSE79973,GSE19826	exploratory
MRFAP1L1	2	GSE103236,GSE65801	exploratory
MRGBP	2	GSE208099,GSE19826	exploratory
MRPL10	2	GSE84787,GSE65801	exploratory
MRPL11	2	GSE118916,GSE84787	exploratory
MRPL12	2	GSE84787,GSE63288	exploratory
MRPL14	2	GSE118916,GSE208099	exploratory
MRPL17	2	GSE208099,GSE84787	exploratory
MRPL2	2	GSE208099,GSE33335	exploratory
MRPL22	2	GSE84787,GSE33335	exploratory
MRPL27	2	GSE122401,GSE184336	exploratory
MRPL36	2	GSE208099,GSE84787	exploratory
MRPL40	2	GSE122401,GSE84787	exploratory
MRPL42	2	GSE103236,GSE33335	exploratory
MRPL47	2	GSE122401,GSE33335	exploratory
MRPL50	2	GSE208099,GSE33335	exploratory
MRPS12	2	GSE103236,GSE84787	exploratory
MRPS26	2	GSE63288,GSE19826	exploratory
MRPS28	2	GSE208099,GSE33335	exploratory
MRPS30	2	GSE208099,GSE19826	exploratory
MRPS33	2	GSE65801,GSE33335	exploratory
MRPS35	2	GSE65801,GSE33335	exploratory
MS4A1	2	GSE118916,GSE79973	exploratory
MS4A5	2	GSE65801,GSE29272	exploratory
MSC-AS1	2	GSE122401,GSE79973	exploratory
MSL1	2	GSE103236,GSE84787	exploratory
MSRA	2	GSE118916,GSE208099	exploratory
MST1R	2	GSE179252,GSE118916	exploratory
MT1A	2	GSE84787,GSE29998	exploratory
MT1H	2	GSE79973,GSE29272	exploratory
MT1HL1	2	GSE79973,GSE29272	exploratory
MT1JP	2	GSE118916,GSE33335	exploratory
MT1L	2	GSE84787,GSE33335	exploratory
MT4	2	GSE103236,GSE33335	exploratory
MTARC2	2	GSE122401,GSE79973	exploratory
MTCH1	2	GSE103236,GSE84787	exploratory
MTERF3	2	GSE208099,GSE79973	exploratory
MTG1	2	GSE103236,GSE19826	exploratory
MTHFD2	2	GSE208099,GSE65801	exploratory
MTMR3	2	GSE118916,GSE63288	exploratory
MTPAP	2	GSE79973,GSE33335	exploratory
MTRF1	2	GSE118916,GSE79973	exploratory
MTSS2	2	GSE179252,GSE184336	exploratory
MUC3B	2	GSE118897,GSE19826	exploratory
MUC4	2	GSE208099,GSE84787	exploratory
MUCL1	2	GSE103236,GSE208099	exploratory
MUL1	2	GSE103236,GSE65801	exploratory
MVP	2	GSE208099,GSE63288	exploratory
MX1	2	GSE79973,GSE29272	exploratory
MXD4	2	GSE118916,GSE63288	exploratory
MYBBP1A	2	GSE208099,GSE63288	exploratory
MYEF2	2	GSE122401,GSE118897	exploratory
MYF6	2	GSE103236,GSE84787	exploratory
MYH14	2	GSE63288,GSE29272	exploratory
MYH15	2	GSE103236,GSE30727	exploratory
MYL1	2	GSE84787,GSE29272	exploratory
MYL6B	2	GSE118916,GSE84787	exploratory
MYMX	2	GSE179252,GSE79973	exploratory
MYO1D	2	GSE208099,GSE33335	exploratory
MYO5A	2	GSE30727,GSE19826	exploratory
MYO5B	2	GSE179252,GSE208099	exploratory
MYO9A	2	GSE84787,GSE79973	exploratory
MYO9B	2	GSE103236,GSE63288	exploratory
MYOD1	2	GSE84787,GSE30727	exploratory
MYOF	2	GSE179252,GSE118916	exploratory
MYOM1	2	GSE118897,GSE84787	exploratory
MYOT	2	GSE84787,GSE79973	exploratory
MYRFL	2	GSE208099,GSE30727	exploratory
N4BP1	2	GSE103236,GSE208099	exploratory
N4BP2	2	GSE103236,GSE84787	exploratory
NAA10	2	GSE208099,GSE29272	exploratory
NAA50	2	GSE118916,GSE208099	exploratory
NAAA	2	GSE103236,GSE208099	exploratory
NAALADL1	2	GSE208099,GSE30727	exploratory
NAB1	2	GSE208099,GSE84787	exploratory
NAB2	2	GSE63288,GSE184336	exploratory
NABP1	2	GSE118916,GSE19826	exploratory
NABP2	2	GSE79973,GSE19826	exploratory
NACC1	2	GSE103236,GSE63288	exploratory
NAMPT	2	GSE208099,GSE84787	exploratory
NANOS1	2	GSE79973,GSE30727	exploratory
NANP	2	GSE79973,GSE19826	exploratory
NANS	2	GSE118916,GSE184336	exploratory
NAPB	2	GSE103236,GSE79973	exploratory
NAPSA	2	GSE33335,GSE27342	exploratory
NAT1	2	GSE79973,GSE30727	exploratory
NATD1	2	GSE179252,GSE118916	exploratory
NAV1	2	GSE122401,GSE103236	exploratory
NBEA	2	GSE118916,GSE118897	exploratory
NBEAL2	2	GSE103236,GSE63288	exploratory
NBPF15	2	GSE84787,GSE63288	exploratory
NBPF20	2	GSE103236,GSE19826	exploratory
NCALD	2	GSE118916,GSE65801	exploratory
NCAPD3	2	GSE63089,GSE33335	exploratory
NCAPH2	2	GSE103236,GSE63288	exploratory
NCBP1	2	GSE33335,GSE27342	exploratory
NCCRP1	2	GSE30727,GSE33335	exploratory
NCK1	2	GSE65801,GSE27342	exploratory
NCKAP5L	2	GSE179252,GSE122401	exploratory
NCLN	2	GSE208099,GSE63288	exploratory
NCOA4	2	GSE103236,GSE208099	exploratory
NCOR2	2	GSE103236,GSE29272	exploratory
NCR1	2	GSE29272,GSE27342	exploratory
NCR2	2	GSE63089,GSE27342	exploratory
NCR3LG1	2	GSE118897,GSE208099	exploratory
NCRNA00083	2	GSE63089,GSE33335	exploratory
NCRNA00176	2	GSE63089,GSE33335	exploratory
NCS1	2	GSE179252,GSE118916	exploratory
ND4	2	GSE84787,GSE65801	exploratory
ND6	2	GSE79973,GSE65801	exploratory
NDE1	2	GSE118916,GSE19826	exploratory
NDOR1	2	GSE118916,GSE79973	exploratory
NDST4	2	GSE65801,GSE63288	exploratory
NDUFA1	2	GSE122401,GSE184336	exploratory
NDUFA10	2	GSE122401,GSE184336	exploratory
NDUFA11	2	GSE103236,GSE63288	exploratory
NDUFA13	2	GSE122401,GSE63288	exploratory
NDUFA2	2	GSE122401,GSE184336	exploratory
NDUFA6	2	GSE122401,GSE184336	exploratory
NDUFA8	2	GSE122401,GSE184336	exploratory
NDUFAF2	2	GSE208099,GSE84787	exploratory
NDUFB1	2	GSE122401,GSE65801	exploratory
NDUFB10	2	GSE122401,GSE184336	exploratory
NDUFS7	2	GSE103236,GSE184336	exploratory
NDUFS8	2	GSE122401,GSE184336	exploratory
NDUFV1	2	GSE79973,GSE184336	exploratory
NEAT1	2	GSE118897,GSE84787	exploratory
NEB	2	GSE84787,GSE63288	exploratory
NECAB1	2	GSE118916,GSE103236	exploratory
NECAP1	2	GSE103236,GSE79973	exploratory
NEDD8	2	GSE103236,GSE84787	exploratory
NEFL	2	GSE179252,GSE103236	exploratory
NEK11	2	GSE103236,GSE19826	exploratory
NEK6	2	GSE118916,GSE19826	exploratory
NELL1	2	GSE103236,GSE208099	exploratory
NENF	2	GSE79973,GSE29272	exploratory
NET1	2	GSE118897,GSE33335	exploratory
NF1P2	2	GSE84787,GSE63288	exploratory
NFATC1	2	GSE84787,GSE79973	exploratory
NFATC2IP	2	GSE118916,GSE19826	exploratory
NFATC4	2	GSE179252,GSE118916	exploratory
NFIL3	2	GSE79973,GSE29272	exploratory
NFKB1	2	GSE103236,GSE65801	exploratory
NFS1	2	GSE84787,GSE65801	exploratory
NGB	2	GSE63089,GSE33335	exploratory
NGDN	2	GSE103236,GSE84787	exploratory
NGF	2	GSE65801,GSE29272	exploratory
NHERF1	2	GSE179252,GSE184336	exploratory
NHERF4	2	GSE30727,GSE184336	exploratory
NINJ2	2	GSE79973,GSE19826	exploratory
NIPAL2	2	GSE179252,GSE79973	exploratory
NISCH	2	GSE84787,GSE63288	exploratory
NKAIN1	2	GSE63089,GSE27342	exploratory
NKAIN2	2	GSE103236,GSE65801	exploratory
NKAIN4	2	GSE63089,GSE30727	exploratory
NKX1-2	2	GSE208099,GSE84787	exploratory
NKX2-1	2	GSE30727,GSE27342	exploratory
NKX2-2	2	GSE33335,GSE27342	exploratory
NKX3-2	2	GSE118916,GSE79973	exploratory
NKX6-2	2	GSE208099,GSE184336	exploratory
NLGN4Y	2	GSE118916,GSE65801	exploratory
NLN	2	GSE103236,GSE19826	exploratory
NLRC4	2	GSE179252,GSE30727	exploratory
NLRP1	2	GSE33335,GSE19826	exploratory
NLRP5	2	GSE63089,GSE30727	exploratory
NLRP6	2	GSE179252,GSE118897	exploratory
NLRP7	2	GSE118897,GSE79973	exploratory
NME6	2	GSE65801,GSE63288	exploratory
NME9	2	GSE208099,GSE65801	exploratory
NOD2	2	GSE79973,GSE184336	exploratory
NOL10	2	GSE208099,GSE33335	exploratory
NOL6	2	GSE79973,GSE63288	exploratory
NOL9	2	GSE103236,GSE208099	exploratory
NOM1	2	GSE208099,GSE79973	exploratory
NOP14	2	GSE208099,GSE30727	exploratory
NOS3	2	GSE84787,GSE19826	exploratory
NOTCH2NL	2	GSE103236,GSE29272	exploratory
NOTCH3	2	GSE118916,GSE122401	exploratory
NOX1	2	GSE65801,GSE29272	exploratory
NOXO1	2	GSE103236,GSE19826	exploratory
NPDC1	2	GSE65801,GSE63288	exploratory
NPEPPS	2	GSE84787,GSE19826	exploratory
NPFF	2	GSE84787,GSE29272	exploratory
NPIPB5	2	GSE118897,GSE208099	exploratory
NPM3	2	GSE118916,GSE79973	exploratory
NPR3	2	GSE103236,GSE208099	exploratory
NPRL2	2	GSE208099,GSE29272	exploratory
NPRL3	2	GSE208099,GSE65801	exploratory
NR2C2AP	2	GSE118916,GSE208099	exploratory
NR2F2	2	GSE208099,GSE33335	exploratory
NR2F6	2	GSE118916,GSE79973	exploratory
NR3C1	2	GSE118916,GSE79973	exploratory
NRAP	2	GSE84787,GSE184336	exploratory
NREP	2	GSE118916,GSE122401	exploratory
NRSN2	2	GSE179252,GSE65801	exploratory
NRTN	2	GSE30727,GSE33335	exploratory
NRXN1	2	GSE122401,GSE29272	exploratory
NSA2	2	GSE208099,GSE84787	exploratory
NSFL1C	2	GSE208099,GSE19826	exploratory
NSMCE1	2	GSE208099,GSE84787	exploratory
NSUN5	2	GSE118916,GSE208099	exploratory
NSUN5P2	2	GSE63089,GSE33335	exploratory
NT5C1A	2	GSE63089,GSE27342	exploratory
NT5DC3	2	GSE179252,GSE33335	exploratory
NTHL1	2	GSE208099,GSE19826	exploratory
NUAK2	2	GSE79973,GSE63288	exploratory
NUDCD3	2	GSE103236,GSE84787	exploratory
NUDT16L2P	2	GSE179252,GSE184336	exploratory
NUDT2	2	GSE84787,GSE65801	exploratory
NUDT3	2	GSE208099,GSE79973	exploratory
NUDT7	2	GSE29272,GSE19826	exploratory
NUFIP2	2	GSE103236,GSE19826	exploratory
NUGGC	2	GSE179252,GSE122401	exploratory
NUP205	2	GSE208099,GSE84787	exploratory
NUP54	2	GSE208099,GSE33335	exploratory
NUP58	2	GSE122401,GSE79973	exploratory
NUP93	2	GSE208099,GSE33335	exploratory
NUPL1	2	GSE208099,GSE33335	exploratory
NUPL2	2	GSE208099,GSE84787	exploratory
NUPR1	2	GSE118916,GSE208099	exploratory
NWD1	2	GSE179252,GSE122401	exploratory
NXF5	2	GSE103236,GSE65801	exploratory
NXN	2	GSE118897,GSE84787	exploratory
OAZ1	2	GSE103236,GSE84787	exploratory
OBI1	2	GSE79973,GSE30727	exploratory
OBSCN	2	GSE84787,GSE33335	exploratory
OCIAD2	2	GSE179252,GSE79973	exploratory
OCLN	2	GSE179252,GSE118897	exploratory
ODF3	2	GSE33335,GSE27342	exploratory
OGFR	2	GSE63288,GSE29272	exploratory
OGT	2	GSE63089,GSE19826	exploratory
OLFM3	2	GSE63089,GSE27342	exploratory
OLFM4	2	GSE103236,GSE63288	exploratory
OLFML3	2	GSE179252,GSE118916	exploratory
OLIG1	2	GSE33335,GSE27342	exploratory
OMD	2	GSE79973,GSE19826	exploratory
OPA1	2	GSE103236,GSE63089	exploratory
OPA3	2	GSE103236,GSE63288	exploratory
OPRL1	2	GSE30727,GSE27342	exploratory
OPTC	2	GSE63089,GSE30727	exploratory
OR1A1	2	GSE65801,GSE29272	exploratory
OR2H1	2	GSE84787,GSE65801	exploratory
[truncated: 1,274 more rows]

## Sheet: 2D- Fisher one sided
category	a	b	c	d	category_size	rra_size	U_size	overlap	expected_overlap	odds_ratio	ci_low	ci_high	RF	p_value	p_adj
High_confidence	142	511	112	26975	653	254	27740	142	5.97916	66.8004	53.2314	Inf	23.7491	1.74836e-165	5.24508e-165
Medium_confidence	94	3261	160	24225	3355	254	27740	94	30.7199	4.36428	3.48127	Inf	3.05991	1.07626e-24	1.61438e-24
Exploratory	10	3219	244	24267	3229	254	27740	10	29.5662	0.30897	0.165564	Inf	0.338224	0.999996	0.999996

## Sheet: 2E- selected genes
Genes	WGCNA Category	Datasets	RRA scores
CPA2	High confidence	GSE179252,GSE118916,GSE122401,GSE118897,GSE208099,GSE79973,GSE65801,GSE63288,GSE63089,GSE30727,GSE29272,GSE29998,GSE33335,GSE27342,GSE19826,GSE184336	1.56831e-13
ATP4A	High confidence	GSE179252,GSE118916,GSE122401,GSE118897,GSE208099,GSE79973,GSE63288,GSE63089,GSE30727,GSE29272,GSE29998,GSE33335,GSE27342,GSE19826,GSE184336	8.17365e-22
CA2	High confidence	GSE179252,GSE118916,GSE122401,GSE118897,GSE208099,GSE79973,GSE63288,GSE63089,GSE30727,GSE29272,GSE29998,GSE33335,GSE27342,GSE19826,GSE184336	3.76398e-09
CKM	High confidence	GSE179252,GSE118916,GSE122401,GSE118897,GSE103236,GSE208099,GSE84787,GSE79973,GSE63089,GSE30727,GSE29272,GSE33335,GSE27342,GSE19826,GSE184336	1.17393e-09
KCNE2	High confidence	GSE179252,GSE118916,GSE122401,GSE118897,GSE208099,GSE79973,GSE63288,GSE63089,GSE30727,GSE29272,GSE29998,GSE33335,GSE27342,GSE19826,GSE184336	1.99344e-16
APLP1	High confidence	GSE179252,GSE118916,GSE122401,GSE118897,GSE208099,GSE79973,GSE63288,GSE63089,GSE30727,GSE29272,GSE33335,GSE27342,GSE19826,GSE184336	9.8149e-10
DKC1	High confidence	GSE179252,GSE118916,GSE122401,GSE103236,GSE208099,GSE84787,GSE79973,GSE63089,GSE30727,GSE29998,GSE33335,GSE27342,GSE19826,GSE184336	3.88295e-07
ECT2	High confidence	GSE179252,GSE118916,GSE118897,GSE103236,GSE208099,GSE79973,GSE63288,GSE63089,GSE30727,GSE29272,GSE33335,GSE27342,GSE19826,GSE184336	1.588e-08
EXO1	High confidence	GSE179252,GSE118916,GSE122401,GSE118897,GSE103236,GSE208099,GSE79973,GSE63288,GSE63089,GSE30727,GSE33335,GSE27342,GSE19826,GSE184336	2.964e-07
GPRC5C	High confidence	GSE179252,GSE118916,GSE122401,GSE118897,GSE103236,GSE208099,GSE79973,GSE63288,GSE30727,GSE29272,GSE29998,GSE33335,GSE27342,GSE19826	4.98241e-08
THY1	High confidence	GSE179252,GSE118916,GSE122401,GSE118897,GSE84787,GSE79973,GSE63288,GSE63089,GSE30727,GSE29272,GSE29998,GSE33335,GSE27342,GSE19826	2.50511e-23
TRIM50	High confidence	GSE179252,GSE118916,GSE122401,GSE118897,GSE208099,GSE79973,GSE65801,GSE63288,GSE63089,GSE30727,GSE33335,GSE27342,GSE19826,GSE184336	3.34474e-09
UBE2T	High confidence	GSE179252,GSE118916,GSE122401,GSE118897,GSE208099,GSE84787,GSE79973,GSE63288,GSE63089,GSE30727,GSE33335,GSE27342,GSE19826,GSE184336	2.98058e-07
AQP4	High confidence	GSE179252,GSE118916,GSE122401,GSE118897,GSE208099,GSE79973,GSE63089,GSE30727,GSE29272,GSE33335,GSE27342,GSE19826,GSE184336	7.92386e-12
ATP4B	High confidence	GSE179252,GSE122401,GSE118897,GSE208099,GSE79973,GSE63288,GSE63089,GSE30727,GSE29272,GSE29998,GSE33335,GSE19826,GSE184336	1.25998e-14
CAPN9	High confidence	GSE179252,GSE118916,GSE122401,GSE118897,GSE208099,GSE79973,GSE63089,GSE30727,GSE29272,GSE29998,GSE27342,GSE19826,GSE184336	4.17184e-13
CCKBR	High confidence	GSE179252,GSE118916,GSE122401,GSE118897,GSE208099,GSE79973,GSE63089,GSE30727,GSE29272,GSE33335,GSE27342,GSE19826,GSE184336	2.3676e-13
CKAP2	High confidence	GSE179252,GSE118916,GSE118897,GSE103236,GSE84787,GSE79973,GSE63288,GSE63089,GSE30727,GSE33335,GSE27342,GSE19826,GSE184336	1.09758e-08
CLIC6	High confidence	GSE179252,GSE118916,GSE122401,GSE118897,GSE208099,GSE79973,GSE63089,GSE30727,GSE29998,GSE33335,GSE27342,GSE19826,GSE184336	1.22398e-07
COL1A2	High confidence	GSE179252,GSE118916,GSE118897,GSE103236,GSE84787,GSE79973,GSE63288,GSE63089,GSE29272,GSE29998,GSE33335,GSE27342,GSE19826	6.99808e-11
COL6A3	High confidence	GSE179252,GSE118916,GSE122401,GSE118897,GSE79973,GSE63288,GSE63089,GSE30727,GSE29272,GSE29998,GSE33335,GSE27342,GSE19826	1.99014e-15
DGKD	High confidence	GSE179252,GSE118916,GSE122401,GSE118897,GSE208099,GSE84787,GSE79973,GSE63089,GSE30727,GSE29272,GSE33335,GSE19826,GSE184336	7.53942e-16
ESRRG	High confidence	GSE179252,GSE118916,GSE122401,GSE118897,GSE79973,GSE63288,GSE63089,GSE30727,GSE29272,GSE33335,GSE27342,GSE19826,GSE184336	6.18228e-21
KCNJ16	High confidence	GSE179252,GSE118916,GSE122401,GSE118897,GSE208099,GSE79973,GSE63089,GSE30727,GSE29272,GSE33335,GSE27342,GSE19826,GSE184336	7.14359e-14
RAB31	High confidence	GSE179252,GSE118916,GSE122401,GSE118897,GSE79973,GSE63089,GSE30727,GSE29272,GSE29998,GSE33335,GSE27342,GSE19826,GSE184336	4.61955e-10
SH3GL2	High confidence	GSE179252,GSE118916,GSE122401,GSE118897,GSE208099,GSE79973,GSE63089,GSE30727,GSE29272,GSE33335,GSE27342,GSE19826,GSE184336	1.11906e-12
SPARC	High confidence	GSE179252,GSE118916,GSE122401,GSE118897,GSE208099,GSE84787,GSE79973,GSE63089,GSE29272,GSE29998,GSE33335,GSE27342,GSE19826	7.25582e-12
TFF2	High confidence	GSE179252,GSE118916,GSE122401,GSE118897,GSE208099,GSE79973,GSE30727,GSE29272,GSE29998,GSE33335,GSE27342,GSE19826,GSE184336	1.58449e-07
TOP2A	High confidence	GSE179252,GSE118916,GSE118897,GSE208099,GSE84787,GSE79973,GSE65801,GSE63089,GSE30727,GSE33335,GSE27342,GSE19826,GSE184336	3.33918e-07
CA9	High confidence	GSE179252,GSE118916,GSE122401,GSE118897,GSE65801,GSE30727,GSE29272,GSE29998,GSE33335,GSE27342,GSE19826,GSE184336	1.44392e-12
CDH11	High confidence	GSE179252,GSE118916,GSE122401,GSE118897,GSE84787,GSE79973,GSE65801,GSE63089,GSE29272,GSE33335,GSE27342,GSE19826	4.5144e-09
CYB5R1	High confidence	GSE179252,GSE118916,GSE122401,GSE118897,GSE208099,GSE79973,GSE63288,GSE63089,GSE30727,GSE33335,GSE19826,GSE184336	1.96963e-07
DUOX1	High confidence	GSE179252,GSE118916,GSE122401,GSE208099,GSE84787,GSE79973,GSE63089,GSE29272,GSE29998,GSE33335,GSE27342,GSE19826	8.14128e-08
GRIA4	High confidence	GSE179252,GSE118916,GSE122401,GSE118897,GSE208099,GSE79973,GSE63089,GSE30727,GSE33335,GSE27342,GSE19826,GSE184336	4.95487e-13
HOMER2	High confidence	GSE179252,GSE118916,GSE122401,GSE118897,GSE208099,GSE84787,GSE79973,GSE30727,GSE29272,GSE33335,GSE19826,GSE184336	2.46209e-10
LIFR	High confidence	GSE179252,GSE118916,GSE122401,GSE118897,GSE208099,GSE79973,GSE63288,GSE63089,GSE30727,GSE33335,GSE19826,GSE184336	3.08758e-13
MYRIP	High confidence	GSE179252,GSE118916,GSE122401,GSE118897,GSE208099,GSE79973,GSE63288,GSE63089,GSE30727,GSE33335,GSE19826,GSE184336	1.39853e-12
NID2	High confidence	GSE179252,GSE118916,GSE122401,GSE118897,GSE79973,GSE63288,GSE63089,GSE30727,GSE29272,GSE33335,GSE27342,GSE19826	3.63641e-07
PDGFRB	High confidence	GSE179252,GSE118916,GSE122401,GSE118897,GSE103236,GSE84787,GSE63089,GSE30727,GSE29998,GSE33335,GSE27342,GSE19826	1.53496e-12
PDILT	High confidence	GSE179252,GSE118916,GSE122401,GSE118897,GSE208099,GSE79973,GSE63089,GSE30727,GSE33335,GSE27342,GSE19826,GSE184336	1.78933e-07
RCC2	High confidence	GSE179252,GSE118916,GSE118897,GSE208099,GSE79973,GSE63089,GSE30727,GSE29998,GSE33335,GSE27342,GSE19826,GSE184336	8.05779e-17
SLC1A2	High confidence	GSE179252,GSE118916,GSE118897,GSE79973,GSE63288,GSE63089,GSE30727,GSE29272,GSE33335,GSE27342,GSE19826,GSE184336	5.05619e-09
VSIG2	High confidence	GSE179252,GSE118916,GSE208099,GSE79973,GSE63288,GSE63089,GSE30727,GSE29998,GSE33335,GSE27342,GSE19826,GSE184336	4.66576e-10
ACADL	High confidence	GSE179252,GSE118916,GSE122401,GSE118897,GSE79973,GSE63288,GSE30727,GSE29272,GSE33335,GSE19826,GSE184336	6.0873e-09
ADHFE1	High confidence	GSE179252,GSE118916,GSE122401,GSE118897,GSE208099,GSE79973,GSE63288,GSE63089,GSE30727,GSE33335,GSE19826	4.61904e-13
AKR7A3	High confidence	GSE179252,GSE118916,GSE122401,GSE79973,GSE65801,GSE63288,GSE63089,GSE29272,GSE29998,GSE19826,GSE184336	3.12147e-09
CCKAR	High confidence	GSE179252,GSE122401,GSE118897,GSE79973,GSE63288,GSE63089,GSE30727,GSE29272,GSE33335,GSE19826,GSE184336	1.28423e-07
CKMT2	High confidence	GSE179252,GSE122401,GSE118897,GSE208099,GSE79973,GSE63089,GSE30727,GSE29272,GSE33335,GSE19826,GSE184336	7.94795e-11
CYFIP2	High confidence	GSE179252,GSE122401,GSE118897,GSE208099,GSE79973,GSE65801,GSE63089,GSE29272,GSE33335,GSE19826,GSE184336	3.21121e-08
DNER	High confidence	GSE122401,GSE118897,GSE208099,GSE79973,GSE63288,GSE63089,GSE29998,GSE33335,GSE27342,GSE19826,GSE184336	5.53291e-08
FBXL13	High confidence	GSE179252,GSE118916,GSE122401,GSE118897,GSE208099,GSE79973,GSE63089,GSE30727,GSE33335,GSE19826,GSE184336	5.10218e-09
GLUL	High confidence	GSE179252,GSE118916,GSE122401,GSE208099,GSE84787,GSE79973,GSE63288,GSE30727,GSE33335,GSE19826,GSE184336	2.85744e-09
GPT2	High confidence	GSE179252,GSE118916,GSE122401,GSE118897,GSE208099,GSE79973,GSE30727,GSE29998,GSE33335,GSE19826,GSE184336	3.92626e-07
HPGD	High confidence	GSE118916,GSE122401,GSE118897,GSE103236,GSE79973,GSE63288,GSE30727,GSE29272,GSE29998,GSE19826,GSE184336	1.94954e-07
LUM	High confidence	GSE179252,GSE118916,GSE122401,GSE118897,GSE84787,GSE79973,GSE63288,GSE63089,GSE29272,GSE29998,GSE33335	7.74472e-08
MICALL1	High confidence	GSE179252,GSE122401,GSE118897,GSE79973,GSE63089,GSE30727,GSE29272,GSE33335,GSE27342,GSE19826,GSE184336	3.99086e-07
PDIA2	High confidence	GSE118916,GSE118897,GSE208099,GSE84787,GSE79973,GSE63288,GSE63089,GSE30727,GSE29272,GSE33335,GSE184336	8.30363e-09
SOSTDC1	High confidence	GSE118916,GSE122401,GSE118897,GSE79973,GSE63288,GSE63089,GSE30727,GSE29272,GSE27342,GSE19826,GSE184336	3.61901e-15
STX12	High confidence	GSE179252,GSE118916,GSE122401,GSE118897,GSE208099,GSE84787,GSE79973,GSE29272,GSE33335,GSE19826,GSE184336	2.75001e-11
UBL3	High confidence	GSE118916,GSE118897,GSE208099,GSE84787,GSE79973,GSE65801,GSE63288,GSE30727,GSE29998,GSE19826,GSE184336	2.10484e-11
ALDH6A1	High confidence	GSE179252,GSE118916,GSE122401,GSE79973,GSE63288,GSE30727,GSE29272,GSE33335,GSE19826,GSE184336	3.43876e-17
APOBEC2	High confidence	GSE122401,GSE208099,GSE84787,GSE79973,GSE63089,GSE29272,GSE33335,GSE27342,GSE19826,GSE184336	6.72424e-13
ATIC	High confidence	GSE118916,GSE122401,GSE79973,GSE63288,GSE63089,GSE30727,GSE29272,GSE29998,GSE33335,GSE19826	1.20595e-08
CKB	High confidence	GSE122401,GSE208099,GSE84787,GSE79973,GSE63288,GSE63089,GSE30727,GSE29998,GSE33335,GSE19826	1.69663e-07
CKS2	High confidence	GSE179252,GSE118916,GSE122401,GSE118897,GSE208099,GSE84787,GSE29272,GSE33335,GSE19826,GSE184336	8.02848e-08
COBLL1	High confidence	GSE179252,GSE118916,GSE122401,GSE118897,GSE208099,GSE79973,GSE63288,GSE29998,GSE33335,GSE19826	8.93469e-08
COL3A1	High confidence	GSE179252,GSE118916,GSE118897,GSE84787,GSE63288,GSE63089,GSE29272,GSE29998,GSE27342,GSE19826	1.36537e-09
COL5A2	High confidence	GSE179252,GSE118916,GSE118897,GSE84787,GSE79973,GSE63288,GSE29272,GSE29998,GSE27342,GSE19826	4.79864e-11
DBT	High confidence	GSE179252,GSE118916,GSE122401,GSE118897,GSE208099,GSE79973,GSE63288,GSE33335,GSE19826,GSE184336	1.39646e-07
FGD4	High confidence	GSE179252,GSE118916,GSE122401,GSE118897,GSE208099,GSE84787,GSE79973,GSE33335,GSE19826,GSE184336	2.67191e-08
FMO5	High confidence	GSE179252,GSE118916,GSE122401,GSE118897,GSE208099,GSE79973,GSE65801,GSE30727,GSE29272,GSE184336	1.20441e-07
FPR3	High confidence	GSE179252,GSE122401,GSE118897,GSE79973,GSE63288,GSE63089,GSE30727,GSE33335,GSE27342,GSE19826	1.25837e-07
FRMD1	High confidence	GSE179252,GSE118916,GSE122401,GSE79973,GSE63089,GSE30727,GSE33335,GSE27342,GSE19826,GSE184336	1.26804e-07
GGCT	High confidence	GSE118916,GSE122401,GSE103236,GSE208099,GSE79973,GSE63288,GSE63089,GSE29272,GSE33335,GSE19826	1.19728e-07
GPR155	High confidence	GSE179252,GSE122401,GSE118897,GSE208099,GSE79973,GSE63288,GSE30727,GSE33335,GSE19826,GSE184336	9.31537e-11
HTR1E	High confidence	GSE179252,GSE122401,GSE118897,GSE79973,GSE63089,GSE29272,GSE33335,GSE27342,GSE19826,GSE184336	3.67062e-07
IGFBP7	High confidence	GSE179252,GSE118916,GSE122401,GSE118897,GSE79973,GSE63288,GSE63089,GSE29272,GSE29998,GSE33335	2.34235e-11
PAIP2B	High confidence	GSE179252,GSE118916,GSE122401,GSE118897,GSE208099,GSE79973,GSE63288,GSE29272,GSE19826,GSE184336	1.92321e-10
RUVBL1	High confidence	GSE118916,GSE122401,GSE103236,GSE79973,GSE63089,GSE30727,GSE29272,GSE33335,GSE27342,GSE19826	1.75405e-08
SULF1	High confidence	GSE179252,GSE118916,GSE118897,GSE79973,GSE63288,GSE63089,GSE29272,GSE33335,GSE27342,GSE19826	5.76311e-17
THBS2	High confidence	GSE179252,GSE118916,GSE118897,GSE84787,GSE79973,GSE63089,GSE29998,GSE33335,GSE27342,GSE19826	5.96258e-13
ARHGEF37	High confidence	GSE179252,GSE118916,GSE122401,GSE208099,GSE79973,GSE63288,GSE33335,GSE19826,GSE184336	1.53961e-11
CAPN13	High confidence	GSE179252,GSE118916,GSE118897,GSE79973,GSE63089,GSE30727,GSE27342,GSE19826,GSE184336	6.75241e-14
CTHRC1	High confidence	GSE179252,GSE118916,GSE84787,GSE79973,GSE65801,GSE29998,GSE33335,GSE27342,GSE19826	1.5461e-07
FAM174B	High confidence	GSE179252,GSE118916,GSE122401,GSE118897,GSE79973,GSE33335,GSE27342,GSE19826,GSE184336	4.59156e-08
FAP	High confidence	GSE179252,GSE118916,GSE118897,GSE208099,GSE79973,GSE30727,GSE33335,GSE27342,GSE19826	1.87683e-14
FBP2	High confidence	GSE179252,GSE118916,GSE122401,GSE118897,GSE29272,GSE33335,GSE27342,GSE19826,GSE184336	4.91724e-15
FCGR2A	High confidence	GSE179252,GSE122401,GSE118897,GSE79973,GSE63089,GSE30727,GSE33335,GSE27342,GSE19826	2.39177e-11
GCNT4	High confidence	GSE122401,GSE118897,GSE208099,GSE65801,GSE63288,GSE63089,GSE30727,GSE27342,GSE184336	7.75754e-18
HPN	High confidence	GSE179252,GSE118916,GSE118897,GSE208099,GSE79973,GSE63089,GSE30727,GSE33335,GSE27342	2.05858e-07
LIPF	High confidence	GSE179252,GSE122401,GSE208099,GSE79973,GSE63288,GSE29998,GSE33335,GSE19826,GSE184336	8.42138e-14
NRG4	High confidence	GSE179252,GSE118916,GSE122401,GSE208099,GSE63288,GSE63089,GSE30727,GSE27342,GSE184336	1.56477e-07
PGC	High confidence	GSE179252,GSE118916,GSE122401,GSE118897,GSE208099,GSE79973,GSE63288,GSE33335,GSE184336	5.46778e-08
PNPLA7	High confidence	GSE179252,GSE122401,GSE208099,GSE84787,GSE79973,GSE30727,GSE33335,GSE27342,GSE19826	1.66325e-09
PXMP2	High confidence	GSE179252,GSE118916,GSE122401,GSE118897,GSE208099,GSE65801,GSE29998,GSE33335,GSE19826	3.80513e-10
RAB27A	High confidence	GSE118916,GSE122401,GSE208099,GSE79973,GSE63288,GSE30727,GSE29272,GSE19826,GSE184336	2.65199e-07
SLC25A4	High confidence	GSE122401,GSE118897,GSE208099,GSE79973,GSE63288,GSE30727,GSE29998,GSE33335,GSE19826	1.79334e-11
SOX21	High confidence	GSE179252,GSE118916,GSE122401,GSE208099,GSE63288,GSE30727,GSE29272,GSE27342,GSE184336	1.75405e-08
TMED6	High confidence	GSE179252,GSE118916,GSE118897,GSE208099,GSE79973,GSE63089,GSE33335,GSE19826,GSE184336	2.04858e-11
VCAN	High confidence	GSE118916,GSE118897,GSE79973,GSE63288,GSE63089,GSE29272,GSE33335,GSE27342,GSE19826	1.00034e-08
ALAD	High confidence	GSE179252,GSE118916,GSE122401,GSE79973,GSE30727,GSE33335,GSE19826,GSE184336	1.23406e-09
ALDH1A1	High confidence	GSE179252,GSE118916,GSE122401,GSE118897,GSE79973,GSE29998,GSE27342,GSE184336	1.17217e-07
ALDH3A1	High confidence	GSE179252,GSE118916,GSE79973,GSE63089,GSE29272,GSE27342,GSE19826,GSE184336	1.82698e-09
CLDN7	High confidence	GSE118897,GSE79973,GSE63089,GSE30727,GSE33335,GSE27342,GSE19826,GSE184336	3.03994e-10
COL4A1	High confidence	GSE179252,GSE118916,GSE118897,GSE79973,GSE29272,GSE29998,GSE27342,GSE19826	1.34292e-10
CTSB	High confidence	GSE118916,GSE122401,GSE208099,GSE79973,GSE63288,GSE29272,GSE33335,GSE19826	2.25561e-16
CXCL17	High confidence	GSE179252,GSE122401,GSE79973,GSE63089,GSE33335,GSE27342,GSE19826,GSE184336	1.70545e-07
GCNT2	High confidence	GSE179252,GSE118916,GSE122401,GSE118897,GSE63089,GSE33335,GSE19826,GSE184336	2.35528e-10
HEATR1	High confidence	GSE122401,GSE208099,GSE79973,GSE30727,GSE29272,GSE33335,GSE27342,GSE19826	2.63884e-07
INHBA	High confidence	GSE118916,GSE103236,GSE208099,GSE79973,GSE30727,GSE29272,GSE27342,GSE19826	1.2422e-12
MTHFD1L	High confidence	GSE179252,GSE118916,GSE122401,GSE208099,GSE79973,GSE65801,GSE30727,GSE33335	4.82081e-12
PSCA	High confidence	GSE118916,GSE118897,GSE208099,GSE79973,GSE63089,GSE33335,GSE27342,GSE184336	2.23312e-10
SCGB2A1	High confidence	GSE179252,GSE118916,GSE122401,GSE118897,GSE208099,GSE79973,GSE19826,GSE184336	7.73984e-08
SFRP4	High confidence	GSE179252,GSE118916,GSE118897,GSE103236,GSE84787,GSE63089,GSE33335,GSE27342	3.00777e-07
SIDT2	High confidence	GSE179252,GSE118916,GSE208099,GSE79973,GSE29272,GSE29998,GSE19826,GSE184336	1.53401e-16
ARHGAP24	High confidence	GSE179252,GSE118916,GSE79973,GSE29272,GSE33335,GSE19826,GSE184336	2.25156e-07
AZGP1	High confidence	GSE179252,GSE118916,GSE79973,GSE29272,GSE33335,GSE19826,GSE184336	2.25156e-07
BGN	High confidence	GSE118916,GSE122401,GSE118897,GSE29998,GSE33335,GSE27342,GSE19826	1.38259e-18
CAD	High confidence	GSE179252,GSE118916,GSE84787,GSE79973,GSE30727,GSE33335,GSE19826	2.87735e-12
CBLIF	High confidence	GSE179252,GSE122401,GSE118897,GSE79973,GSE30727,GSE29998,GSE184336	1.42365e-07
COL12A1	High confidence	GSE118916,GSE118897,GSE84787,GSE79973,GSE30727,GSE27342,GSE19826	1.47988e-12
COL1A1	High confidence	GSE118916,GSE84787,GSE79973,GSE29272,GSE29998,GSE27342,GSE19826	9.28354e-13
COL4A2	High confidence	GSE179252,GSE118916,GSE118897,GSE63288,GSE63089,GSE29272,GSE184336	1.0972e-08
CWH43	High confidence	GSE118916,GSE122401,GSE79973,GSE65801,GSE30727,GSE19826,GSE184336	4.13412e-14
E2F3	High confidence	GSE118916,GSE208099,GSE79973,GSE30727,GSE29272,GSE33335,GSE19826	5.82953e-11
GKN1	High confidence	GSE103236,GSE79973,GSE63288,GSE30727,GSE29998,GSE19826,GSE184336	1.17511e-11
GKN2	High confidence	GSE122401,GSE118897,GSE208099,GSE79973,GSE29998,GSE19826,GSE184336	6.26708e-11
KCNJ15	High confidence	GSE118916,GSE122401,GSE118897,GSE79973,GSE33335,GSE19826,GSE184336	2.27598e-08
MAGI3	High confidence	GSE118916,GSE122401,GSE79973,GSE63288,GSE30727,GSE19826,GSE184336	9.61964e-09
MAL	High confidence	GSE179252,GSE118916,GSE208099,GSE79973,GSE30727,GSE33335,GSE19826	9.78268e-17
NBN	High confidence	GSE118916,GSE122401,GSE208099,GSE79973,GSE29272,GSE33335,GSE19826	2.87088e-07
NTN4	High confidence	GSE179252,GSE118916,GSE118897,GSE208099,GSE79973,GSE33335,GSE184336	5.05985e-08
PBLD	High confidence	GSE118916,GSE208099,GSE79973,GSE63089,GSE29272,GSE19826,GSE184336	9.10745e-09
PDGFD	High confidence	GSE118916,GSE122401,GSE208099,GSE79973,GSE63288,GSE33335,GSE19826	3.58789e-10
PLA2G7	High confidence	GSE122401,GSE118897,GSE208099,GSE63288,GSE33335,GSE27342,GSE19826	5.91275e-13
PLAU	High confidence	GSE118916,GSE118897,GSE84787,GSE79973,GSE65801,GSE30727,GSE29272	2.58385e-12
PPP2R3A	High confidence	GSE179252,GSE122401,GSE118897,GSE208099,GSE63288,GSE33335,GSE19826	9.63578e-09
PRDM16	High confidence	GSE118916,GSE103236,GSE84787,GSE63089,GSE33335,GSE27342,GSE184336	1.42218e-07
SCNN1B	High confidence	GSE179252,GSE118916,GSE103236,GSE79973,GSE63089,GSE19826,GSE184336	5.41689e-08
SLC7A8	High confidence	GSE179252,GSE122401,GSE208099,GSE79973,GSE30727,GSE19826,GSE184336	7.87174e-11
TGFBI	High confidence	GSE118916,GSE208099,GSE79973,GSE30727,GSE29272,GSE29998,GSE19826	1.8513e-11
XPO1	High confidence	GSE179252,GSE208099,GSE30727,GSE29272,GSE33335,GSE27342,GSE19826	3.70278e-07
ATP1B3	Medium confidence	GSE118916,GSE118897,GSE103236,GSE33335,GSE19826,GSE184336	6.3505e-09
COL18A1	Medium confidence	GSE118916,GSE103236,GSE79973,GSE65801,GSE29272,GSE19826	2.67186e-11
CTSA	Medium confidence	GSE103236,GSE63288,GSE29998,GSE33335,GSE27342,GSE19826	4.39894e-08
DPT	Medium confidence	GSE179252,GSE118897,GSE208099,GSE29272,GSE33335,GSE19826	1.36524e-12
EMILIN2	Medium confidence	GSE179252,GSE122401,GSE79973,GSE30727,GSE33335,GSE19826	2.72328e-07
ERO1B	Medium confidence	GSE179252,GSE118916,GSE122401,GSE118897,GSE79973,GSE184336	4.66e-08
FUT9	Medium confidence	GSE118916,GSE208099,GSE79973,GSE29272,GSE19826,GSE184336	7.9e-11
GPNMB	Medium confidence	GSE122401,GSE118897,GSE79973,GSE29272,GSE33335,GSE19826	1.15e-08
GSTA4	Medium confidence	GSE179252,GSE122401,GSE79973,GSE63288,GSE19826,GSE184336	1.24e-07
HDC	Medium confidence	GSE208099,GSE79973,GSE30727,GSE29272,GSE33335,GSE19826	5.79e-10
LDHD	Medium confidence	GSE118916,GSE118897,GSE79973,GSE27342,GSE19826,GSE184336	8.62e-11
LOXL2	Medium confidence	GSE118916,GSE103236,GSE79973,GSE30727,GSE29272,GSE19826	3.15e-07
LPCAT1	Medium confidence	GSE118916,GSE103236,GSE208099,GSE79973,GSE30727,GSE19826	1.51e-09
LRFN4	Medium confidence	GSE179252,GSE118916,GSE103236,GSE208099,GSE63288,GSE19826	5.38e-08
MMP14	Medium confidence	GSE118916,GSE84787,GSE63288,GSE30727,GSE27342,GSE19826	2.3e-09
MT1M	Medium confidence	GSE118916,GSE79973,GSE29272,GSE29998,GSE33335,GSE19826	2.75e-07
PGA3	Medium confidence	GSE179252,GSE118897,GSE65801,GSE63288,GSE29998,GSE184336	2.94e-10
PGM2	Medium confidence	GSE179252,GSE118916,GSE208099,GSE79973,GSE33335,GSE19826	1.44e-09
PPFIBP2	Medium confidence	GSE179252,GSE118916,GSE63288,GSE63089,GSE19826,GSE184336	1.63e-07
S100A10	Medium confidence	GSE179252,GSE118916,GSE65801,GSE30727,GSE29272,GSE33335	6.66e-10
SERPINH1	Medium confidence	GSE179252,GSE118897,GSE79973,GSE29272,GSE27342,GSE19826	3.45e-16
SLC5A5	Medium confidence	GSE118916,GSE118897,GSE63089,GSE30727,GSE27342,GSE184336	1.4e-13
SNX10	Medium confidence	GSE118916,GSE208099,GSE79973,GSE30727,GSE33335,GSE19826	2.51e-08
SPP1	Medium confidence	GSE118916,GSE103236,GSE84787,GSE79973,GSE30727,GSE19826	1.07e-09
SST	Medium confidence	GSE118916,GSE84787,GSE65801,GSE33335,GSE19826,GSE184336	1.33e-09
ABCC5	Medium confidence	GSE179252,GSE118916,GSE79973,GSE19826,GSE184336	1.31e-09
ARPC1B	Medium confidence	GSE118916,GSE79973,GSE65801,GSE33335,GSE19826	1.78e-11
BTD	Medium confidence	GSE179252,GSE118916,GSE79973,GSE30727,GSE184336	2.85e-07
IFITM1	Medium confidence	GSE118916,GSE208099,GSE84787,GSE79973,GSE29272	6.44e-08
MAP4K4	Medium confidence	GSE118916,GSE103236,GSE79973,GSE30727,GSE19826	1.89e-09
MT1G	Medium confidence	GSE118916,GSE79973,GSE29272,GSE29998,GSE19826	2.65e-10
NR3C2	Medium confidence	GSE118916,GSE118897,GSE79973,GSE30727,GSE19826	6.04e-08
PDCD4	Medium confidence	GSE179252,GSE118916,GSE79973,GSE63288,GSE184336	8.97e-09
PGA4	Medium confidence	GSE179252,GSE208099,GSE63089,GSE33335,GSE184336	1.1e-07
PIK3C2G	Medium confidence	GSE179252,GSE118916,GSE118897,GSE19826,GSE184336	9.71e-10
PMEPA1	Medium confidence	GSE118916,GSE103236,GSE208099,GSE79973,GSE19826	4.36e-12
PTPN12	Medium confidence	GSE179252,GSE118916,GSE79973,GSE33335,GSE184336	1.05e-13
PUS7	Medium confidence	GSE118916,GSE79973,GSE30727,GSE33335,GSE19826	6.85e-08
RIPK2	Medium confidence	GSE208099,GSE79973,GSE63288,GSE30727,GSE19826	5.71e-10
SIRPA	Medium confidence	GSE118916,GSE122401,GSE79973,GSE30727,GSE19826	3.49e-07
SULT2A1	Medium confidence	GSE179252,GSE122401,GSE79973,GSE63089,GSE184336	2.16e-07
TIMP1	Medium confidence	GSE118916,GSE84787,GSE29998,GSE33335,GSE19826	2.62e-18
TPD52L2	Medium confidence	GSE118916,GSE103236,GSE79973,GSE33335,GSE19826	7.12e-08
TUBB	Medium confidence	GSE118916,GSE122401,GSE103236,GSE208099,GSE29272,GSE19826	1.53e-07
UPP1	Medium confidence	GSE118916,GSE103236,GSE79973,GSE19826,GSE184336	5.2e-11
VSTM2A	Medium confidence	GSE118916,GSE79973,GSE27342,GSE19826,GSE184336	4.23e-09
ACO2	Medium confidence	GSE179252,GSE118916,GSE122401,GSE19826	9.77e-12
ADH7	Medium confidence	GSE118916,GSE79973,GSE30727,GSE184336	1.37e-09
AGT	Medium confidence	GSE103236,GSE84787,GSE65801,GSE19826	2.42e-08
BMP1	Medium confidence	GSE118916,GSE122401,GSE103236,GSE19826	5.9e-09
C16orf89	Medium confidence	GSE118916,GSE208099,GSE33335,GSE19826	1.03e-12
CBFB	Medium confidence	GSE179252,GSE118916,GSE29272,GSE33335	1.46e-07
CDC25B	Medium confidence	GSE208099,GSE79973,GSE19826,GSE184336	2.74e-10
CHGA	Medium confidence	GSE179252,GSE118916,GSE33335,GSE184336	6.83e-12
CLDN1	Medium confidence	GSE179252,GSE79973,GSE19826,GSE184336	2.37e-16
CLDN4	Medium confidence	GSE103236,GSE30727,GSE33335,GSE19826	1.71e-07
DHRS7	Medium confidence	GSE118916,GSE79973,GSE29998,GSE184336	4.36e-09
ETFDH	Medium confidence	GSE118916,GSE208099,GSE79973,GSE30727	1.33e-09
FGD6	Medium confidence	GSE179252,GSE118916,GSE33335,GSE19826	2.25e-10
IFITM3	Medium confidence	GSE208099,GSE84787,GSE63288,GSE19826	1.79e-08
KIAA0930	Medium confidence	GSE118916,GSE79973,GSE63288,GSE19826	8.81e-08
MDK	Medium confidence	GSE118897,GSE79973,GSE33335,GSE19826	9.94e-09
MFAP2	Medium confidence	GSE118916,GSE79973,GSE27342,GSE19826	5.07e-10
MSR1	Medium confidence	GSE122401,GSE118897,GSE33335,GSE19826	1.6e-11
NCAM1	Medium confidence	GSE84787,GSE79973,GSE33335,GSE19826	7.22e-08
NUP107	Medium confidence	GSE118916,GSE65801,GSE63288,GSE33335	2.68e-08
NUP62	Medium confidence	GSE118916,GSE79973,GSE29998,GSE19826	6.3e-08
OXCT1	Medium confidence	GSE122401,GSE118897,GSE208099,GSE79973	1.53e-07
PGRMC2	Medium confidence	GSE118916,GSE79973,GSE65801,GSE184336	1.16e-08
PLOD3	Medium confidence	GSE179252,GSE103236,GSE208099,GSE33335	2.39e-13
PTPRZ1	Medium confidence	GSE208099,GSE63089,GSE33335,GSE19826	3.93e-10
RAI14	Medium confidence	GSE118916,GSE122401,GSE29272,GSE19826	4.2e-11
SSTR1	Medium confidence	GSE179252,GSE118916,GSE19826,GSE184336	1.38e-13
STK3	Medium confidence	GSE118897,GSE79973,GSE63288,GSE19826	1.14e-07
ADCY3	Medium confidence	GSE79973,GSE63288,GSE19826	7.06e-11
ATP6AP2	Medium confidence	GSE65801,GSE29272,GSE33335	2.25e-09
CD9	Medium confidence	GSE79973,GSE30727,GSE33335	1.99e-07
CDH3	Medium confidence	GSE208099,GSE79973,GSE19826	1.7e-08
CTSK	Medium confidence	GSE118916,GSE84787,GSE33335	3.53e-08
GRINA	Medium confidence	GSE208099,GSE63288,GSE30727	2.12e-09
IFT52	Medium confidence	GSE208099,GSE79973,GSE19826	3.76e-07
LRP8	Medium confidence	GSE118916,GSE208099,GSE79973	4.82e-11
LY6E	Medium confidence	GSE118916,GSE118897,GSE84787	9.79e-14
MYO1B	Medium confidence	GSE103236,GSE79973,GSE19826	3.48e-09
ODF2	Medium confidence	GSE103236,GSE79973,GSE19826	1.31e-07
PLOD1	Medium confidence	GSE79973,GSE63288,GSE19826	8.24e-09
RDH12	Medium confidence	GSE118916,GSE84787,GSE184336	1.25e-08
RNASE1	Medium confidence	GSE208099,GSE30727,GSE29998	9.09e-09
SULF2	Medium confidence	GSE118916,GSE27342,GSE19826	7.43e-13
TEAD4	Medium confidence	GSE179252,GSE79973,GSE19826	1.47e-11
TMEM158	Medium confidence	GSE103236,GSE33335,GSE19826	2.12e-07
XPO6	Medium confidence	GSE84787,GSE30727,GSE27342	8.92e-08
YEATS2	Medium confidence	GSE118916,GSE84787,GSE79973	1.08e-10
ZNFX1	Medium confidence	GSE103236,GSE63288,GSE33335	3.89e-08
