# Supplementary material for: Identification and validation of tumor microenvironment-related therapeutic targets in gastric cancer using integrated multi-omics and molecular docking approaches
Source: Front Bioinform. 2025 Dec 10;5:1654326. doi: 10.3389/fbinf.2025.1654326 (PMC12727970; doi:10.3389/fbinf.2025.1654326)
Supplement: Supplementary file 2 [file Table3.xlsx]

## Sheet: 3A- 6 out of 12 metrics
Gene	Count	Metrics
BMP1	11	Betweenness, BottleNeck, Closeness, ClusteringCoefficient, Degree, DMNC, EPC, MCC, MNC, Radiality, Stress
COL1A2	11	Betweenness, BottleNeck, Closeness, Degree, DMNC, EcCentricity, EPC, MCC, MNC, Radiality, Stress
LUM	11	Betweenness, BottleNeck, Closeness, Degree, DMNC, EcCentricity, EPC, MCC, MNC, Radiality, Stress
SPP1	11	Betweenness, BottleNeck, Closeness, Degree, DMNC, EcCentricity, EPC, MCC, MNC, Radiality, Stress
THBS2	11	Betweenness, BottleNeck, Closeness, Degree, DMNC, EcCentricity, EPC, MCC, MNC, Radiality, Stress
VCAN	11	Betweenness, BottleNeck, Closeness, ClusteringCoefficient, Degree, DMNC, EPC, MCC, MNC, Radiality, Stress
AGT	10	Betweenness, BottleNeck, Closeness, Degree, EcCentricity, EPC, MCC, MNC, Radiality, Stress
COL1A1	10	Betweenness, Closeness, Degree, DMNC, EcCentricity, EPC, MCC, MNC, Radiality, Stress
COL3A1	10	Betweenness, Closeness, Degree, DMNC, EcCentricity, EPC, MCC, MNC, Radiality, Stress
CTSK	10	Betweenness, BottleNeck, Closeness, Degree, EcCentricity, EPC, MCC, MNC, Radiality, Stress
MMP14	10	Betweenness, BottleNeck, Closeness, Degree, DMNC, EPC, MCC, MNC, Radiality, Stress
PDGFRB	10	Betweenness, BottleNeck, Closeness, Degree, DMNC, EPC, MCC, MNC, Radiality, Stress
SERPINH1	10	BottleNeck, Closeness, ClusteringCoefficient, Degree, DMNC, EcCentricity, EPC, MCC, MNC, Radiality
THY1	10	Betweenness, Closeness, Degree, DMNC, EcCentricity, EPC, MCC, MNC, Radiality, Stress
BGN	9	Closeness, Degree, DMNC, EcCentricity, EPC, MCC, MNC, Radiality, Stress
CDH11	9	Closeness, ClusteringCoefficient, Degree, DMNC, EcCentricity, EPC, MCC, MNC, Radiality
COL4A2	9	BottleNeck, Closeness, Degree, DMNC, EcCentricity, EPC, MCC, MNC, Radiality
COL5A2	9	BottleNeck, Closeness, Degree, DMNC, EcCentricity, EPC, MCC, MNC, Radiality
FAP	9	Closeness, ClusteringCoefficient, Degree, DMNC, EcCentricity, EPC, MCC, MNC, Radiality
SPARC	9	Closeness, Degree, DMNC, EcCentricity, EPC, MCC, MNC, Radiality, Stress
TGFBI	9	Closeness, ClusteringCoefficient, Degree, DMNC, EcCentricity, EPC, MCC, MNC, Radiality
TIMP1	9	Closeness, Degree, DMNC, EcCentricity, EPC, MCC, MNC, Radiality, Stress
ATP4A	8	Betweenness, BottleNeck, Closeness, Degree, EPC, MNC, Radiality, Stress
COL12A1	8	Closeness, ClusteringCoefficient, Degree, DMNC, EPC, MCC, MNC, Radiality
COL18A1	8	Closeness, Degree, DMNC, EcCentricity, EPC, MCC, MNC, Radiality
COL4A1	8	Closeness, Degree, DMNC, EPC, MCC, MNC, Radiality, Stress
CTSB	8	Betweenness, BottleNeck, Closeness, Degree, EPC, MNC, Radiality, Stress
LOXL2	8	Closeness, ClusteringCoefficient, Degree, DMNC, EPC, MCC, MNC, Radiality
MSR1	8	Betweenness, BottleNeck, Closeness, DMNC, EcCentricity, EPC, Radiality, Stress
NCAM1	8	Betweenness, BottleNeck, Closeness, Degree, EPC, MNC, Radiality, Stress
NID2	8	Closeness, ClusteringCoefficient, Degree, DMNC, EPC, MCC, MNC, Radiality
TOP2A	8	Betweenness, BottleNeck, Closeness, Degree, EcCentricity, MNC, Radiality, Stress
CBLIF	7	Betweenness, BottleNeck, Degree, EcCentricity, MCC, MNC, Stress
CD9	7	Betweenness, BottleNeck, Closeness, Degree, EPC, Radiality, Stress
COL6A3	7	Closeness, Degree, DMNC, EPC, MCC, MNC, Radiality
CTHRC1	7	ClusteringCoefficient, Degree, DMNC, EcCentricity, EPC, MCC, MNC
PLAU	7	Closeness, Degree, DMNC, EcCentricity, EPC, MCC, MNC
PLOD1	7	Closeness, ClusteringCoefficient, Degree, DMNC, EPC, MCC, MNC
SST	7	Betweenness, BottleNeck, Closeness, Degree, MNC, Radiality, Stress
SULF1	7	Closeness, ClusteringCoefficient, Degree, DMNC, EPC, MCC, MNC
GPT2	6	Betweenness, BottleNeck, Closeness, EcCentricity, Radiality, Stress

## Sheet: 3B- significant Cluster1 module
cluster	size	density	p value	number of genes	gene members
23	4	0.5167	0.0147005	4	IFITM3 IFITM1 LY6E PSCA
12	5	0.4511	0.0180726	5	AKR7A3 NUP107 XPO1 NUP62 XPO6
11	6	0.433	0.0325405	6	ADHFE1 ALDH1A1 ADH7 GSTA4 ALDH3A1 RDH12
14	5	0.4304	0.0296635	5	RUVBL1 DKC1 HEATR1 PUS7 YEATS2
2	11	0.3933	0.000801155	11	ATP4A ATP4B CBLIF PGC TFF2 GKN1 LIPF CAPN9 PGA3 PGA4 GKN2
5	8	0.367	0.00476898	8	CDC25B TOP2A CKS2 CKAP2 ECT2 EXO1 UBE2T NBN
6	7	0.3315	0.0366608	7	GLUL SLC1A2 ATIC CAD MTHFD1L CYB5R1 AQP4
3	6	0.3199	0.0325405	6	AGT DUOX1 SCNN1B NR3C2 ATP6AP2 HPGD
20	6	0.3133	0.0325405	6	ACADL ADHFE1 ALDH6A1 DBT ETFDH OXCT1
1	39	0.3061	0	39	TIMP1 COL1A1 PDGFRB COL1A2 COL3A1 CTSB COL4A1 SPP1 THY1 LUM CTSK BGN PLOD1 NID2 SPARC INHBA SULF1 VCAN CDH11 COL6A3 IGFBP7 BMP1 MMP14 COL12A1 LOXL2 DPT CTHRC1 SERPINH1 COL4A2 THBS2 COL18A1 COL5A2 TGFBI MFAP2 FAP PLOD3 PLAU GPNMB SFRP4
