# Supplementary material for: Identification and validation of tumor microenvironment-related therapeutic targets in gastric cancer using integrated multi-omics and molecular docking approaches
Source: Front Bioinform. 2025 Dec 10;5:1654326. doi: 10.3389/fbinf.2025.1654326 (PMC12727970; doi:10.3389/fbinf.2025.1654326)
Supplement: Supplementary file 3 [file Table6.xlsx]

## Sheet: 6A- Univariate- GSE62254
Gene	N	Events	HR	CI 95_L	CI 95_U	Wald p	PH-global-p	C-index	FDR-BH
BGN	300	152	1.36422	1.16601	1.59612	0.000105567	0.63279	0.586581	0.00077416
BMP1	300	152	1.07033	0.918609	1.24711	0.383497	0.909694	0.516398	0.468718
COL12A1	300	152	1.01513	0.863764	1.19302	0.855357	0.250233	0.499745	0.855357
COL18A1	300	152	1.37271	1.18164	1.59467	3.43535e-05	0.636305	0.604765	0.000377888
COL1A1	300	152	1.07288	0.917905	1.25403	0.376804	0.0883312	0.526135	0.468718
COL1A2	300	152	1.20277	1.03088	1.40331	0.0189476	0.662849	0.556966	0.0416848
COL4A1	300	152	1.32328	1.13284	1.54573	0.000410429	0.228028	0.583146	0.00180589
COL5A2	300	152	1.17821	1.0105	1.37376	0.0363214	0.205266	0.550095	0.0706254
CTSB	300	152	1.03214	0.877789	1.21364	0.701864	0.195521	0.501125	0.735287
FAP	300	152	1.10164	0.93934	1.29198	0.23389	0.408511	0.5242	0.367542
LOXL2	300	152	1.12471	0.964475	1.31156	0.13395	0.227428	0.540253	0.226685
MMP14	300	152	1.05625	0.897983	1.2424	0.508794	0.14414	0.509107	0.58913
NID2	300	152	1.26614	1.08255	1.48088	0.00315386	0.226058	0.567798	0.0115642
PDGFRB	300	152	1.32373	1.13708	1.54101	0.000298603	0.720681	0.582831	0.00164231
PLOD1	300	152	1.03448	0.878789	1.21775	0.683766	0.827153	0.50108	0.735287
SERPINH1	300	152	1.17684	1.00864	1.37309	0.038523	0.0450061	0.565517	0.0706254
SPARC	300	152	1.39746	1.19395	1.63566	3.07937e-05	0.83589	0.584991	0.000377888
SPP1	300	152	1.09479	0.930598	1.28794	0.274681	0.0607091	0.529091	0.402866
SULF1	300	152	1.08462	0.921459	1.27666	0.328788	0.60946	0.516308	0.452083
THBS2	300	152	1.22709	1.04312	1.44351	0.0135347	0.850028	0.556786	0.0330847
THY1	300	152	1.23038	1.05424	1.43595	0.0085363	0.353495	0.559126	0.0234748
VCAN	300	152	1.2647	1.07524	1.48754	0.00456761	0.579869	0.559366	0.0143553

## Sheet: 6B- Multivariate-GSE62254
Gene	N	Events	HR- adj	CI 95_L	CI 95_U	Wald p	PH-global-p	C index	FDR-BH
BGN	300	152	1.27676	1.08434	1.50334	0.00337425	0.299632	0.720137	0.0247445
BMP1	300	152	1.06278	0.912445	1.23788	0.433938	0.229362	0.715816	0.561567
COL12A1	300	152	1.03797	0.883588	1.21932	0.650144	0.204354	0.715696	0.752799
COL18A1	300	152	1.3253	1.12574	1.56025	0.000718769	0.35491	0.718697	0.00790645
COL1A1	300	152	1.06009	0.902261	1.24553	0.478035	0.150332	0.716716	0.584265
COL1A2	300	152	1.11806	0.955725	1.30798	0.163254	0.261325	0.717826	0.276276
COL4A1	300	152	1.23661	1.05656	1.44735	0.00816419	0.270803	0.715486	0.044903
COL5A2	300	152	1.16841	1.00125	1.36347	0.0481751	0.25275	0.716596	0.105985
CTSB	300	152	0.989049	0.848511	1.15287	0.888016	0.168897	0.715996	0.930303
FAP	300	152	1.11657	0.948725	1.31411	0.184623	0.240015	0.715246	0.290121
LOXL2	300	152	1.06639	0.913743	1.24453	0.414787	0.240339	0.715636	0.561567
MMP14	300	152	1.03145	0.871937	1.22014	0.717923	0.158313	0.716596	0.789716
NID2	300	152	1.21836	1.04035	1.42682	0.0142516	0.264462	0.716026	0.0459023
PDGFRB	300	152	1.22155	1.03953	1.43546	0.0150647	0.293546	0.717256	0.0459023
PLOD1	300	152	1.00246	0.841392	1.19437	0.978024	0.238926	0.716266	0.978024
SERPINH1	300	152	1.13301	0.960894	1.33597	0.137421	0.159992	0.715516	0.274843
SPARC	300	152	1.35835	1.15203	1.60163	0.000268831	0.353162	0.722177	0.00591427
SPP1	300	152	1.1273	0.955308	1.33025	0.156002	0.100712	0.717286	0.276276
SULF1	300	152	1.06906	0.904419	1.26368	0.433837	0.252447	0.714916	0.561567
THBS2	300	152	1.22515	1.03746	1.44679	0.0166917	0.277328	0.717376	0.0459023
THY1	300	152	1.20464	1.02188	1.42007	0.0265672	0.283711	0.714946	0.064942
VCAN	300	152	1.23561	1.05041	1.45346	0.0106619	0.334511	0.716086	0.0459023

## Sheet: 6C- Univariate- GSE15459
Gene	N	Events	HR	CI 95_L	CI 95_U	Wald p	PH-global-p	C-index	FDR-BH
BGN	192	95	1.67675	1.35082	2.08132	2.77497e-06	0.464518	0.638582	6.10494e-05
BMP1	192	95	1.21392	1.02614	1.43607	0.0237639	0.396927	0.597886	0.0261403
COL12A1	192	95	1.3738	1.11677	1.68998	0.00265621	0.931361	0.579415	0.00343745
COL18A1	192	95	1.31907	1.07957	1.61172	0.00675158	0.657949	0.575464	0.00781762
COL1A1	192	95	1.42764	1.16745	1.7458	0.000523918	0.96726	0.59996	0.00104784
COL1A2	192	95	1.20821	1.0007	1.45875	0.0491611	0.996703	0.564303	0.0515021
COL4A1	192	95	1.46906	1.19054	1.81273	0.000335709	0.656447	0.59759	0.000820622
COL5A2	192	95	1.51796	1.22318	1.88379	0.000151467	0.984315	0.606183	0.000416535
CTSB	192	95	1.39591	1.15715	1.68393	0.000492104	0.759255	0.609443	0.00104784
FAP	192	95	1.59726	1.296	1.96855	1.12663e-05	0.946211	0.635816	8.3444e-05
LOXL2	192	95	1.38851	1.12737	1.71012	0.00201608	0.868675	0.574575	0.00277211
MMP14	192	95	1.33142	1.11787	1.58577	0.0013314	0.329811	0.614283	0.00195272
NID2	192	95	1.45007	1.16947	1.79799	0.000707507	0.565121	0.587218	0.0012971
PDGFRB	192	95	1.33505	1.09973	1.62073	0.00349034	0.788451	0.595219	0.00426597
PLOD1	192	95	1.18827	0.987485	1.42988	0.0677594	0.778584	0.565093	0.0677594
SERPINH1	192	95	1.47503	1.20982	1.79838	0.000121322	0.740361	0.622185	0.000381299
SPARC	192	95	1.44423	1.15575	1.80473	0.00122434	0.408209	0.587712	0.00195272
SPP1	192	95	1.58086	1.27911	1.9538	2.25683e-05	0.22132	0.638977	9.93005e-05
SULF1	192	95	1.75569	1.36353	2.26064	1.27628e-05	0.516297	0.642039	8.3444e-05
THBS2	192	95	1.62536	1.29493	2.04012	2.80388e-05	0.89911	0.628507	0.000102809
THY1	192	95	1.41925	1.14705	1.75603	0.00126946	0.439502	0.587218	0.00195272
VCAN	192	95	1.64352	1.31226	2.05841	1.51716e-05	0.708297	0.627519	8.3444e-05

## Sheet: 6D- Multivariate- GSE15459
Gene	N	Events	HR- adj	CI 95_L	CI 95_U	Wald p	PH-global-p	C index	FDR-BH
BGN	192	95	1.43015	1.15049	1.77778	0.00126971	0.204546	0.772422	0.0069834
BMP1	192	95	1.16151	0.959643	1.40585	0.124276	0.243872	0.771829	0.130194
COL12A1	192	95	1.34143	1.07788	1.66943	0.00849079	0.284297	0.766298	0.0133427
COL18A1	192	95	1.31392	1.07628	1.60403	0.00731601	0.292951	0.770446	0.0133427
COL1A1	192	95	1.32663	1.07546	1.63645	0.00830693	0.330422	0.764619	0.0133427
COL1A2	192	95	1.27365	1.02575	1.58145	0.0285112	0.351209	0.766989	0.0368968
COL4A1	192	95	1.51464	1.20171	1.90905	0.000437998	0.299316	0.775385	0.0069834
COL5A2	192	95	1.34454	1.08809	1.66142	0.00610855	0.328809	0.767878	0.0133427
CTSB	192	95	1.19089	0.988807	1.43427	0.0655743	0.237801	0.77341	0.0721317
FAP	192	95	1.28653	1.03514	1.59897	0.0231255	0.27821	0.766594	0.0317976
LOXL2	192	95	1.3643	1.10902	1.67835	0.0032939	0.354069	0.769162	0.0109342
MMP14	192	95	1.21951	1.00524	1.47945	0.0441117	0.151554	0.77578	0.0510768
NID2	192	95	1.41935	1.13218	1.77935	0.00239437	0.19715	0.768076	0.0105352
PDGFRB	192	95	1.33456	1.08256	1.64522	0.00687298	0.286146	0.769854	0.0133427
PLOD1	192	95	1.04848	0.84521	1.30062	0.666823	0.30416	0.765113	0.666823
SERPINH1	192	95	1.41684	1.152	1.74255	0.000966059	0.340841	0.768866	0.0069834
SPARC	192	95	1.35703	1.09	1.68949	0.0063194	0.153777	0.763631	0.0133427
SPP1	192	95	1.26525	1.01745	1.57341	0.034385	0.310235	0.768175	0.0420261
SULF1	192	95	1.42723	1.12036	1.81815	0.00397607	0.415885	0.776175	0.0109342
THBS2	192	95	1.40786	1.11649	1.77525	0.00383526	0.346406	0.767582	0.0109342
THY1	192	95	1.32033	1.05939	1.64554	0.0133801	0.174563	0.762446	0.0196242
VCAN	192	95	1.44909	1.16089	1.80882	0.00104311	0.242714	0.770644	0.0069834

## Sheet: 6E-Univariate- TCGA
Gene	N	Events	HR	CI 95_L	CI 95_U	Wald p	PH-global-p	C-index	FDR-BH
BGN	445	168	1.26474	1.08154	1.47896	0.00326341	0.186503	0.452344	0.0165498
BMP1	445	168	1.14052	0.976712	1.3318	0.0964923	0.264238	0.478999	0.124872
COL12A1	445	168	1.16203	1.00052	1.34961	0.0492164	0.96801	0.445611	0.072184
COL18A1	445	168	1.16647	1.00259	1.35714	0.0462168	0.165607	0.468388	0.072184
COL1A1	445	168	1.2082	1.03576	1.40936	0.0160795	0.155337	0.459379	0.032159
COL1A2	445	168	1.23251	1.05811	1.43565	0.00723889	0.241017	0.451137	0.0193585
COL4A1	445	168	1.25339	1.06855	1.4702	0.00553039	0.682092	0.425689	0.0184541
COL5A2	445	168	1.24219	1.06458	1.44945	0.00587177	0.471359	0.438181	0.0184541
CTSB	445	168	0.988912	0.849529	1.15116	0.885619	0.269339	0.482249	0.885619
FAP	445	168	1.22455	1.04471	1.43535	0.0124312	0.743632	0.444125	0.0273487
LOXL2	445	168	1.1326	0.968641	1.3243	0.118615	0.903917	0.458172	0.144974
MMP14	445	168	1.11445	0.958921	1.29521	0.157656	0.11002	0.47605	0.182549
NID2	445	168	1.28881	1.09753	1.51343	0.00196647	0.943049	0.431517	0.0144208
PDGFRB	445	168	1.25596	1.07653	1.46529	0.00376131	0.36377	0.437414	0.0165498
PLOD1	445	168	1.07057	0.917268	1.2495	0.387131	0.255116	0.495786	0.405566
SERPINH1	445	168	1.15451	0.986076	1.35172	0.0741498	0.122905	0.471987	0.101956
SPARC	445	168	1.30608	1.12038	1.52255	0.000643328	0.34847	0.432887	0.00707661
SPP1	445	168	1.07866	0.92093	1.2634	0.347865	0.562523	0.481321	0.382652
SULF1	445	168	1.17966	1.01153	1.37574	0.0351941	0.537164	0.454387	0.0595593
THBS2	445	168	1.19597	1.02687	1.39292	0.0213975	0.0333386	0.465927	0.0392287
THY1	445	168	1.23492	1.05682	1.44304	0.00791939	0.88693	0.446098	0.0193585
VCAN	445	168	1.3425	1.14309	1.5767	0.00033072	0.467156	0.423971	0.00707661

## Sheet: 6F- Multivariate- TCGA
Gene	N	Events	HR- adj	CI 95_L	CI 95_U	Wald p	PH-global-p	C index	FDR-BH
BGN	437	167	1.26075	1.07654	1.47648	0.00403838	0.669223	0.417893	0.0148074
BMP1	437	167	1.12062	0.959645	1.30861	0.15005	0.720008	0.431649	0.183394
COL12A1	437	167	1.1661	1.00602	1.35166	0.0413834	0.943511	0.421991	0.0751873
COL18A1	437	167	1.15558	0.990438	1.34825	0.0660846	0.521393	0.432368	0.096924
COL1A1	437	167	1.19684	1.02601	1.39612	0.0222131	0.575843	0.426832	0.0444261
COL1A2	437	167	1.23448	1.05953	1.43832	0.00690146	0.668121	0.419978	0.0168702
COL4A1	437	167	1.2783	1.08619	1.50439	0.00312681	0.946364	0.406509	0.013758
COL5A2	437	167	1.23895	1.06235	1.4449	0.00631658	0.816926	0.416503	0.0168702
CTSB	437	167	0.96708	0.825503	1.13294	0.678523	0.689699	0.432272	0.678523
FAP	437	167	1.20405	1.02778	1.41056	0.0214927	0.911826	0.418181	0.0444261
LOXL2	437	167	1.12372	0.962127	1.31245	0.140873	0.931655	0.425802	0.182307
MMP14	437	167	1.07691	0.924498	1.25444	0.341278	0.464443	0.434142	0.395165
NID2	437	167	1.30898	1.11291	1.53959	0.00114541	0.943139	0.404736	0.00839967
PDGFRB	437	167	1.26821	1.08513	1.48217	0.00281702	0.71833	0.415065	0.013758
PLOD1	437	167	1.05342	0.90041	1.23243	0.515763	0.746329	0.433039	0.540324
SERPINH1	437	167	1.13826	0.972777	1.33191	0.106172	0.54419	0.427455	0.145987
SPARC	437	167	1.31644	1.12728	1.53734	0.000513148	0.768632	0.402986	0.00564463
SPP1	437	167	1.07639	0.91794	1.26219	0.364908	0.862523	0.431362	0.401399
SULF1	437	167	1.15812	0.995477	1.34733	0.0572699	0.888515	0.423333	0.0899956
THBS2	437	167	1.17028	1.00392	1.36421	0.0444288	0.251851	0.432057	0.0751873
THY1	437	167	1.24737	1.06515	1.46077	0.00608291	0.934706	0.412357	0.0168702
VCAN	437	167	1.35554	1.15224	1.59472	0.000243379	0.819672	0.400542	0.00535434

## Sheet: 6G- REML_results
Gene	k	pooled logHR	pooled HR	CI 95_L	CI 95_U	p meta	FDR-BH	I2	tau2	HR>1	CI excluding 0
BGN	3	0.338193	1.40241	1.20788	1.62827	9.03968e-06	2.48591e-05	54.6095	0.00947161	TRUE	TRUE
BMP1	3	0.12723	1.13568	1.03652	1.24432	0.0063435	0.00996836	0	0	TRUE	TRUE
COL12A1	3	0.150678	1.16262	0.989377	1.3662	0.0672136	0.0807827	62.5069	0.0126503	TRUE	FALSE
COL18A1	3	0.245889	1.27876	1.14786	1.42458	8.09292e-06	2.48591e-05	22.8106	0.00210184	TRUE	TRUE
COL1A1	3	0.194656	1.21489	1.0417	1.41688	0.013118	0.0192397	59.7173	0.0109948	TRUE	TRUE
COL1A2	3	0.19502	1.21534	1.1063	1.33512	4.77399e-05	0.000116698	0	0	TRUE	TRUE
COL4A1	3	0.282371	1.32627	1.20201	1.46337	1.84553e-08	2.03008e-07	0	0	TRUE	TRUE
COL5A2	3	0.246961	1.28013	1.12357	1.45851	0.000206927	0.000455238	42.3474	0.00563504	TRUE	TRUE
CTSB	3	0.11211	1.11864	0.909245	1.37625	0.289045	0.289045	78.4578	0.0262636	TRUE	FALSE
FAP	3	0.246361	1.27936	1.03936	1.57478	0.0201176	0.0276616	76.5269	0.025668	TRUE	TRUE
LOXL2	3	0.170737	1.18618	1.06006	1.32731	0.0029126	0.00492902	24.0634	0.00240245	TRUE	TRUE
MMP14	3	0.14525	1.15633	1.01445	1.31805	0.0296436	0.0383623	48.841	0.00653632	TRUE	TRUE
NID2	3	0.271778	1.3123	1.18807	1.44951	8.49244e-08	4.67084e-07	0	0	TRUE	TRUE
PDGFRB	3	0.262723	1.30047	1.1832	1.42936	5.07289e-08	3.72012e-07	0	0	TRUE	TRUE
PLOD1	3	0.0843526	1.08801	0.988481	1.19757	0.0848385	0.0933223	0	0	TRUE	FALSE
SERPINH1	3	0.219838	1.24587	1.08194	1.43465	0.0022578	0.0041393	52.2659	0.00811249	TRUE	TRUE
SPARC	3	0.313183	1.36777	1.23945	1.50938	4.64572e-10	1.02206e-08	0	0	TRUE	TRUE
SPP1	3	0.198848	1.22	0.963956	1.54404	0.0980213	0.102689	81.403	0.0351039	TRUE	FALSE
SULF1	3	0.254235	1.28947	0.979665	1.69726	0.0697669	0.0807827	84.9548	0.0494262	TRUE	FALSE
THBS2	3	0.272245	1.31291	1.1035	1.56205	0.00213378	0.0041393	65.0694	0.015208	TRUE	TRUE
THY1	3	0.238715	1.26962	1.15166	1.39965	1.59955e-06	7.03803e-06	0	0	TRUE	TRUE
VCAN	3	0.322374	1.3804	1.20753	1.57801	2.32938e-06	8.54104e-06	39.9551	0.00560017	TRUE	TRUE

## Sheet: 6H- LOO_results
Gene	k	Pooled logHR from full REML	pooled HR from full REML	full_p	full_I2	full_tau2	Prediction interval_lb	Prediction interval_ub	LOO_sign flips	LOO_Non significant	LOO_stable
BGN	3	0.338193	1.40241	9.03968e-06	54.6095	0.00947161	1.1007	1.78682	FALSE	FALSE	TRUE
BMP1	3	0.12723	1.13568	0.0063435	0	0	1.03652	1.24432	FALSE	TRUE	FALSE
COL12A1	3	0.150678	1.16262	0.0672136	62.5069	0.0126503	0.884697	1.52786	FALSE	TRUE	FALSE
COL18A1	3	0.245889	1.27876	8.09292e-06	22.8106	0.00210184	1.11116	1.47164	FALSE	FALSE	TRUE
COL1A1	3	0.194656	1.21489	0.013118	59.7173	0.0109948	0.939847	1.57043	FALSE	TRUE	FALSE
COL1A2	3	0.19502	1.21534	4.77399e-05	0	0	1.1063	1.33512	FALSE	FALSE	TRUE
COL4A1	3	0.282371	1.32627	1.84553e-08	0	0	1.20201	1.46337	FALSE	FALSE	TRUE
COL5A2	3	0.246961	1.28013	0.000206927	42.3474	0.00563504	1.05162	1.5583	FALSE	FALSE	TRUE
CTSB	3	0.11211	1.11864	0.289045	78.4578	0.0262636	0.765553	1.63457	FALSE	TRUE	FALSE
FAP	3	0.246361	1.27936	0.0201176	76.5269	0.025668	0.877958	1.86429	FALSE	TRUE	FALSE
LOXL2	3	0.170737	1.18618	0.0029126	24.0634	0.00240245	1.02313	1.37521	FALSE	FALSE	TRUE
MMP14	3	0.14525	1.15633	0.0296436	48.841	0.00653632	0.941498	1.42018	FALSE	TRUE	FALSE
NID2	3	0.271778	1.3123	8.49244e-08	0	0	1.18807	1.44951	FALSE	FALSE	TRUE
PDGFRB	3	0.262723	1.30047	5.07289e-08	0	0	1.1832	1.42936	FALSE	FALSE	TRUE
PLOD1	3	0.0843526	1.08801	0.0848385	0	0	0.988481	1.19757	FALSE	TRUE	FALSE
SERPINH1	3	0.219838	1.24587	0.0022578	52.2659	0.00811249	0.993874	1.56177	FALSE	FALSE	TRUE
SPARC	3	0.313183	1.36777	4.64572e-10	0	0	1.23945	1.50938	FALSE	FALSE	TRUE
SPP1	3	0.198848	1.22	0.0980213	81.403	0.0351039	0.788653	1.88726	FALSE	TRUE	FALSE
SULF1	3	0.254235	1.28947	0.0697669	84.9548	0.0494262	0.770352	2.15842	FALSE	TRUE	FALSE
THBS2	3	0.272245	1.31291	0.00213378	65.0694	0.015208	0.974889	1.76813	FALSE	FALSE	TRUE
THY1	3	0.238715	1.26962	1.59955e-06	0	0	1.15166	1.39965	FALSE	FALSE	TRUE
VCAN	3	0.322374	1.3804	2.32938e-06	39.9551	0.00560017	1.13184	1.68355	FALSE	FALSE	TRUE
