# Supplementary material for: Identification and validation of tumor microenvironment-related therapeutic targets in gastric cancer using integrated multi-omics and molecular docking approaches
Source: Front Bioinform. 2025 Dec 10;5:1654326. doi: 10.3389/fbinf.2025.1654326 (PMC12727970; doi:10.3389/fbinf.2025.1654326)
Supplement: Supplementary file 4 [file Table4.xlsx]

## Sheet: 4A- GO_BP
ID	Description	Rich Factor	Fold Enrichment	zScore	p-value	p.adjust	q-value	gene ID	Count	Target Hits	Target Total	Term Size	Background N	Gene Ratio	Bg Ratio
GO:0030198	extracellular matrix organization	0.730769	4.82308	8.72555	5.06e-13	1.45e-10	1.27e-10	BMP1/COL1A2/LUM/COL1A1/COL3A1/CTSK/MMP14/SERPINH1/COL4A2/COL5A2/FAP/TGFBI/COL12A1/COL18A1/COL4A1/LOXL2/NID2/PLOD1/SULF1	19	19	35	26	231	0.542857	0.112554
GO:0043062	extracellular structure organization	0.730769	4.82308	8.72555	5.06e-13	1.45e-10	1.27e-10	BMP1/COL1A2/LUM/COL1A1/COL3A1/CTSK/MMP14/SERPINH1/COL4A2/COL5A2/FAP/TGFBI/COL12A1/COL18A1/COL4A1/LOXL2/NID2/PLOD1/SULF1	19	19	35	26	231	0.542857	0.112554
GO:0045229	external encapsulating structure organization	0.730769	4.82308	8.72555	5.06e-13	1.45e-10	1.27e-10	BMP1/COL1A2/LUM/COL1A1/COL3A1/CTSK/MMP14/SERPINH1/COL4A2/COL5A2/FAP/TGFBI/COL12A1/COL18A1/COL4A1/LOXL2/NID2/PLOD1/SULF1	19	19	35	26	231	0.542857	0.112554
GO:0001501	skeletal system development	0.727273	4.8	7.90118	9.69e-11	2.08e-08	1.82e-08	BMP1/COL1A2/VCAN/COL1A1/COL3A1/CTSK/MMP14/SERPINH1/BGN/CDH11/COL5A2/TGFBI/TIMP1/COL18A1/LOXL2/SULF1	16	16	35	22	231	0.457143	0.0952381
GO:0048646	anatomical structure formation involved in morphogenesis	0.529412	3.49412	6.64038	9.81e-09	1.66e-06	1.45e-06	THBS2/COL1A1/COL3A1/MMP14/PDGFRB/THY1/CDH11/COL4A2/COL5A2/FAP/SPARC/TGFBI/COL12A1/COL18A1/COL4A1/LOXL2/CTHRC1/SULF1	18	18	35	34	231	0.514286	0.147186
GO:0030199	collagen fibril organization	0.846154	5.58462	7.17491	1.34e-08	1.66e-06	1.45e-06	BMP1/COL1A2/LUM/COL1A1/COL3A1/SERPINH1/COL5A2/COL12A1/COL18A1/LOXL2/PLOD1	11	11	35	13	231	0.314286	0.0562771
GO:0001568	blood vessel development	0.625	4.125	6.81931	1.35e-08	1.66e-06	1.45e-06	COL1A2/THBS2/COL1A1/COL3A1/MMP14/PDGFRB/THY1/COL4A2/FAP/SPARC/TGFBI/COL18A1/COL4A1/LOXL2/SULF1	15	15	35	24	231	0.428571	0.103896
GO:0001944	vasculature development	0.6	3.96	6.60843	3.08e-08	3.3e-06	2.89e-06	COL1A2/THBS2/COL1A1/COL3A1/MMP14/PDGFRB/THY1/COL4A2/FAP/SPARC/TGFBI/COL18A1/COL4A1/LOXL2/SULF1	15	15	35	25	231	0.428571	0.108225
GO:0009888	tissue development	0.407407	2.68889	5.97835	4.38e-08	4.18e-06	3.66e-06	BMP1/COL1A2/SPP1/COL1A1/COL3A1/CTSK/MMP14/PDGFRB/SERPINH1/BGN/COL4A2/COL5A2/TGFBI/TIMP1/COL12A1/COL18A1/COL4A1/CTSB/LOXL2/CTHRC1/PLOD1/SULF1	22	22	35	54	231	0.628571	0.233766
GO:0072359	circulatory system development	0.533333	3.52	6.23926	9.16e-08	7.77e-06	6.8e-06	COL1A2/THBS2/COL1A1/COL3A1/MMP14/PDGFRB/THY1/CDH11/COL4A2/FAP/SPARC/TGFBI/COL18A1/COL4A1/LOXL2/SULF1	16	16	35	30	231	0.457143	0.12987
GO:0051216	cartilage development	0.833333	5.5	6.75073	9.96e-08	7.77e-06	6.8e-06	BMP1/COL1A1/COL3A1/CTSK/SERPINH1/BGN/TGFBI/TIMP1/LOXL2/SULF1	10	10	35	12	231	0.285714	0.0519481
GO:0061448	connective tissue development	0.733333	4.84	6.48515	1.9e-07	1.36e-05	1.19e-05	BMP1/COL1A1/COL3A1/CTSK/PDGFRB/SERPINH1/BGN/TGFBI/TIMP1/LOXL2/SULF1	11	11	35	15	231	0.314286	0.0649351
GO:0048514	blood vessel morphogenesis	0.619048	4.08571	6.25354	2.23e-07	1.47e-05	1.29e-05	THBS2/COL3A1/MMP14/PDGFRB/THY1/COL4A2/FAP/SPARC/TGFBI/COL18A1/COL4A1/LOXL2/SULF1	13	13	35	21	231	0.371429	0.0909091
GO:0048856	anatomical structure development	0.272727	1.8	4.88836	5.46e-07	3.04e-05	2.66e-05	BMP1/COL1A2/SPP1/THBS2/VCAN/COL1A1/COL3A1/CTSK/MMP14/PDGFRB/SERPINH1/THY1/BGN/CDH11/COL4A2/COL5A2/FAP/SPARC/TGFBI/TIMP1/COL12A1/COL18A1/COL4A1/CTSB/LOXL2/TOP2A/COL6A3/CTHRC1/PLOD1/SULF1	30	30	35	110	231	0.857143	0.47619
GO:0001525	angiogenesis	0.631579	4.16842	6.07885	5.67e-07	3.04e-05	2.66e-05	THBS2/MMP14/PDGFRB/THY1/COL4A2/FAP/SPARC/TGFBI/COL18A1/COL4A1/LOXL2/SULF1	12	12	35	19	231	0.342857	0.0822511
GO:0097435	supramolecular fiber organization	0.631579	4.16842	6.07885	5.67e-07	3.04e-05	2.66e-05	BMP1/COL1A2/LUM/COL1A1/COL3A1/PDGFRB/SERPINH1/COL5A2/COL12A1/COL18A1/LOXL2/PLOD1	12	12	35	19	231	0.342857	0.0822511
GO:0048513	animal organ development	0.348485	2.3	5.26918	6.67e-07	3.37e-05	2.95e-05	BMP1/COL1A2/SPP1/COL1A1/COL3A1/CTSK/MMP14/PDGFRB/SERPINH1/THY1/BGN/CDH11/COL5A2/SPARC/TGFBI/TIMP1/COL18A1/COL4A1/CTSB/LOXL2/COL6A3/CTHRC1/SULF1	23	23	35	66	231	0.657143	0.285714
GO:0001503	ossification	0.714286	4.71429	6.04616	1.21e-06	5.79e-05	5.06e-05	BMP1/COL1A2/SPP1/VCAN/COL1A1/CTSK/MMP14/CDH11/COL5A2/CTHRC1	10	10	35	14	231	0.285714	0.0606061
GO:0035239	tube morphogenesis	0.518519	3.42222	5.64743	1.39e-06	6.3e-05	5.51e-05	THBS2/COL3A1/MMP14/PDGFRB/THY1/COL4A2/FAP/SPARC/TGFBI/COL18A1/COL4A1/LOXL2/CTHRC1/SULF1	14	14	35	27	231	0.4	0.116883
GO:0007275	multicellular organism development	0.287234	1.89574	4.75508	2.34e-06	0.0001	8.78e-05	BMP1/COL1A2/SPP1/THBS2/VCAN/COL1A1/COL3A1/CTSK/MMP14/PDGFRB/SERPINH1/THY1/BGN/CDH11/COL4A2/COL5A2/FAP/SPARC/TGFBI/TIMP1/COL12A1/COL18A1/COL4A1/LOXL2/TOP2A/CTHRC1/SULF1	27	27	35	94	231	0.771429	0.406926
GO:0009653	anatomical structure morphogenesis	0.338462	2.23385	4.94804	3.03e-06	0.000124	0.000108	BMP1/COL1A2/SPP1/THBS2/COL1A1/COL3A1/MMP14/PDGFRB/SERPINH1/THY1/CDH11/COL4A2/COL5A2/FAP/SPARC/TGFBI/COL12A1/COL18A1/COL4A1/LOXL2/CTHRC1/SULF1	22	22	35	65	231	0.628571	0.281385
GO:0048731	system development	0.301205	1.98795	4.74148	3.82e-06	0.000149	0.00013	BMP1/COL1A2/SPP1/THBS2/VCAN/COL1A1/COL3A1/CTSK/MMP14/PDGFRB/SERPINH1/THY1/BGN/CDH11/COL4A2/COL5A2/FAP/SPARC/TGFBI/TIMP1/COL18A1/COL4A1/LOXL2/CTHRC1/SULF1	25	25	35	83	231	0.714286	0.359307
GO:0032502	developmental process	0.254237	1.67797	4.43997	4.48e-06	0.000167	0.000146	BMP1/COL1A2/SPP1/THBS2/VCAN/COL1A1/COL3A1/CTSK/MMP14/PDGFRB/SERPINH1/THY1/BGN/CDH11/COL4A2/COL5A2/FAP/SPARC/TGFBI/TIMP1/COL12A1/COL18A1/COL4A1/CTSB/LOXL2/TOP2A/COL6A3/CTHRC1/PLOD1/SULF1	30	30	35	118	231	0.857143	0.510823
GO:0035295	tube development	0.466667	3.08	5.14986	7.48e-06	0.000268	0.000234	THBS2/COL3A1/MMP14/PDGFRB/THY1/COL4A2/FAP/SPARC/TGFBI/COL18A1/COL4A1/LOXL2/CTHRC1/SULF1	14	14	35	30	231	0.4	0.12987
GO:0016043	cellular component organization	0.267327	1.76436	4.31772	1.49e-05	0.000512	0.000448	BMP1/COL1A2/LUM/SPP1/THBS2/COL1A1/COL3A1/CTSK/MMP14/PDGFRB/SERPINH1/THY1/CDH11/COL4A2/COL5A2/FAP/SPARC/TGFBI/COL12A1/COL18A1/COL4A1/LOXL2/NID2/TOP2A/CTHRC1/PLOD1/SULF1	27	27	35	101	231	0.771429	0.437229
GO:0032963	collagen metabolic process	0.777778	5.13333	5.33353	3.02e-05	0.000987	0.000864	COL1A2/COL1A1/CTSK/MMP14/SERPINH1/FAP/CTSB	7	7	35	9	231	0.2	0.038961
GO:0071840	cellular component organization or biogenesis	0.259615	1.71346	4.13766	3.11e-05	0.000987	0.000864	BMP1/COL1A2/LUM/SPP1/THBS2/COL1A1/COL3A1/CTSK/MMP14/PDGFRB/SERPINH1/THY1/CDH11/COL4A2/COL5A2/FAP/SPARC/TGFBI/COL12A1/COL18A1/COL4A1/LOXL2/NID2/TOP2A/CTHRC1/PLOD1/SULF1	27	27	35	104	231	0.771429	0.450216
GO:0030154	cell differentiation	0.293333	1.936	4.15924	5.89e-05	0.00174359	0.00152518	BMP1/SPP1/VCAN/COL1A1/COL3A1/CTSK/MMP14/PDGFRB/SERPINH1/THY1/CDH11/COL4A2/COL5A2/TGFBI/COL12A1/COL18A1/COL4A1/CTSB/LOXL2/TOP2A/CTHRC1/SULF1	22	22	35	75	231	0.628571	0.324675
GO:0048869	cellular developmental process	0.293333	1.936	4.15924	5.89e-05	0.00174359	0.00152518	BMP1/SPP1/VCAN/COL1A1/COL3A1/CTSK/MMP14/PDGFRB/SERPINH1/THY1/CDH11/COL4A2/COL5A2/TGFBI/COL12A1/COL18A1/COL4A1/CTSB/LOXL2/TOP2A/CTHRC1/SULF1	22	22	35	75	231	0.628571	0.324675
GO:0032501	multicellular organismal process	0.229008	1.51145	3.75154	8.92e-05	0.00255077	0.00223126	BMP1/COL1A2/LUM/SPP1/THBS2/VCAN/COL1A1/COL3A1/CTSK/MMP14/PDGFRB/SERPINH1/THY1/BGN/CDH11/COL4A2/COL5A2/FAP/SPARC/TGFBI/TIMP1/COL12A1/COL18A1/COL4A1/CTSB/LOXL2/TOP2A/CTHRC1/PLAU/SULF1	30	30	35	131	231	0.857143	0.5671
GO:0007155	cell adhesion	0.357143	2.35714	4.10005	0.000175	0.00485713	0.00424872	SPP1/THBS2/VCAN/COL1A1/COL3A1/MMP14/THY1/CDH11/FAP/TGFBI/COL12A1/COL18A1/NID2/COL6A3/PLAU	15	15	35	42	231	0.428571	0.181818
GO:0009887	animal organ morphogenesis	0.413793	2.73103	4.20338	0.000201	0.00539711	0.00472106	BMP1/COL1A2/COL1A1/COL3A1/MMP14/SERPINH1/THY1/COL5A2/SPARC/COL18A1/CTHRC1/SULF1	12	12	35	29	231	0.342857	0.125541
GO:0009790	embryo development	0.44	2.904	4.25083	0.000209	0.00543607	0.00475515	COL1A1/COL3A1/MMP14/COL4A2/COL5A2/SPARC/COL12A1/COL18A1/TOP2A/CTHRC1/SULF1	11	11	35	25	231	0.314286	0.108225
GO:0009628	response to abiotic stimulus	0.5	3.3	4.28493	0.000282	0.00692301	0.00605583	COL1A1/COL3A1/MMP14/TIMP1/COL18A1/LOXL2/COL6A3/PLAU/PLOD1	9	9	35	18	231	0.257143	0.0779221
GO:0051093	negative regulation of developmental process	0.5	3.3	4.28493	0.000282	0.00692301	0.00605583	SPP1/THBS2/CTSK/THY1/COL4A2/COL5A2/SPARC/LOXL2/SULF1	9	9	35	18	231	0.257143	0.0779221
GO:0051241	negative regulation of multicellular organismal process	0.423077	2.79231	4.09065	0.000324	0.0072627	0.00635297	SPP1/THBS2/CTSK/THY1/COL4A2/FAP/SPARC/TIMP1/LOXL2/PLAU/SULF1	11	11	35	26	231	0.314286	0.112554
GO:2000026	regulation of multicellular organismal development	0.423077	2.79231	4.09065	0.000324	0.0072627	0.00635297	BMP1/SPP1/THBS2/VCAN/CTSK/MMP14/THY1/COL4A2/SPARC/LOXL2/SULF1	11	11	35	26	231	0.314286	0.112554
GO:0071229	cellular response to acid chemical	0.833333	5.5	4.70941	0.00033	0.0072627	0.00635297	COL1A2/COL1A1/COL3A1/COL5A2/COL4A1	5	5	35	6	231	0.142857	0.025974
GO:0071230	cellular response to amino acid stimulus	0.833333	5.5	4.70941	0.00033	0.0072627	0.00635297	COL1A2/COL1A1/COL3A1/COL5A2/COL4A1	5	5	35	6	231	0.142857	0.025974
GO:0016525	negative regulation of angiogenesis	1	6.6	4.76404	0.000453	0.00883355	0.00772706	THBS2/COL4A2/SPARC/SULF1	4	4	35	4	231	0.114286	0.017316
GO:0030574	collagen catabolic process	1	6.6	4.76404	0.000453	0.00883355	0.00772706	CTSK/MMP14/FAP/CTSB	4	4	35	4	231	0.114286	0.017316
GO:0060350	endochondral bone morphogenesis	1	6.6	4.76404	0.000453	0.00883355	0.00772706	COL1A1/COL3A1/MMP14/SERPINH1	4	4	35	4	231	0.114286	0.017316
GO:1901343	negative regulation of vasculature development	1	6.6	4.76404	0.000453	0.00883355	0.00772706	THBS2/COL4A2/SPARC/SULF1	4	4	35	4	231	0.114286	0.017316
GO:2000181	negative regulation of blood vessel morphogenesis	1	6.6	4.76404	0.000453	0.00883355	0.00772706	THBS2/COL4A2/SPARC/SULF1	4	4	35	4	231	0.114286	0.017316
GO:0007160	cell-matrix adhesion	0.666667	4.4	4.38726	0.000485	0.0090518	0.00791797	COL3A1/MMP14/THY1/CDH11/NID2/PLAU	6	6	35	9	231	0.171429	0.038961
GO:0060348	bone development	0.666667	4.4	4.38726	0.000485	0.0090518	0.00791797	COL1A1/COL3A1/MMP14/SERPINH1/BGN/SULF1	6	6	35	9	231	0.171429	0.038961
GO:0031589	cell-substrate adhesion	0.538462	3.55385	3.99676	0.000903	0.0161467	0.0141242	COL1A1/COL3A1/MMP14/THY1/CDH11/NID2/PLAU	7	7	35	13	231	0.2	0.0562771
GO:0048598	embryonic morphogenesis	0.538462	3.55385	3.99676	0.000903	0.0161467	0.0141242	MMP14/COL4A2/COL5A2/SPARC/COL12A1/CTHRC1/SULF1	7	7	35	13	231	0.2	0.0562771
GO:0002062	chondrocyte differentiation	0.714286	4.71429	4.20795	0.0010276	0.0166354	0.0145517	COL3A1/SERPINH1/TGFBI/LOXL2/SULF1	5	5	35	7	231	0.142857	0.030303
GO:0030336	negative regulation of cell migration	0.714286	4.71429	4.20795	0.0010276	0.0166354	0.0145517	COL3A1/THY1/CDH11/TIMP1/SULF1	5	5	35	7	231	0.142857	0.030303
GO:0040013	negative regulation of locomotion	0.714286	4.71429	4.20795	0.0010276	0.0166354	0.0145517	COL3A1/THY1/CDH11/TIMP1/SULF1	5	5	35	7	231	0.142857	0.030303
GO:0048705	skeletal system morphogenesis	0.714286	4.71429	4.20795	0.0010276	0.0166354	0.0145517	BMP1/COL1A1/COL3A1/MMP14/SERPINH1	5	5	35	7	231	0.142857	0.030303
GO:2000146	negative regulation of cell motility	0.714286	4.71429	4.20795	0.0010276	0.0166354	0.0145517	COL3A1/THY1/CDH11/TIMP1/SULF1	5	5	35	7	231	0.142857	0.030303
GO:0001101	response to acid chemical	0.6	3.96	4.0352	0.00107874	0.01714	0.014993	COL1A2/COL1A1/COL3A1/COL5A2/COL18A1/COL4A1	6	6	35	10	231	0.171429	0.04329
GO:0051239	regulation of multicellular organismal process	0.296296	1.95556	3.38249	0.00129002	0.0201243	0.0176035	BMP1/LUM/SPP1/THBS2/VCAN/COL1A1/CTSK/MMP14/THY1/COL4A2/FAP/SPARC/TIMP1/LOXL2/PLAU/SULF1	16	16	35	54	231	0.457143	0.233766
GO:0048519	negative regulation of biological process	0.247191	1.63146	3.20381	0.00142047	0.0217636	0.0190375	SPP1/THBS2/COL1A1/COL3A1/CTSK/MMP14/SERPINH1/THY1/CDH11/COL4A2/COL5A2/FAP/SPARC/TGFBI/TIMP1/COL18A1/LOXL2/TOP2A/COL6A3/CTHRC1/PLAU/SULF1	22	22	35	89	231	0.628571	0.385281
GO:0050793	regulation of developmental process	0.311111	2.05333	3.32036	0.00180367	0.0264313	0.0231205	BMP1/SPP1/THBS2/VCAN/COL1A1/CTSK/MMP14/THY1/COL4A2/COL5A2/SPARC/LOXL2/CTHRC1/SULF1	14	14	35	45	231	0.4	0.194805
GO:0001704	formation of primary germ layer	0.8	5.28	4.07985	0.00201756	0.0264313	0.0231205	MMP14/COL4A2/COL5A2/COL12A1	4	4	35	5	231	0.114286	0.021645
GO:0001706	endoderm formation	0.8	5.28	4.07985	0.00201756	0.0264313	0.0231205	MMP14/COL4A2/COL5A2/COL12A1	4	4	35	5	231	0.114286	0.021645
GO:0001935	endothelial cell proliferation	0.8	5.28	4.07985	0.00201756	0.0264313	0.0231205	MMP14/SPARC/LOXL2/SULF1	4	4	35	5	231	0.114286	0.021645
GO:0007369	gastrulation	0.8	5.28	4.07985	0.00201756	0.0264313	0.0231205	MMP14/COL4A2/COL5A2/COL12A1	4	4	35	5	231	0.114286	0.021645
GO:0007492	endoderm development	0.8	5.28	4.07985	0.00201756	0.0264313	0.0231205	MMP14/COL4A2/COL5A2/COL12A1	4	4	35	5	231	0.114286	0.021645
GO:0035987	endodermal cell differentiation	0.8	5.28	4.07985	0.00201756	0.0264313	0.0231205	MMP14/COL4A2/COL5A2/COL12A1	4	4	35	5	231	0.114286	0.021645
GO:0045861	negative regulation of proteolysis	0.8	5.28	4.07985	0.00201756	0.0264313	0.0231205	SERPINH1/TIMP1/COL6A3/PLAU	4	4	35	5	231	0.114286	0.021645
GO:0060349	bone morphogenesis	0.8	5.28	4.07985	0.00201756	0.0264313	0.0231205	COL1A1/COL3A1/MMP14/SERPINH1	4	4	35	5	231	0.114286	0.021645
GO:0051240	positive regulation of multicellular organismal process	0.354839	2.34194	3.38585	0.00203317	0.0264313	0.0231205	BMP1/LUM/SPP1/THBS2/VCAN/COL1A1/MMP14/THY1/LOXL2/PLAU/SULF1	11	11	35	31	231	0.314286	0.134199
GO:0016477	cell migration	0.317073	2.09268	3.25296	0.00234249	0.0299979	0.0262403	VCAN/COL1A1/COL3A1/MMP14/PDGFRB/THY1/CDH11/FAP/SPARC/TIMP1/LOXL2/PLAU/SULF1	13	13	35	41	231	0.371429	0.177489
GO:0070482	response to oxygen levels	0.625	4.125	3.79326	0.00243707	0.0307501	0.0268983	COL1A1/MMP14/LOXL2/PLAU/PLOD1	5	5	35	8	231	0.142857	0.034632
GO:0010466	negative regulation of peptidase activity	1	6.6	4.11672	0.00322764	0.0390045	0.0341188	SERPINH1/TIMP1/COL6A3	3	3	35	3	231	0.0857143	0.012987
GO:0038063	collagen-activated tyrosine kinase receptor signaling pathway	1	6.6	4.11672	0.00322764	0.0390045	0.0341188	COL1A1/COL4A2/COL4A1	3	3	35	3	231	0.0857143	0.012987
GO:0038065	collagen-activated signaling pathway	1	6.6	4.11672	0.00322764	0.0390045	0.0341188	COL1A1/COL4A2/COL4A1	3	3	35	3	231	0.0857143	0.012987
GO:0030334	regulation of cell migration	0.357143	2.35714	3.23018	0.00330529	0.039388	0.0344543	COL1A1/COL3A1/MMP14/PDGFRB/THY1/CDH11/SPARC/TIMP1/PLAU/SULF1	10	10	35	28	231	0.285714	0.121212
GO:0007423	sensory organ development	0.5	3.3	3.45038	0.00375113	0.0440886	0.038566	PDGFRB/THY1/COL5A2/SPARC/COL4A1/CTHRC1	6	6	35	12	231	0.171429	0.0519481

## Sheet: 4B- GO_CC
ID	Description	Rich Factor	Fold Enrichment	zScore	p-value	p.adjust	q-value	gene ID	Count	Target Hits	Target Total	Term Size	Background N	Gene Ratio	Bg Ratio
GO:0030312	external encapsulating structure	0.648649	4.37375	9.30586	1.75359e-15	1.24505e-13	8.95252e-14	COL1A2/LUM/THBS2/VCAN/COL1A1/COL3A1/MMP14/SERPINH1/BGN/COL4A2/COL5A2/SPARC/TGFBI/TIMP1/COL12A1/COL18A1/COL4A1/CTSB/LOXL2/NID2/COL6A3/CTHRC1/PLOD1/SULF1	24	24	35	37	236	0.685714	0.15678
GO:0031012	extracellular matrix	0.648649	4.37375	9.30586	1.75359e-15	1.24505e-13	8.95252e-14	COL1A2/LUM/THBS2/VCAN/COL1A1/COL3A1/MMP14/SERPINH1/BGN/COL4A2/COL5A2/SPARC/TGFBI/TIMP1/COL12A1/COL18A1/COL4A1/CTSB/LOXL2/NID2/COL6A3/CTHRC1/PLOD1/SULF1	24	24	35	37	236	0.685714	0.15678
GO:0062023	collagen-containing extracellular matrix	0.638889	4.30794	8.97766	1.90378e-14	9.01121e-13	6.47952e-13	COL1A2/LUM/THBS2/VCAN/COL1A1/COL3A1/SERPINH1/BGN/COL4A2/COL5A2/SPARC/TGFBI/TIMP1/COL12A1/COL18A1/COL4A1/CTSB/LOXL2/NID2/COL6A3/CTHRC1/PLOD1/SULF1	23	23	35	36	236	0.657143	0.152542
GO:0005615	extracellular space	0.323232	2.17951	6.414	5.55796e-11	1.97308e-09	1.41874e-09	BMP1/COL1A2/LUM/SPP1/VCAN/COL1A1/COL3A1/CTSK/MMP14/SERPINH1/THY1/BGN/CDH11/COL4A2/COL5A2/FAP/SPARC/TGFBI/TIMP1/ATP4A/COL12A1/COL18A1/COL4A1/CTSB/LOXL2/NID2/CBLIF/COL6A3/CTHRC1/PLAU/PLOD1/SULF1	32	32	35	99	236	0.914286	0.419492
GO:0005576	extracellular region	0.292035	1.96915	5.94222	3.64733e-10	1.03584e-08	7.44822e-09	BMP1/COL1A2/LUM/SPP1/THBS2/VCAN/COL1A1/COL3A1/CTSK/MMP14/SERPINH1/THY1/BGN/CDH11/COL4A2/COL5A2/FAP/SPARC/TGFBI/TIMP1/ATP4A/COL12A1/COL18A1/COL4A1/CTSB/LOXL2/NID2/CBLIF/COL6A3/CTHRC1/PLAU/PLOD1/SULF1	33	33	35	113	236	0.942857	0.478814
GO:0005788	endoplasmic reticulum lumen	0.722222	4.86984	7.1133	9.64693e-09	2.14782e-07	1.54439e-07	COL1A2/SPP1/VCAN/COL1A1/COL3A1/SERPINH1/COL4A2/COL5A2/TIMP1/COL12A1/COL18A1/COL4A1/COL6A3	13	13	35	18	236	0.371429	0.0762712
GO:0005581	collagen trimer	0.846154	5.70549	7.26766	1.05879e-08	2.14782e-07	1.54439e-07	COL1A2/LUM/COL1A1/COL3A1/COL4A2/COL5A2/COL12A1/COL18A1/COL4A1/COL6A3/CTHRC1	11	11	35	13	236	0.314286	0.0550847
GO:0012505	endomembrane system	0.302083	2.0369	5.49263	4.1629e-08	7.38915e-07	5.31318e-07	BMP1/COL1A2/LUM/SPP1/THBS2/VCAN/COL1A1/COL3A1/CTSK/MMP14/PDGFRB/SERPINH1/THY1/BGN/COL4A2/COL5A2/SPARC/TGFBI/TIMP1/COL12A1/COL18A1/COL4A1/CTSB/LOXL2/CBLIF/COL6A3/PLAU/PLOD1/SULF1	29	29	35	96	236	0.828571	0.40678
GO:0071944	cell periphery	0.262295	1.76862	5.08637	8.51889e-08	1.34409e-06	9.66471e-07	COL1A2/LUM/THBS2/VCAN/COL1A1/COL3A1/CTSK/MMP14/PDGFRB/SERPINH1/THY1/BGN/CDH11/COL4A2/COL5A2/FAP/SPARC/TGFBI/TIMP1/ATP4A/COL12A1/COL18A1/COL4A1/CTSB/LOXL2/NID2/CBLIF/COL6A3/CTHRC1/PLAU/PLOD1/SULF1	32	32	35	122	236	0.914286	0.516949
GO:0005604	basement membrane	0.818182	5.51688	6.38872	5.82358e-07	8.26948e-06	5.94618e-06	THBS2/COL4A2/SPARC/TGFBI/TIMP1/COL18A1/COL4A1/LOXL2/NID2	9	9	35	11	236	0.257143	0.0466102
GO:0098644	complex of collagen trimers	1	6.74286	6.42287	9.09311e-07	1.17384e-05	8.44049e-06	COL1A2/LUM/COL1A1/COL3A1/COL4A2/COL5A2/COL4A1	7	7	35	7	236	0.2	0.029661
GO:0043202	lysosomal lumen	0.875	5.9	5.87143	6.49621e-06	7.68718e-05	5.52748e-05	LUM/VCAN/CTSK/PDGFRB/BGN/CTSB/CBLIF	7	7	35	8	236	0.2	0.0338983
GO:0005783	endoplasmic reticulum	0.386364	2.60519	4.91556	9.08389e-06	9.18253e-05	6.60271e-05	COL1A2/SPP1/VCAN/COL1A1/COL3A1/SERPINH1/THY1/COL4A2/COL5A2/TIMP1/COL12A1/COL18A1/COL4A1/LOXL2/COL6A3/PLOD1/SULF1	17	17	35	44	236	0.485714	0.186441
GO:0031974	membrane-enclosed lumen	0.302632	2.0406	4.58777	1.03465e-05	9.18253e-05	6.60271e-05	COL1A2/LUM/SPP1/VCAN/COL1A1/COL3A1/CTSK/MMP14/PDGFRB/SERPINH1/BGN/COL4A2/COL5A2/SPARC/TIMP1/COL12A1/COL18A1/COL4A1/CTSB/LOXL2/TOP2A/CBLIF/COL6A3	23	23	35	76	236	0.657143	0.322034
GO:0043233	organelle lumen	0.302632	2.0406	4.58777	1.03465e-05	9.18253e-05	6.60271e-05	COL1A2/LUM/SPP1/VCAN/COL1A1/COL3A1/CTSK/MMP14/PDGFRB/SERPINH1/BGN/COL4A2/COL5A2/SPARC/TIMP1/COL12A1/COL18A1/COL4A1/CTSB/LOXL2/TOP2A/CBLIF/COL6A3	23	23	35	76	236	0.657143	0.322034
GO:0070013	intracellular organelle lumen	0.302632	2.0406	4.58777	1.03465e-05	9.18253e-05	6.60271e-05	COL1A2/LUM/SPP1/VCAN/COL1A1/COL3A1/CTSK/MMP14/PDGFRB/SERPINH1/BGN/COL4A2/COL5A2/SPARC/TIMP1/COL12A1/COL18A1/COL4A1/CTSB/LOXL2/TOP2A/CBLIF/COL6A3	23	23	35	76	236	0.657143	0.322034
GO:0005775	vacuolar lumen	0.777778	5.24444	5.40629	2.60994e-05	0.000218007	0.000156758	LUM/VCAN/CTSK/PDGFRB/BGN/CTSB/CBLIF	7	7	35	9	236	0.2	0.0381356
GO:0005583	fibrillar collagen trimer	1	6.74286	5.40477	5.55307e-05	0.000415019	0.00029842	COL1A2/LUM/COL1A1/COL3A1/COL5A2	5	5	35	5	236	0.142857	0.0211864
GO:0098643	banded collagen fibril	1	6.74286	5.40477	5.55307e-05	0.000415019	0.00029842	COL1A2/LUM/COL1A1/COL3A1/COL5A2	5	5	35	5	236	0.142857	0.0211864
GO:0031982	vesicle	0.258065	1.74009	3.81794	0.000157052	0.00111507	0.000801793	BMP1/COL1A2/LUM/SPP1/THBS2/COL1A1/CTSK/MMP14/PDGFRB/THY1/BGN/CDH11/COL4A2/SPARC/TGFBI/TIMP1/COL12A1/COL18A1/CTSB/NID2/CBLIF/COL6A3/PLAU/PLOD1	24	24	35	93	236	0.685714	0.394068
GO:0099081	supramolecular polymer	0.533333	3.59619	4.32669	0.000326508	0.00220782	0.00158753	COL1A2/LUM/COL1A1/COL3A1/COL4A2/COL5A2/COL4A1/COL6A3	8	8	35	15	236	0.228571	0.0635593
GO:0099080	supramolecular complex	0.444444	2.99683	3.67044	0.00157998	0.0101981	0.00733293	COL1A2/LUM/COL1A1/COL3A1/COL4A2/COL5A2/COL4A1/COL6A3	8	8	35	18	236	0.228571	0.0762712
GO:0005796	Golgi lumen	0.8	5.39429	4.13559	0.0018558	0.0114575	0.00823856	LUM/VCAN/MMP14/BGN	4	4	35	5	236	0.114286	0.0211864
GO:0005737	cytoplasm	0.18232	1.22936	2.66162	0.00371923	0.0220054	0.015823	BMP1/COL1A2/LUM/SPP1/THBS2/VCAN/COL1A1/COL3A1/CTSK/MMP14/PDGFRB/SERPINH1/THY1/BGN/CDH11/COL4A2/COL5A2/FAP/SPARC/TGFBI/TIMP1/COL12A1/COL18A1/COL4A1/CTSB/LOXL2/TOP2A/CBLIF/COL6A3/CTHRC1/PLAU/PLOD1/SULF1	33	33	35	181	236	0.942857	0.766949
GO:0032991	protein-containing complex	0.24359	1.64249	2.88772	0.0041818	0.0237526	0.0170794	COL1A2/LUM/COL1A1/COL3A1/PDGFRB/CDH11/COL4A2/COL5A2/FAP/ATP4A/COL12A1/COL18A1/COL4A1/CTSB/TOP2A/COL6A3/CTHRC1/PLAU/PLOD1	19	19	35	78	236	0.542857	0.330508
GO:0070062	extracellular exosome	0.262295	1.76862	2.90286	0.00469645	0.0253384	0.0182196	COL1A2/LUM/SPP1/THY1/BGN/CDH11/COL4A2/TGFBI/TIMP1/COL12A1/COL18A1/CTSB/NID2/COL6A3/PLAU/PLOD1	16	16	35	61	236	0.457143	0.258475
GO:0099512	supramolecular fiber	0.461538	3.11209	3.26213	0.00554205	0.0253384	0.0182196	COL1A2/LUM/COL1A1/COL3A1/COL5A2/COL6A3	6	6	35	13	236	0.171429	0.0550847
GO:0000323	lytic vacuole	0.411765	2.77647	3.16614	0.00564938	0.0253384	0.0182196	LUM/VCAN/CTSK/PDGFRB/BGN/CTSB/CBLIF	7	7	35	17	236	0.2	0.0720339
GO:0005764	lysosome	0.411765	2.77647	3.16614	0.00564938	0.0253384	0.0182196	LUM/VCAN/CTSK/PDGFRB/BGN/CTSB/CBLIF	7	7	35	17	236	0.2	0.0720339
GO:0043230	extracellular organelle	0.258065	1.74009	2.82603	0.00571005	0.0253384	0.0182196	COL1A2/LUM/SPP1/THY1/BGN/CDH11/COL4A2/TGFBI/TIMP1/COL12A1/COL18A1/CTSB/NID2/COL6A3/PLAU/PLOD1	16	16	35	62	236	0.457143	0.262712
GO:0065010	extracellular membrane-bounded organelle	0.258065	1.74009	2.82603	0.00571005	0.0253384	0.0182196	COL1A2/LUM/SPP1/THY1/BGN/CDH11/COL4A2/TGFBI/TIMP1/COL12A1/COL18A1/CTSB/NID2/COL6A3/PLAU/PLOD1	16	16	35	62	236	0.457143	0.262712
GO:1903561	extracellular vesicle	0.258065	1.74009	2.82603	0.00571005	0.0253384	0.0182196	COL1A2/LUM/SPP1/THY1/BGN/CDH11/COL4A2/TGFBI/TIMP1/COL12A1/COL18A1/CTSB/NID2/COL6A3/PLAU/PLOD1	16	16	35	62	236	0.457143	0.262712
GO:0005925	focal adhesion	0.5	3.37143	3.19099	0.00789204	0.0329609	0.0237006	MMP14/PDGFRB/THY1/FAP/PLAU	5	5	35	10	236	0.142857	0.0423729
GO:0030055	cell-substrate junction	0.5	3.37143	3.19099	0.00789204	0.0329609	0.0237006	MMP14/PDGFRB/THY1/FAP/PLAU	5	5	35	10	236	0.142857	0.0423729
GO:0005773	vacuole	0.388889	2.62222	2.98187	0.008239	0.0334268	0.0240356	LUM/VCAN/CTSK/PDGFRB/BGN/CTSB/CBLIF	7	7	35	18	236	0.2	0.0762712
GO:0043231	intracellular membrane-bounded organelle	0.185185	1.24868	2.35368	0.0120681	0.0476021	0.0342284	BMP1/COL1A2/LUM/SPP1/THBS2/VCAN/COL1A1/COL3A1/CTSK/MMP14/PDGFRB/SERPINH1/THY1/BGN/COL4A2/COL5A2/SPARC/TGFBI/TIMP1/COL12A1/COL18A1/COL4A1/CTSB/LOXL2/TOP2A/CBLIF/COL6A3/PLAU/PLOD1/SULF1	30	30	35	162	236	0.857143	0.686441

## Sheet: 4C- GO_MF
ID	Description	Rich Factor	Fold Enrichment	zScore	p-value	p.adjust	q-value	gene ID	Count	Target Hits	Target Total	Term Size	Background N	Gene Ratio	Bg Ratio
GO:0005201	extracellular matrix structural constituent	0.809524	5.2966	8.75595	9.68141e-13	1.28763e-10	9.98713e-11	COL1A2/LUM/THBS2/VCAN/COL1A1/COL3A1/BGN/COL4A2/COL5A2/SPARC/TGFBI/COL12A1/COL18A1/COL4A1/NID2/COL6A3/CTHRC1	17	17	35	21	229	0.485714	0.0917031
GO:0005198	structural molecule activity	0.566667	3.70762	6.74252	8.88552e-09	5.90887e-07	4.58306e-07	COL1A2/LUM/THBS2/VCAN/COL1A1/COL3A1/BGN/COL4A2/COL5A2/SPARC/TGFBI/COL12A1/COL18A1/COL4A1/NID2/COL6A3/CTHRC1	17	17	35	30	229	0.485714	0.131004
GO:0030020	extracellular matrix structural constituent conferring tensile strength	1	6.54286	7.19025	1.73472e-08	7.69057e-07	5.96499e-07	COL1A2/COL1A1/COL3A1/COL4A2/COL5A2/COL12A1/COL18A1/COL4A1/COL6A3	9	9	35	9	229	0.257143	0.0393013
GO:0005518	collagen binding	1	6.54286	6.31258	1.12578e-06	3.7432e-05	2.90332e-05	LUM/CTSK/SERPINH1/SPARC/TGFBI/CTSB/NID2	7	7	35	7	229	0.2	0.0305677
GO:0044877	protein-containing complex binding	0.461538	3.01978	4.636	5.67813e-05	0.0014328	0.00111131	LUM/SPP1/COL3A1/CTSK/MMP14/SERPINH1/THY1/FAP/SPARC/TGFBI/CTSB/NID2	12	12	35	26	229	0.342857	0.113537
GO:0048407	platelet-derived growth factor binding	1	6.54286	5.31123	6.46376e-05	0.0014328	0.00111131	COL1A2/COL1A1/COL3A1/PDGFRB/COL4A1	5	5	35	5	229	0.142857	0.0218341
GO:0004252	serine-type endopeptidase activity	0.833333	5.45238	4.68399	0.000344542	0.00578452	0.0044866	BMP1/CTSK/MMP14/FAP/PLAU	5	5	35	6	229	0.142857	0.0262009
GO:0046872	metal ion binding	0.305085	1.99613	3.76371	0.000347941	0.00578452	0.0044866	BMP1/COL1A2/THBS2/VCAN/COL1A1/COL3A1/MMP14/CDH11/COL5A2/SPARC/TIMP1/ATP4A/COL18A1/LOXL2/NID2/TOP2A/PLOD1/SULF1	18	18	35	59	229	0.514286	0.257642
GO:0043169	cation binding	0.3	1.96286	3.67955	0.000451357	0.00667005	0.00517345	BMP1/COL1A2/THBS2/VCAN/COL1A1/COL3A1/MMP14/CDH11/COL5A2/SPARC/TIMP1/ATP4A/COL18A1/LOXL2/NID2/TOP2A/PLOD1/SULF1	18	18	35	60	229	0.514286	0.262009
GO:0005178	integrin binding	0.666667	4.3619	4.3611	0.00050987	0.00678128	0.00525972	SPP1/COL3A1/MMP14/THY1/FAP/TGFBI	6	6	35	9	229	0.171429	0.0393013
GO:0008236	serine-type peptidase activity	0.714286	4.67347	4.18359	0.00107129	0.0109601	0.00850091	BMP1/CTSK/MMP14/FAP/PLAU	5	5	35	7	229	0.142857	0.0305677
GO:0017171	serine hydrolase activity	0.714286	4.67347	4.18359	0.00107129	0.0109601	0.00850091	BMP1/CTSK/MMP14/FAP/PLAU	5	5	35	7	229	0.142857	0.0305677
GO:0019838	growth factor binding	0.714286	4.67347	4.18359	0.00107129	0.0109601	0.00850091	COL1A2/COL1A1/COL3A1/PDGFRB/COL4A1	5	5	35	7	229	0.142857	0.0305677
GO:0005509	calcium ion binding	0.470588	3.07899	3.77581	0.00121365	0.0115297	0.0089427	BMP1/THBS2/VCAN/CDH11/SPARC/LOXL2/NID2/SULF1	8	8	35	17	229	0.228571	0.0742358
GO:0002020	protease binding	0.8	5.23429	4.05734	0.00208717	0.0173496	0.0134568	COL1A2/COL1A1/COL3A1/FAP	4	4	35	5	229	0.114286	0.0218341
GO:0050840	extracellular matrix binding	0.8	5.23429	4.05734	0.00208717	0.0173496	0.0134568	SPP1/BGN/SPARC/TGFBI	4	4	35	5	229	0.114286	0.0218341
GO:0030021	extracellular matrix structural constituent conferring compression resistance	1	6.54286	4.09582	0.00331333	0.0259219	0.0201057	LUM/VCAN/BGN	3	3	35	3	229	0.0857143	0.0131004
GO:0004175	endopeptidase activity	0.5	3.27143	3.42579	0.00392784	0.0290224	0.0225104	BMP1/CTSK/MMP14/FAP/CTSB/PLAU	6	6	35	12	229	0.171429	0.0524017
GO:0061134	peptidase regulator activity	0.666667	4.3619	3.53679	0.00557243	0.039007	0.0302547	CTSK/SERPINH1/TIMP1/COL6A3	4	4	35	6	229	0.114286	0.0262009
GO:0036094	small molecule binding	0.230769	1.50989	2.65557	0.0071302	0.0474158	0.0367768	BMP1/COL1A2/SPP1/THBS2/VCAN/COL1A1/COL3A1/MMP14/PDGFRB/CDH11/COL5A2/SPARC/TIMP1/ATP4A/COL18A1/LOXL2/NID2/TOP2A/CBLIF/PLOD1/SULF1	21	21	35	91	229	0.6	0.39738

## Sheet: 4D- KEGG
category	subcategory	ID	Description	Rich Factor	Fold Enrichment	zScore	p-value	p.adjust	qvalue	gene ID	Count	Target Hits	Target Total	Term Size	Background N	Gene Ratio	Bg Ratio
Cellular Processes	Cell motility	hsa04820	Cytoskeleton in muscle cells	0.846154	4.97929	6.76425	2.63e-08	8.96e-07	6.1e-07	COL1A2/THBS2/VCAN/COL1A1/COL3A1/BGN/COL4A2/COL5A2/COL4A1/NID2/COL6A3	11	11	26	13	153	0.423077	0.0849673
Environmental Information Processing	Signaling molecules and interaction	hsa04512	ECM-receptor interaction	1	5.88462	5.96636	1.94e-06	1.72e-05	1.17e-05	COL1A2/SPP1/THBS2/COL1A1/COL4A2/COL4A1/COL6A3	7	7	26	7	153	0.269231	0.0457516
Cellular Processes	Cellular community - eukaryotes	hsa04510	Focal adhesion	0.888889	5.23077	5.90019	2.02e-06	1.72e-05	1.17e-05	COL1A2/SPP1/THBS2/COL1A1/PDGFRB/COL4A2/COL4A1/COL6A3	8	8	26	9	153	0.307692	0.0588235
Human Diseases	Infectious disease: viral	hsa05165	Human papillomavirus infection	0.888889	5.23077	5.90019	2.02e-06	1.72e-05	1.17e-05	COL1A2/SPP1/THBS2/COL1A1/PDGFRB/COL4A2/COL4A1/COL6A3	8	8	26	9	153	0.307692	0.0588235
Environmental Information Processing	Signal transduction	hsa04151	PI3K-Akt signaling pathway	0.8	4.70769	5.46943	8.99e-06	6.12e-05	4.17e-05	COL1A2/SPP1/THBS2/COL1A1/PDGFRB/COL4A2/COL4A1/COL6A3	8	8	26	10	153	0.307692	0.0653595
Organismal Systems	Digestive system	hsa04974	Protein digestion and absorption	0.642857	3.78297	4.92687	3.56e-05	0.000202	0.000137	COL1A2/COL1A1/COL3A1/COL4A2/COL5A2/COL12A1/COL18A1/COL4A1/COL6A3	9	9	26	14	153	0.346154	0.0915033
Human Diseases	Infectious disease: parasitic	hsa05146	Amoebiasis	1	5.88462	5.00831	0.000101	0.000489	0.000333	COL1A2/COL1A1/COL3A1/COL4A2/COL4A1	5	5	26	5	153	0.192308	0.0326797
Organismal Systems	Endocrine system	hsa04926	Relaxin signaling pathway	0.833333	4.90385	4.39963	0.000532	0.00201012	0.00136912	COL1A2/COL1A1/COL3A1/COL4A2/COL4A1	5	5	26	6	153	0.192308	0.0392157
Human Diseases	Endocrine and metabolic disease	hsa04933	AGE-RAGE signaling pathway in diabetic complications	0.833333	4.90385	4.39963	0.000532	0.00201012	0.00136912	COL1A2/COL1A1/COL3A1/COL4A2/COL4A1	5	5	26	6	153	0.192308	0.0392157
Human Diseases	Cancer: overview	hsa05205	Proteoglycans in cancer	0.8	4.70769	3.80158	0.00300351	0.0102119	0.00695548	COL1A2/LUM/COL1A1/PLAU	4	4	26	5	153	0.153846	0.0326797

## Sheet: 4E- Reactome
ID	Description	Rich Factor	Fold Enrichment	zScore	p-value	p.adjust	q-value	gene ID	Count	Target Hits	Target Total	Term Size	Background N	Gene Ratio	Bg Ratio
R-HSA-1474244	Extracellular matrix organization	0.766667	4.36042	9.27685	4.42e-16	3.62e-14	2.14e-14	BMP1/COL1A2/LUM/SPP1/VCAN/COL1A1/COL3A1/CTSK/MMP14/SERPINH1/BGN/COL4A2/COL5A2/SPARC/TIMP1/COL12A1/COL18A1/COL4A1/CTSB/LOXL2/NID2/COL6A3/PLOD1	23	23	32	30	182	0.71875	0.164835
R-HSA-1474228	Degradation of the extracellular matrix	0.882353	5.01838	8.01498	1.87e-11	5.79e-10	3.42e-10	BMP1/COL1A2/SPP1/COL1A1/COL3A1/CTSK/MMP14/COL4A2/COL5A2/TIMP1/COL12A1/COL18A1/COL4A1/CTSB/COL6A3	15	15	32	17	182	0.46875	0.0934066
R-HSA-1474290	Collagen formation	0.933333	5.30833	8.02353	2.12e-11	5.79e-10	3.42e-10	BMP1/COL1A2/COL1A1/COL3A1/SERPINH1/COL4A2/COL5A2/COL12A1/COL18A1/COL4A1/CTSB/LOXL2/COL6A3/PLOD1	14	14	32	15	182	0.4375	0.0824176
R-HSA-1442490	Collagen degradation	1	5.6875	7.73884	1.19e-10	1.95e-09	1.15e-09	COL1A2/COL1A1/COL3A1/CTSK/MMP14/COL4A2/COL5A2/COL12A1/COL18A1/COL4A1/CTSB/COL6A3	12	12	32	12	182	0.375	0.0659341
R-HSA-2022090	Assembly of collagen fibrils and other multimeric structures	1	5.6875	7.73884	1.19e-10	1.95e-09	1.15e-09	BMP1/COL1A2/COL1A1/COL3A1/COL4A2/COL5A2/COL12A1/COL18A1/COL4A1/CTSB/LOXL2/COL6A3	12	12	32	12	182	0.375	0.0659341
R-HSA-1650814	Collagen biosynthesis and modifying enzymes	0.923077	5.25	7.32463	1.37e-09	1.88e-08	1.11e-08	BMP1/COL1A2/COL1A1/COL3A1/SERPINH1/COL4A2/COL5A2/COL12A1/COL18A1/COL4A1/COL6A3/PLOD1	12	12	32	13	182	0.375	0.0714286
R-HSA-216083	Integrin cell surface interactions	1	5.6875	7.02337	7.55e-09	8.85e-08	5.22e-08	COL1A2/LUM/SPP1/COL1A1/COL3A1/COL4A2/COL5A2/COL18A1/COL4A1/COL6A3	10	10	32	10	182	0.3125	0.0549451
R-HSA-3000178	ECM proteoglycans	0.916667	5.21354	6.95636	1.03e-08	1.05e-07	6.23e-08	COL1A2/LUM/VCAN/COL1A1/COL3A1/BGN/COL4A2/COL5A2/SPARC/COL4A1/COL6A3	11	11	32	12	182	0.34375	0.0659341
R-HSA-8948216	Collagen chain trimerization	1	5.6875	6.64367	5.68e-08	5.17e-07	3.06e-07	COL1A2/COL1A1/COL3A1/COL4A2/COL5A2/COL12A1/COL18A1/COL4A1/COL6A3	9	9	32	9	182	0.28125	0.0494505
R-HSA-186797	Signaling by PDGF	0.8	4.55	5.31903	1.43e-05	0.000117	6.9e-05	SPP1/THBS2/COL3A1/PDGFRB/COL4A2/COL5A2/COL4A1/COL6A3	8	8	32	10	182	0.25	0.0549451
R-HSA-2243919	Crosslinking of collagen fibrils	1	5.6875	5.3781	1.95e-05	0.000145	8.59e-05	BMP1/COL1A2/COL1A1/COL4A2/COL4A1/LOXL2	6	6	32	6	182	0.1875	0.032967
R-HSA-9006934	Signaling by Receptor Tyrosine Kinases	0.578947	3.29276	4.86419	2.76e-05	0.000189	0.000111	COL1A2/SPP1/THBS2/COL1A1/COL3A1/PDGFRB/COL4A2/COL5A2/SPARC/COL4A1/COL6A3	11	11	32	19	182	0.34375	0.104396
R-HSA-2173782	Binding and Uptake of Ligands by Scavenger Receptors	0.857143	4.875	4.81582	0.000119	0.000699	0.000413	COL1A2/COL1A1/COL3A1/COL4A2/SPARC/COL4A1	6	6	32	7	182	0.1875	0.0384615
R-HSA-3000171	Non-integrin membrane-ECM interactions	0.857143	4.875	4.81582	0.000119	0.000699	0.000413	COL1A2/COL1A1/COL3A1/COL4A2/COL5A2/COL4A1	6	6	32	7	182	0.1875	0.0384615
R-HSA-2214320	Anchoring fibril formation	1	5.6875	4.89563	0.000128	0.000699	0.000413	BMP1/COL1A2/COL1A1/COL4A2/COL4A1	5	5	32	5	182	0.15625	0.0274725
R-HSA-3000480	Scavenging by Class A Receptors	0.833333	4.73958	4.29053	0.00067	0.00289895	0.00171184	COL1A2/COL1A1/COL3A1/COL4A2/COL4A1	5	5	32	6	182	0.15625	0.032967
R-HSA-375165	NCAM signaling for neurite out-growth	0.833333	4.73958	4.29053	0.00067	0.00289895	0.00171184	COL3A1/COL4A2/COL5A2/COL4A1/COL6A3	5	5	32	6	182	0.15625	0.032967
R-HSA-419037	NCAM1 interactions	0.833333	4.73958	4.29053	0.00067	0.00289895	0.00171184	COL3A1/COL4A2/COL5A2/COL4A1/COL6A3	5	5	32	6	182	0.15625	0.032967
R-HSA-1592389	Activation of Matrix Metalloproteinases	1	5.6875	4.36646	0.000813	0.00289895	0.00171184	CTSK/MMP14/TIMP1/COL18A1	4	4	32	4	182	0.125	0.021978
R-HSA-3000157	Laminin interactions	1	5.6875	4.36646	0.000813	0.00289895	0.00171184	COL4A2/COL18A1/COL4A1/NID2	4	4	32	4	182	0.125	0.021978
R-HSA-3000170	Syndecan interactions	1	5.6875	4.36646	0.000813	0.00289895	0.00171184	COL1A2/COL1A1/COL3A1/COL5A2	4	4	32	4	182	0.125	0.021978
R-HSA-8874081	MET activates PTK2 signaling	1	5.6875	4.36646	0.000813	0.00289895	0.00171184	COL1A2/COL1A1/COL3A1/COL5A2	4	4	32	4	182	0.125	0.021978
R-HSA-8875878	MET promotes cell motility	1	5.6875	4.36646	0.000813	0.00289895	0.00171184	COL1A2/COL1A1/COL3A1/COL5A2	4	4	32	4	182	0.125	0.021978
R-HSA-5668914	Diseases of metabolism	0.714286	4.0625	3.80605	0.00204638	0.00699182	0.00412867	LUM/THBS2/VCAN/BGN/CBLIF	5	5	32	7	182	0.15625	0.0384615
R-HSA-5653656	Vesicle-mediated transport	0.6	3.4125	3.6147	0.00238033	0.00780749	0.00461033	COL1A2/COL1A1/COL3A1/COL4A2/SPARC/COL4A1	6	6	32	10	182	0.1875	0.0549451
R-HSA-3781865	Diseases of glycosylation	0.8	4.55	3.70762	0.00355398	0.0112087	0.00661875	LUM/THBS2/VCAN/BGN	4	4	32	5	182	0.125	0.0274725
R-HSA-3560782	Diseases associated with glycosaminoglycan metabolism	1	5.6875	3.77089	0.00501892	0.0152427	0.0090008	LUM/VCAN/BGN	3	3	32	3	182	0.09375	0.0164835
R-HSA-6806834	Signaling by MET	0.666667	3.79167	3.20296	0.00932217	0.0255629	0.0150949	COL1A2/COL1A1/COL3A1/COL5A2	4	4	32	6	182	0.125	0.032967
R-HSA-422475	Axon guidance	0.555556	3.15972	3.06101	0.00935228	0.0255629	0.0150949	COL3A1/COL4A2/COL5A2/COL4A1/COL6A3	5	5	32	9	182	0.15625	0.0494505
R-HSA-9675108	Nervous system development	0.555556	3.15972	3.06101	0.00935228	0.0255629	0.0150949	COL3A1/COL4A2/COL5A2/COL4A1/COL6A3	5	5	32	9	182	0.15625	0.0494505
R-HSA-1630316	Glycosaminoglycan metabolism	0.75	4.26562	3.04197	0.0176363	0.0425347	0.0251167	LUM/VCAN/BGN	3	3	32	4	182	0.09375	0.021978
R-HSA-198933	Immunoregulatory interactions between a Lymphoid and a non-Lymphoid cell	0.75	4.26562	3.04197	0.0176363	0.0425347	0.0251167	COL1A2/COL1A1/COL3A1	3	3	32	4	182	0.09375	0.021978
R-HSA-381426	Regulation of Insulin-like Growth Factor (IGF) transport and uptake by Insulin-like Growth Factor Binding Proteins (IGFBPs)	0.75	4.26562	3.04197	0.0176363	0.0425347	0.0251167	SPP1/VCAN/TIMP1	3	3	32	4	182	0.09375	0.021978
R-HSA-8957275	Post-translational protein phosphorylation	0.75	4.26562	3.04197	0.0176363	0.0425347	0.0251167	SPP1/VCAN/TIMP1	3	3	32	4	182	0.09375	0.021978
R-HSA-76002	Platelet activation, signaling and aggregation	0.571429	3.25	2.79628	0.0190232	0.0445687	0.0263178	COL1A2/COL1A1/SPARC/TIMP1	4	4	32	7	182	0.125	0.0384615
