# Supplementary material for: Identification and validation of tumor microenvironment-related therapeutic targets in gastric cancer using integrated multi-omics and molecular docking approaches
Source: Front Bioinform. 2025 Dec 10;5:1654326. doi: 10.3389/fbinf.2025.1654326 (PMC12727970; doi:10.3389/fbinf.2025.1654326)
Supplement: Supplementary file 5 [file Table1.xlsx]

## Sheet: 1A- RRA Scores
Gene Name	RRA Score
THY1	2.50511e-23
ATP4A	8.17365e-22
ESRRG	6.18228e-21
BGN	1.38259e-18
TIMP1	2.61785e-18
GCNT4	7.75754e-18
ALDH6A1	3.43876e-17
SULF1	5.76311e-17
RCC2	8.05779e-17
MAL	9.78268e-17
SIDT2	1.53401e-16
KCNE2	1.99344e-16
CTSB	2.25561e-16
CLDN1	2.37083e-16
SERPINH1	3.45096e-16
DGKD	7.53942e-16
COL6A3	1.99014e-15
F2R	2.60657e-15
SOSTDC1	3.61901e-15
FBP2	4.91724e-15
TTYH3	8.70005e-15
ATP4B	1.25998e-14
FAP	1.87683e-14
CWH43	4.13412e-14
CAPN13	6.75241e-14
KCNJ16	7.14359e-14
LIPF	8.42138e-14
LY6E	9.79121e-14
PTPN12	1.05482e-13
SSTR1	1.37684e-13
SLC5A5	1.39855e-13
CPA2	1.56831e-13
CCKBR	2.3676e-13
PLOD3	2.38621e-13
LIFR	3.08758e-13
CAPN9	4.17184e-13
ADHFE1	4.61904e-13
GRIA4	4.95487e-13
PLA2G7	5.91275e-13
THBS2	5.96258e-13
APOBEC2	6.72424e-13
SULF2	7.42896e-13
COL1A1	9.28354e-13
C16orf89	1.03323e-12
SH3GL2	1.11906e-12
INHBA	1.2422e-12
DPT	1.36524e-12
MYRIP	1.39853e-12
CA9	1.44392e-12
COL12A1	1.47988e-12
PDGFRB	1.53496e-12
PLAU	2.58385e-12
CAD	2.87735e-12
PMEPA1	4.36278e-12
MTHFD1L	4.82081e-12
CHGA	6.82733e-12
SPARC	7.25582e-12
AQP4	7.92386e-12
ACO2	9.76779e-12
GKN1	1.17511e-11
TEAD4	1.47377e-11
ARHGEF37	1.53961e-11
MSR1	1.60375e-11
ARPC1B	1.77871e-11
SLC25A4	1.79334e-11
TGFBI	1.8513e-11
TMED6	2.04858e-11
UBL3	2.10484e-11
IGFBP7	2.34235e-11
FCGR2A	2.39177e-11
COL18A1	2.67186e-11
STX12	2.75001e-11
RAI14	4.19988e-11
COL5A2	4.79864e-11
LRP8	4.81897e-11
UPP1	5.20133e-11
E2F3	5.82953e-11
GKN2	6.26708e-11
COL1A2	6.99808e-11
ADCY3	7.06369e-11
SLC7A8	7.87174e-11
FUT9	7.89585e-11
CKMT2	7.94795e-11
LDHD	8.62e-11
GPR155	9.31537e-11
PODXL	9.62259e-11
YEATS2	1.08054e-10
COL4A1	1.34292e-10
PAIP2B	1.92321e-10
PSCA	2.23312e-10
FGD6	2.25445e-10
GCNT2	2.35528e-10
HOMER2	2.46209e-10
MT1G	2.64824e-10
CDC25B	2.74214e-10
PGA3	2.93593e-10
CLDN7	3.03994e-10
PDGFD	3.58789e-10
PXMP2	3.80513e-10
PTPRZ1	3.92552e-10
RAB31	4.61955e-10
VSIG2	4.66576e-10
MFAP2	5.07102e-10
RIPK2	5.70682e-10
HDC	5.79423e-10
S100A10	6.65646e-10
PIK3C2G	9.71335e-10
APLP1	9.8149e-10
SPP1	1.06563e-09
CKM	1.17393e-09
ALAD	1.23406e-09
ABCC5	1.31435e-09
ETFDH	1.32594e-09
SST	1.32723e-09
COL3A1	1.36537e-09
ADH7	1.37489e-09
PGM2	1.43896e-09
LPCAT1	1.50973e-09
PNPLA7	1.66325e-09
ALDH3A1	1.82698e-09
MAP4K4	1.88521e-09
PGM2L1	1.90963e-09
GRINA	2.11731e-09
ATP6AP2	2.24656e-09
MMP14	2.30041e-09
GLUL	2.85744e-09
AKR7A3	3.12147e-09
TRIM50	3.34474e-09
MYO1B	3.4759e-09
CA2	3.76398e-09
VSTM2A	4.22552e-09
DHRS7	4.36075e-09
CDH11	4.5144e-09
SLC1A2	5.05619e-09
FBXL13	5.10218e-09
BMP1	5.89619e-09
ACADL	6.0873e-09
ATP1B3	6.3505e-09
PLOD1	8.23509e-09
PDIA2	8.30363e-09
PDCD4	8.96834e-09
RNASE1	9.08861e-09
PBLD	9.10745e-09
MAGI3	9.61964e-09
PPP2R3A	9.63578e-09
MDK	9.94203e-09
VCAN	1.00034e-08
GPX3	1.03955e-08
GLA	1.06894e-08
COL4A2	1.0972e-08
CKAP2	1.09758e-08
TNFRSF12A	1.10111e-08
GPNMB	1.14759e-08
PGRMC2	1.16168e-08
ATIC	1.20595e-08
RDH12	1.25403e-08
AZGP1	1.39319e-08
GNG7	1.5709e-08
ECT2	1.588e-08
CDH3	1.69787e-08
MYOF	1.73467e-08
SOX21	1.75405e-08
RUVBL1	1.75405e-08
LIF	1.78287e-08
IFITM3	1.79392e-08
KCNJ15	2.27598e-08
AGT	2.42386e-08
SNX10	2.50554e-08
FGD4	2.67191e-08
NUP107	2.68462e-08
CYFIP2	3.21121e-08
SLC43A3	3.27649e-08
CTSK	3.52866e-08
ZNFX1	3.88701e-08
ADAMTSL1	4.14646e-08
CTSA	4.39894e-08
FAM174B	4.59156e-08
ERO1B	4.65601e-08
GPRC5C	4.98241e-08
NTN4	5.05985e-08
LRFN4	5.38209e-08
SCNN1B	5.41689e-08
PGC	5.46778e-08
DNER	5.53291e-08
NR3C2	6.03699e-08
NUP62	6.30299e-08
IFITM1	6.44405e-08
PUS7	6.84974e-08
TPD52L2	7.12201e-08
NCAM1	7.21533e-08
SCGB2A1	7.73984e-08
LUM	7.74472e-08
CKS2	8.02848e-08
DUOX1	8.14128e-08
KIAA0930	8.81176e-08
ETV4	8.8845e-08
XPO6	8.91925e-08
COBLL1	8.93469e-08
PLEKHG1	1.02981e-07
PGA4	1.09655e-07
STK3	1.14482e-07
ALDH1A1	1.17217e-07
GGCT	1.19728e-07
FMO5	1.20441e-07
CLIC6	1.22398e-07
GSTA4	1.23899e-07
FPR3	1.25837e-07
FRMD1	1.26804e-07
CCKAR	1.28423e-07
ODF2	1.31258e-07
DBT	1.39646e-07
PRDM16	1.42218e-07
GIF	1.42365e-07
CBFB	1.4573e-07
OXCT1	1.52798e-07
TUBB	1.52798e-07
CTHRC1	1.5461e-07
NRG4	1.56477e-07
TFF2	1.58449e-07
PPFIBP2	1.63256e-07
NOTCH3	1.6637e-07
CKB	1.69663e-07
CXCL17	1.70545e-07
CLDN4	1.70706e-07
PDILT	1.78933e-07
HPGD	1.94954e-07
CYB5R1	1.96963e-07
CD9	1.98855e-07
HPN	2.05858e-07
TMEM158	2.11643e-07
SULT2A1	2.16327e-07
ARHGAP24	2.25156e-07
HEATR1	2.63884e-07
RAB27A	2.65199e-07
EMILIN2	2.72328e-07
MT1M	2.755e-07
BTD	2.8546e-07
NBN	2.87088e-07
EXO1	2.964e-07
UBE2T	2.98058e-07
SFRP4	3.00777e-07
LOXL2	3.14693e-07
URB2	3.33812e-07
TOP2A	3.33918e-07
XPR1	3.40837e-07
SIRPA	3.48658e-07
NID2	3.63641e-07
HTR1E	3.67062e-07
XPO1	3.70278e-07
IFT52	3.75909e-07
TNFRSF10B	3.82136e-07
DKC1	3.88295e-07
GPT2	3.92626e-07
MICALL1	3.99086e-07
PDCD11	4.24611e-07
COLGALT1	4.40913e-07
LPGAT1	4.42881e-07
ANXA2	4.45954e-07
SLC2A12	4.49161e-07
PRKDC	4.61061e-07
RCN1	4.62554e-07
ITGA2	4.64502e-07
CCT3	4.65852e-07
SLC9A2	5.2671e-07
OSMR	5.3612e-07
BUB1	5.38801e-07
SPON2	5.39695e-07
IGFALS	5.41583e-07
CDK2	5.55167e-07
TPX2	5.72215e-07
PTGDR2	5.75719e-07
SGPL1	5.83517e-07
CCT6A	6.05845e-07
PPT1	6.34832e-07
ASPN	6.44257e-07
SLC5A6	6.47744e-07
PTPRN2	7.00883e-07
ABCA5	7.03901e-07
SELENBP1	7.04699e-07
CDK4	7.0473e-07
TMSB10	7.5574e-07
CTSL	7.80525e-07
TRIP11	7.98373e-07
KCNMB2	8.19651e-07
GNL2	8.39902e-07
PKIB	8.62747e-07
GHRL	9.1034e-07
MT1F	9.47711e-07
YWHAG	9.60239e-07
CMTM4	9.68856e-07
GPT	9.86679e-07
CENPF	1.01939e-06
KLK11	1.01977e-06
SSB	1.04039e-06
ENC1	1.04752e-06
GPRC5A	1.09107e-06
WNT5A	1.13013e-06
IRAK1	1.13612e-06
MCM2	1.18679e-06
ADRB2	1.22865e-06
FCER1G	1.27782e-06
MXRA5	1.3312e-06
CCT2	1.355e-06
PFDN2	1.36674e-06
PSMA7	1.38849e-06
OLFML2B	1.39843e-06
ATAD2	1.40922e-06
SRPX2	1.4112e-06
PLCXD3	1.46868e-06
KIF20A	1.47878e-06
EPHB2	1.50061e-06
ACADM	1.53048e-06
PELI2	1.5574e-06
CREG1	1.57385e-06
KIT	1.58351e-06
WDR46	1.61033e-06
HPCAL1	1.6463e-06
RAP2A	1.64985e-06
XYLT2	1.65567e-06
MFHAS1	1.69071e-06
KIF2C	1.74486e-06
SLC26A9	1.84773e-06
COL8A1	1.85746e-06
RGMB	1.90031e-06
SDS	1.93945e-06
ENHO	1.96272e-06
PAK1IP1	2.00286e-06
PEA15	2.03381e-06
STIL	2.10171e-06
ADAR	2.13411e-06
MT1E	2.16408e-06
NUDT1	2.19443e-06
TMEM116	2.27666e-06
ZNF385B	2.32197e-06
BMP6	2.37605e-06
RPS6KA6	2.44794e-06
THSD4	2.45976e-06
AUH	2.67848e-06
ESYT1	2.69267e-06
SUCLG2	2.73479e-06
NOP56	2.73717e-06
EIF4A3	2.76045e-06
C5	2.78673e-06
ALDH2	2.8002e-06
FAM135B	2.82959e-06
MDFI	2.90735e-06
CPEB3	2.9229e-06
MMP3	3.08378e-06
EDARADD	3.12173e-06
CEP170	3.17909e-06
PON2	3.20942e-06
PGA5	3.30078e-06
GNMT	3.39309e-06
CHN1	3.42738e-06
PLXNA1	3.44228e-06
PDPN	3.57213e-06
RPRM	3.59642e-06
ADAMTS2	3.64225e-06
PEX7	3.67407e-06
GRN	3.85906e-06
LZTS1	3.88209e-06
STX6	3.90398e-06
KIF23	3.91019e-06
KCNQ1	4.00334e-06
GNPDA1	4.0222e-06
RAB26	4.194e-06
CENPI	4.32619e-06
GPX8	4.34868e-06
IFI30	4.36958e-06
NT5DC2	4.40303e-06
KLHDC2	4.66503e-06
PCCA	4.67853e-06
LMNB2	4.68794e-06
GPX1	4.70016e-06
CLEC11A	4.83082e-06
GLOD4	5.08667e-06
PIEZO1	5.16887e-06
IGF2BP3	5.25952e-06
ECI2	5.31982e-06
MCM3	5.31982e-06
ANP32E	5.38619e-06
SLC9A4	5.58347e-06
SLC26A7	5.64426e-06
RCN3	5.69551e-06
MFSD4A	5.77644e-06
ZC3HAV1L	5.89985e-06
FCGR3A	5.94439e-06
IRX3	6.00461e-06
SLC39A10	6.01737e-06
MMP1	6.29735e-06
STK32B	6.3803e-06
GATA5	6.50856e-06
DUSP19	6.87053e-06
LDHA	7.10354e-06
NOD1	7.52974e-06
LINGO2	7.70797e-06
LYPD6B	7.82123e-06
CBLIF	7.8784e-06
HAVCR2	7.8784e-06
FAHD2B	8.28055e-06
MEST	8.41526e-06
DSCC1	8.52104e-06
CYB5A	9.1035e-06
ADA	9.15551e-06
EPB41L4B	9.20451e-06
LEF1	9.28895e-06
ABCC8	9.30686e-06
MAOA	9.93881e-06
PRRX1	1.00536e-05
SLC16A7	1.02798e-05
PGF	1.02853e-05
CDC123	1.03637e-05
CSE1L	1.05218e-05
PSAPL1	1.05576e-05
DMRTA1	1.08651e-05
NRBP1	1.09774e-05
MMP7	1.09923e-05
RAP1GAP2	1.1101e-05
ANGPT2	1.14903e-05
GPR137B	1.1497e-05
HADH	1.19563e-05
FAM13A	1.20465e-05
CACNA2D2	1.21218e-05
PRC1	1.2494e-05
MPC1	1.30416e-05
FSCN1	1.31007e-05
EFTUD2	1.31412e-05
LYAR	1.32412e-05
RAE1	1.33659e-05
NOLC1	1.3431e-05
TRIP13	1.34742e-05
SMC4	1.36116e-05
COL2A1	1.36954e-05
ITGAX	1.38324e-05
CLCNKA	1.38783e-05
RASAL2	1.40562e-05
PM20D1	1.40562e-05
MYH9	1.42222e-05
ADRM1	1.42222e-05
PANX1	1.42361e-05
PTGFRN	1.42766e-05
GATA6	1.44373e-05
ATP11A	1.46019e-05
ENO1	1.4802e-05
TGM2	1.514e-05
PLCG1	1.52689e-05
ACTL6A	1.53613e-05
GRIA3	1.56004e-05
ANLN	1.56451e-05
SPHK1	1.59119e-05
GSTA1	1.59172e-05
SUSD4	1.62759e-05
RFC4	1.63378e-05
SLC20A1	1.66713e-05
UTP6	1.67181e-05
CDC14A	1.68505e-05
DIO2	1.73995e-05
GPER1	1.76677e-05
MTMR11	1.79737e-05
CYP2C9	1.82759e-05
PLSCR1	1.83582e-05
DDX21	1.85713e-05
TYROBP	1.88523e-05
CYSTM1	1.91987e-05
ASPM	1.92941e-05
FOXM1	1.93014e-05
ANO7	1.9333e-05
VASH1	1.94346e-05
NAT10	2.06977e-05
FJX1	2.14553e-05
CHPT1	2.20219e-05
PRKX	2.21042e-05
DHX9	2.21716e-05
GRIN2D	2.27114e-05
CHIA	2.29173e-05
RECQL	2.34151e-05
ELL2	2.34943e-05
ADAM17	2.36304e-05
PTGR1	2.43712e-05
IGFBP2	2.54296e-05
ACO1	2.62108e-05
CPEB2	2.64817e-05
BHMT	2.74223e-05
ITGB1	2.75678e-05
KIF14	2.81829e-05
ANGPTL3	2.87345e-05
UBE2D1	2.88229e-05
B4GALNT3	3.04053e-05
TNFRSF10A	3.06112e-05
FAR2	3.08361e-05
KLF15	3.11901e-05
PALB2	3.15605e-05
TOX	3.18253e-05
PSMB4	3.19575e-05
CGNL1	3.21052e-05
LGALS1	3.25495e-05
KCTD20	3.30337e-05
PLLP	3.30868e-05
AURKA	3.34711e-05
PSMD11	3.50653e-05
PRRG1	3.57495e-05
UGT2B15	3.58639e-05
CTSC	3.60011e-05
ACAT1	3.61752e-05
DNAJA1	3.62797e-05
RAP1GAP	3.6456e-05
CD276	3.69018e-05
REP15	3.81055e-05
AMPD1	3.82012e-05
CEP55	3.8662e-05
FOLR1	3.90263e-05
TIMELESS	3.93196e-05
XK	3.93438e-05
SIK2	4.05364e-05
GTPBP4	4.1585e-05
PLIN5	4.22814e-05
MCM10	4.34171e-05
CCPG1	4.39849e-05
SKAP2	4.45618e-05
XRN2	4.47525e-05
KIF18A	4.55236e-05
MAP7D2	4.67958e-05
PRDM16-DT	4.73867e-05
SYT10	4.80373e-05
CALU	4.83814e-05
C3	4.86058e-05
CCBE1	4.87908e-05
FGA	4.9093e-05
CPSF3	4.97852e-05
IRX2	5.24304e-05
STIP1	5.28554e-05
NME1	5.45065e-05
BID	5.47825e-05
PIK3AP1	5.57939e-05
NUP155	5.77138e-05
SNX8	5.78096e-05
ANXA10	5.78678e-05
PMM1	5.8436e-05
AADAC	5.85993e-05
ASAP3	5.87252e-05
TSPAN14	5.98278e-05
KPNA2	6.08922e-05
SPAG5	6.11707e-05
CDCA8	6.2231e-05
SCUBE2	6.27933e-05
UTP14A	6.29395e-05
ATP8A2	6.37211e-05
PKDCC	6.37584e-05
PHYH	6.42277e-05
PRPF4	6.47782e-05
KRT20	6.48008e-05
ASPA	6.5745e-05
SEH1L	6.60667e-05
COQ6	6.61015e-05
AFF3	6.639e-05
ITPA	6.75368e-05
VSIG1	6.77399e-05
SECISBP2L	6.91336e-05
BUB3	7.02684e-05
CTPS1	7.09303e-05
AKR1B10	7.14132e-05
CKAP2L	7.30233e-05
PIGU	7.3383e-05
DTX3L	7.56771e-05
AK3	7.57363e-05
CTNNB1	7.59325e-05
TMEM171	7.71488e-05
STMN1	7.78453e-05
GM2A	7.83667e-05
GPD1L	7.97527e-05
IQGAP2	8.0871e-05
CDC6	8.14031e-05
DNMT1	8.30907e-05
NDC80	8.35599e-05
EPN3	8.42105e-05
SNRPD1	8.42995e-05
ITGB8	8.50292e-05
NUP85	9.11531e-05
C1orf54	9.14382e-05
DOCK9	9.16091e-05
ACADSB	9.64132e-05
B3GAT1	9.79186e-05
STAT3	0.000100663
GCOM1	0.000100836
CPVL	0.000101068
PRR5L	0.000102057
NCAPG2	0.000104019
LIPG	0.000107184
TYMS	0.000107966
GAMT	0.000113538
HJURP	0.00011474
RFC3	0.000115717
SULT1B1	0.000118183
MAMDC2	0.000118246
ISG20L2	0.000118246
HS6ST3	0.000119331
SLC16A3	0.000119853
SLC9A3	0.000120334
CDCA5	0.000121491
KIF4A	0.000124599
B4GALNT2	0.00012612
ENPP6	0.000128802
CDCA4	0.000130668
EEF1A2	0.000131091
MAPRE1	0.000134713
CHI3L1	0.000136131
ANG	0.000136425
CPXM1	0.000137735
IPO4	0.00013868
NUF2	0.000138848
PPRC1	0.000139295
PGK1	0.000141041
NEK2	0.000141594
HENMT1	0.000141647
TEX10	0.000144595
ST3GAL2	0.000146208
F2RL2	0.000146357
AGPS	0.000147004
LOXL1	0.000148527
MCM7	0.000150371
NNT	0.00015394
CCN4	0.00015407
CXCL16	0.000160941
LBR	0.000165464
SF3B3	0.000168913
TMT1A	0.000170711
PARP14	0.000171393
SCARA5	0.000171393
DUSP10	0.000171797
FAM3B	0.000172018
B3GNT6	0.000172227
ASAP1	0.000173906
PLA2G1B	0.000174197
ZNF57	0.000178371
TTL	0.000185829
CPNE1	0.000186212
SIGLEC11	0.000189268
CACNA2D3	0.000190988
NOP2	0.000192449
AKR1C2	0.00019626
PNPLA1	0.000198225
AKR1C1	0.000198243
KLF4	0.000199666
HIF1A	0.000205289
FHIT	0.000207185
L3MBTL4	0.000209431
CDH2	0.000209497
ACER2	0.000213345
ESM1	0.000215905
SUPT16H	0.000227733
CLSTN1	0.00022851
UBE2C	0.000229716
TUBA1A	0.000230747
ADAM28	0.000232418
PAICS	0.00023678
CEP85L	0.000238581
ADIPOR2	0.000239761
SERPINB9	0.000241945
TRAF2	0.000243627
NEDD4L	0.000245784
SPTSSB	0.000246208
FKBP10	0.000246455
FSTL1	0.000247884
HSPH1	0.000248279
TPD52L1	0.000255579
RASSF6	0.000256894
AHSA1	0.000262409
KIF26B	0.000263298
TMEM161B	0.00026404
RARRES1	0.000264765
AGO2	0.000267635
METTL7A	0.000272701
ME3	0.000275287
UBE2QL1	0.00027842
CXCL1	0.000283436
LSG1	0.000285215
PHTF2	0.000289392
ARRDC4	0.000290039
NIP7	0.000303064
TNFRSF25	0.000306545
PUS1	0.000310018
ACACB	0.000310968
ARHGAP39	0.00031266
NOC3L	0.0003144
HRH2	0.00032059
NSUN2	0.000321091
CYP2C18	0.000321444
PXDN	0.000324603
THOC6	0.000329223
TFF1	0.000329608
ACSM1	0.000335222
BMPER	0.000335222
LAMC2	0.000335952
OSGIN2	0.000340604
CPT2	0.000341533
EPSTI1	0.000342943
UBE2S	0.000342943
LRRC32	0.000345337
LTF	0.00034968
CLEC3B	0.000356495
FANCI	0.000358327
ABLIM1	0.000359253
PRR11	0.000367223
PTDSS1	0.000368659
LILRB4	0.000369367
EIF2AK3	0.000370456
TMPRSS2	0.000373669
UBFD1	0.000375193
C2	0.000375947
PSMD3	0.000380701
TCEA3	0.000384215
DEPTOR	0.000384307
ZYX	0.000384591
IER5L	0.000395681
KIF11	0.000396672
FIGNL1	0.000397552
CHEK1	0.000404474
BMP5	0.000404775
TMEM100	0.000415433
AMT	0.000418005
EDNRA	0.000419172
TAF1D	0.000420687
FNDC1	0.000421952
SNRNP40	0.00042238
RNF24	0.000424014
DDX56	0.000424903
BRCA1	0.000430476
ATR	0.00043281
C1R	0.000433479
GTF2IRD1	0.000440351
IL32	0.000447574
SH3PXD2B	0.000460236
SAMM50	0.000464642
CDKN3	0.00046612
GRAMD1C	0.000467412
ARHGDIG	0.000468065
NFE2L2	0.000470735
SKP2	0.00048463
FHOD1	0.000487158
CDC45	0.000487158
FA2H	0.000496277
TYMP	0.00049911
RAD51AP1	0.000516817
ECHDC2	0.000517753
COL5A1	0.000519587
DDX31	0.000519587
PSMD2	0.000527059
DUSP14	0.000529801
RAB11FIP2	0.000533234
RORC	0.000536506
BHLHE40	0.000539227
EPHB4	0.000547879
MIR4435-2HG	0.000551907
CCNB1	0.000552331
VAV2	0.000554306
C8orf33	0.000557793
CCR1	0.000563958
XPOT	0.000566635
GALNT12	0.000566796
PPA1	0.000571655
PYGB	0.000573195
PTRH2	0.00057884
ENG	0.000584689
NOX4	0.000585989
TAP1	0.000588322
MYOC	0.000604648
CACNB3	0.000614182
MMP12	0.000616253
DTL	0.000616738
TRIM29	0.000625075
RAB3D	0.000632701
WASF3	0.000633331
ANTXR1	0.000635248
LNX1	0.000637674
BMP8A	0.000651717
CIRBP	0.000652567
KRT80	0.000665987
TMEM185B	0.000667899
DDIAS	0.000670063
CARNS1	0.000681586
GJB2	0.000684105
PHYHD1	0.000686762
SCNN1G	0.000687658
SERPINB5	0.00069129
TTF2	0.000699114
ISG15	0.000706132
CCNG1	0.000715962
MLYCD	0.000716665
VAT1	0.000717742
SPTAN1	0.000729789
POP1	0.000734479
CSGALNACT2	0.000736596
CAMK2N1	0.000741812
CRY2	0.000751573
RAB17	0.000756131
ITPKA	0.000762287
GREM1	0.000764633
RNF152	0.000776727
MCM4	0.000786614
MT1X	0.000786806
HSP90AB1	0.000789076
CHRNA7	0.000790365
KIF22	0.000798843
EZH2	0.000804343
TMEM43	0.000814318
SLC41A2	0.000815028
CGAS	0.000821667
DOCK4	0.000825842
PCOLCE	0.000830468
HSP90AA1	0.000852132
NNMT	0.000852293
HDGF	0.0008575
ZNF267	0.000877204
CEACAM6	0.000898303
NEIL3	0.000901806
C3AR1	0.000904527
PTGER3	0.000912064
RNF19B	0.000933044
RRP9	0.000947694
PLEKHG2	0.000949048
NUDCD1	0.000954696
TRIP10	0.000955911
KANK4	0.000964841
CHAD	0.000965268
DCAF13	0.000966418
SH3KBP1	0.00096824
KBTBD12	0.000969182
MUC6	0.00097167
CASZ1	0.000974616
TLE4	0.000983236
FBP1	0.000990065
CHSY3	0.000991794
ATAD5	0.00100394
SNRPA	0.00100685
CTH	0.00101459
SRM	0.00102919
SLC26A5	0.00103792
LAMB1	0.0010522
PNPT1	0.00105481
PEBP4	0.0010632
TOMM34	0.00106567
CHST1	0.0010751
CENPE	0.00107667
COL7A1	0.00108245
AP3M2	0.00109303
GHR	0.00111275
LIMK1	0.00111446
DCLRE1B	0.00112748
DGKH	0.00113556
POLQ	0.00113921
COL10A1	0.00113933
FANCB	0.00114124
MELK	0.00116703
HAPLN1	0.00117452
GOT1	0.0011865
DDX27	0.00119117
TXNRD2	0.00120433
RNF114	0.00121558
TRIO	0.00122342
MDH1	0.00122418
HPSE	0.00122425
RNASE4	0.00122844
TACC3	0.00123673
GREM2	0.00124619
KRT7	0.00124944
TMEM220	0.00126232
MAP3K8	0.00128876
DCTPP1	0.00129784
CPNE2	0.001299
FMO4	0.00130168
ACTN1	0.00130775
IER5	0.00131141
ADH1C	0.00131474
ADTRP	0.00133475
NCF2	0.0013373
POFUT1	0.00133744
PSMB3	0.00133879
CNTN3	0.00134298
SH3RF2	0.00135305
KPNB1	0.00135952
OSGIN1	0.00138412
GC	0.00140226
TREM2	0.00141035
KRT17	0.0014249
DCBLD1	0.0014301
GNS	0.0014345
MSH2	0.00143644
ECM1	0.00144165
UTP20	0.0014814
BCAS1	0.00148286
HEXB	0.00148538
SNTB1	0.00149776
FAM91A1	0.00153157
KIAA1191	0.00155132
TRMT6	0.00155244
TICRR	0.00155653
TUBA1B	0.00155686
MASTL	0.001568
RCC1	0.00157969
HHIP	0.00159801
COL4A5	0.00161168
RAPGEF4	0.00163986
SERTM1	0.00164866
ANXA5	0.00166741
SHCBP1	0.00167366
MMD	0.00167889
RFTN1	0.00168529
NOTCH1	0.00168629
TMEM176A	0.00169082
IPO7	0.00169529
ADAMTS12	0.0017015
NAGA	0.00170725
GGH	0.0017439
TGFB1	0.00176907
CDC20	0.00177762
SNRPB	0.00178777
PLXDC1	0.00178979
SH3BGRL2	0.00179585
CST1	0.00182777
APLNR	0.001831
LBH	0.00183478
CCDC149	0.00184125
TNFRSF11B	0.00184554
PLBD2	0.00186495
HEPH	0.00187702
ANKH	0.00188358
SERPINE2	0.00188771
PLBD1	0.00189138
HOXC9	0.00190492
HAPLN3	0.00190968
SMIM14	0.00191575
MYZAP	0.00191597
ANGPTL6	0.00191719
TP53I11	0.00191894
RAD54L	0.00192096
FAS	0.00193342
NUP98	0.00195069
BOP1	0.00196263
EIF6	0.00201174
TMEM176B	0.00201306
WIPF3	0.00201921
SLC25A42	0.00202145
ODF2L	0.00202184
SSRP1	0.00208392
ATP8A1	0.00211926
SGK2	0.00213122
ADAMTS14	0.00214119
CENPL	0.00215625
PPM1G	0.00218737
CD36	0.00219418
PBXIP1	0.00219634
GNAI2	0.00220545
HMGA1	0.00221006
NR2C1	0.00222805
SH2B3	0.00225263
MMP11	0.00225864
HYAL1	0.00226239
KAT2B	0.00232421
FAM107A	0.0023247
TNFAIP2	0.0023251
PDP1	0.00234107
LAMP3	0.00237581
DLGAP5	0.00238728
C1orf198	0.00239249
BRIX1	0.00240866
BCAR3	0.00242318
DGLUCY	0.00242514
PLXDC2	0.0024451
CHEK2	0.00250469
EXT1	0.0025094
ESRRB	0.0025438
AKR1C3	0.00255829
SSBP3	0.00259175
PLK4	0.0026005
TM7SF2	0.00265215
WDHD1	0.00265909
C3orf18	0.00266642
PSMD14	0.00269855
PUF60	0.00272451
RACGAP1	0.00274633
KCTD8	0.00275004
SORBS2	0.00278181
ENAM	0.00278782
TGIF1	0.0028162
SPC25	0.00282618
FLOT1	0.0028673
CHP1	0.00287389
CBX3	0.00288417
NOP58	0.00288849
MAGI1	0.00289685
PTPRG	0.00289995
TOP1MT	0.0029005
CYP4F12	0.00292634
BCAP31	0.00292781
SLC28A3	0.00292935
FN1	0.00295093
ABCE1	0.00295329
CCNJL	0.00297169
CCNB2	0.00297659
ZWILCH	0.0029833
SMPD3	0.00301272
CEBPB	0.00303991
SULT1C2	0.0030441
ROBO1	0.00309071
SRPK1	0.00311981
CEMIP	0.00314442
PPFIA1	0.00315616
SNRPN	0.00316413
SHISA5	0.00319087
ERO1LB	0.00320342
HIPK2	0.00321978
TBCB	0.00322489
MTBP	0.00334165
CD14	0.00334224
CMTM3	0.00336031
MINDY1	0.00336261
KIF15	0.00341102
IFITM2	0.00341975
XPO5	0.00344809
ILF3	0.00346417
MCM6	0.00349842
MSL3	0.00350287
UTP18	0.00355092
CCT5	0.00355174
PTTG1	0.00358875
LAPTM5	0.00359575
RHOU	0.00360508
PRKACB	0.00364664
KAT2A	0.00365961
ST3GAL6	0.00372421
MSLN	0.00372622
MIA2	0.00375346
ETNPPL	0.00377257
ARHGEF28	0.00378077
ICAM1	0.00379192
ASB11	0.00382194
AJUBA	0.0038849
SLC41A1	0.00389377
TSC22D3	0.0040043
HEYL	0.00401314
TPCN1	0.00404957
ARPC5	0.00407297
ACSM3	0.00412673
PLS3	0.00414629
ACBD6	0.00422007
APOE	0.00424988
ENTREP1	0.00425474
RAB37	0.00427775
NT5DC1	0.00429175
LIMCH1	0.00429681
VCAM1	0.00430565
IVD	0.00434935
CCT7	0.00435015
ALG3	0.00435448
HKDC1	0.00436891
ITGB5	0.00438193
MORC2	0.00439313
GSTM2	0.00443238
HOXA10	0.00447437
IFI6	0.00447535
FCGBP	0.00447535
CD55	0.00448169
CDCA7	0.00449511
TBC1D14	0.00450125
MKI67	0.00453263
TAF1B	0.00458051
SLC39A1	0.00458403
SCIN	0.00458846
CDH13	0.00459067
U2AF2	0.00466171
FOXS1	0.00467269
APMAP	0.00469246
NAA25	0.00470866
FNDC5	0.0047146
RFX5	0.00472276
ECHDC3	0.00473214
POLR1A	0.0047325
BICC1	0.00481294
CKLF	0.00488973
NCAPH	0.00488973
TRAF3	0.00491027
VIL1	0.00492016
CCDC110	0.00493767
BEX5	0.00494495
SNX24	0.00494495
RTKN	0.00498062
INSIG1	0.00499037
NMI	0.00499196
CYP2C19	0.00500678
IFI16	0.00502217
CBR1	0.00502277
POLA1	0.00502277
ASAH2	0.00506732
NAA10	0.00508191
SKA3	0.00511222
FTSJ3	0.0051539
DSN1	0.00517144
CEP135	0.00518286
POU2AF1	0.00520694
LOX	0.00521276
HMGN4	0.00521876
ANXA1	0.00526573
GNAZ	0.00528881
NUAK1	0.00535511
USP39	0.0054525
RPS19	0.00545569
RIOK1	0.00550043
HUS1	0.00553599
SEC14L5	0.0055723
RHOBTB1	0.00563466
ADAMTS13	0.00567942
XXYLT1	0.00567989
MPZL1	0.00570108
HMOX2	0.00576228
ILDR1	0.00577819
ABHD11	0.00580289
CCDC160	0.00584403
C5orf34	0.00584843
G3BP1	0.00585688
TM4SF1	0.00586315
TRIM37	0.00587327
CENPW	0.00590025
GIPR	0.00593948
C1orf116	0.00596642
FXYD5	0.00598224
SLCO3A1	0.00599491
OLFM4	0.00602841
ENTPD1	0.00604442
CAT	0.00605553
POLD1	0.00609847
CDK1	0.00616002
SPOCK1	0.00628256
ERBB4	0.0062852
UCK2	0.0063616
ID4	0.0064157
HMGB2	0.00645091
PRIM2	0.00646255
LIG1	0.00647117
SPSB1	0.00648725
HOXB9	0.00649659
PKHD1L1	0.00658684
PKM	0.00664279
PLEKHH3	0.00666241
RIPK4	0.00666871
RAD51	0.00680614
GMPS	0.00684635
ETV6	0.00687021
DEK	0.0068945
CLSTN3	0.00700714
TPCN2	0.00706034
WDTC1	0.00708822
GUCA2B	0.00710407
RAB4A	0.00718501
STEAP1	0.00726559
ACADS	0.00727896
MYBL2	0.00728733
TSN	0.00730465
SLC9A1	0.00740213
BIRC5	0.00742702
GFRA1	0.00745066
BCKDHB	0.00751631
KBTBD2	0.00752268
GPR176	0.00757215
SHISA6	0.00768653
PPAT	0.00770967
ISLR	0.00792263
ACSF2	0.00792263
THBS1	0.0079334
LARGE1	0.00793394
RRP12	0.00793505
TBC1D16	0.00800976
NKX6-2	0.00803187
INTS7	0.00810412
LIPA	0.00813561
MAD2L1	0.00823019
KIF2A	0.00823424
CORO1C	0.0082911
AEBP1	0.008454
YTHDF1	0.00847099
AHCY	0.00859956
TRPM2	0.00860469
ATP6V1B2	0.00870232
WDR4	0.00870932
MRGBP	0.00872216
POLR1C	0.00888754
SLC25A20	0.00891029
CENPO	0.00893334
AGTRAP	0.00902744
SMS	0.00903901
PRPS1	0.00906881
RPF2	0.00907092
NOL11	0.00908484
TMEM8B	0.00936221
HSPD1	0.00947887
CD86	0.00959032
CLEC5A	0.0096114
PRMT5	0.0096544
RANGAP1	0.00975127
COL4A6	0.00978716
HOXB7	0.00983718
FCGR1A	0.00983961
TFDP1	0.0100467
GLT25D1	0.0103283
BARD1	0.010459
ZBTB7C	0.01063
ZNF200	0.0106319
SEPTIN11	0.0106523
MYBPC3	0.010673
RFWD3	0.010683
GSTA3	0.0107196
BMS1	0.0107437
AURKB	0.0107676
FBL	0.0109437
ELOVL5	0.0110077
AGPAT9	0.0110214
NUSAP1	0.0110306
POMP	0.0110824
MSH5	0.0111243
TP53BP2	0.0111943
PRPF19	0.0112334
PLK1	0.0112622
AGRN	0.011291
PATL1	0.011301
IPO9	0.0113818
DDX18	0.0114475
P3H1	0.0114721
ASAH1	0.0114785
MYB	0.0117364
TMEM38A	0.0117694
SRGAP1	0.0117865
CSTF2	0.0118531
FBN1	0.0119058
DPY19L1	0.0119497
DDX55	0.0121155
MYO9B	0.0121916
RGS7	0.0121961
OSBPL7	0.0123344
SYNGR1	0.0124693
SLAMF8	0.0126457
SF3B4	0.0126499
FMNL2	0.0127227
ACSL3	0.0129965
SMG9	0.0131176
ELK1	0.0131884
AP2S1	0.0132211
PSMD1	0.013267
SLC2A1	0.0133288
NPL	0.0135694
PACC1	0.0136346
CCNA2	0.01365
IGSF9	0.013673
ARHGAP11A	0.0137842
CDC7	0.0138977
PCDH9	0.0139027
PPP4R4	0.0140086
CLDN18	0.014048
CYP3A5	0.0141958
PFKP	0.0142924
NUP133	0.0144126
HOXC11	0.014427
ATP2A2	0.0144539
DNAJC4	0.0146699
TFCP2L1	0.0147243
FBXO5	0.0147963
CENPK	0.0148579
PACRG	0.0149141
SLC1A3	0.0150552
APOC1	0.0152346
GGT6	0.0152346
CTSZ	0.0153361
NCAPG	0.0154378
STYK1	0.0155213
REC8	0.0155734
PTK7	0.0155919
SFT2D2	0.0156626
TADA2B	0.0156845
ACOX1	0.0157354
ANAPC7	0.0157971
RAD21	0.0164847
ITGB2	0.0166196
USP53	0.016648
IQGAP3	0.0166828
SF3A3	0.0167364
KCNAB2	0.0168403
HRH1	0.017076
FAM72D	0.0170901
CAMK2B	0.0171959
CD300A	0.0171975
CDC14B	0.0175973
CENPP	0.0176743
MFGE8	0.017717
PARPBP	0.0177226
PLK2	0.0178924
TRPM3	0.0179735
PDE1C	0.0179811
B4GALT5	0.0179928
DEPDC1B	0.0180464
INTS8	0.01807
MFSD4	0.0180791
PYROXD1	0.018101
ACTR5	0.0182017
SERPINE1	0.0182118
FAM189A2	0.0182624
USP31	0.0184547
WDR43	0.0184967
ALCAM	0.0186052
BUB1B	0.0186148
ZNF239	0.018832
POLR2G	0.0189314
NABP2	0.018973
NCAPD2	0.0190118
CDCA2	0.0190133
PLXNC1	0.0191145
ASXL3	0.0191325
RPS6KA3	0.0191437
FOXD2	0.0191657
STAT2	0.019166
MSC	0.0191757
SYNJ2BP	0.0192746
IKBIP	0.0193329
CHRNA5	0.0193607
ABCA8	0.0194226
WDR12	0.019461
HMOX1	0.0196706
DCAF12L1	0.0197409
BAIAP3	0.0198451
STAT1	0.0199536
BICD1	0.0200998
FUS	0.0203197
FAM72C	0.020372
TRIM28	0.0204359
C1S	0.020481
CEP72	0.020481
TESK2	0.0204908
PCSK2	0.0205821
PARP1	0.0206343
TRIM74	0.0207426
GART	0.020927
GINS1	0.0209655
SPATA6	0.0210158
VEGFC	0.0210586
CD81	0.0211173
AFAP1L1	0.0212071
HMGCL	0.0212946
ALDOC	0.0215894
HTRA1	0.0216444
KLF16	0.0217291
PABPC4	0.0220178
GHITM	0.0220889
PSMC4	0.0223128
IGSF6	0.0223529
FAM149A	0.0225
ABCA1	0.0226357
TAP2	0.0229028
C22orf23	0.0229712
PBK	0.0230732
TCFL5	0.0232088
PROCR	0.0234633
SLC25A32	0.0235498
GEM	0.0236847
EYA2	0.0237449
CCDC86	0.0237665
RB1	0.0238356
MTURN	0.0238775
NDUFA4L2	0.0238775
ACAN	0.0238775
KIAA1958	0.024138
NUP153	0.0243351
DIP2B	0.0244813
GGT5	0.0245481
NKRF	0.0247045
DDAH2	0.0251509
GCNT1	0.0252331
FADS1	0.0253061
EXOSC2	0.0253061
NUP160	0.0253584
EIF3B	0.0254359
SPAG16	0.0255679
NUP93	0.0256825
CTXND1	0.0259106
AIMP2	0.0261639
METAP2	0.0264935
PRSS16	0.0267284
PPIL1	0.026733
DSE	0.0267598
CRABP2	0.0270403
GNA12	0.0271864
ZNF467	0.0272121
HOOK2	0.0272167
NRP1	0.0272337
PTF1A	0.0272451
BYSL	0.0273005
HSPB1	0.0273087
IQGAP1	0.0274165
MCEE	0.0276222
LACTB2	0.0279041
BATF3	0.0280556
PCSK5	0.0282892
PIGW	0.0284082
SALL4	0.0284089
ROR1	0.0284838
FMNL3	0.0284881
VEZT	0.0285086
KIAA0513	0.0287336
CA4	0.0288125
C1orf115	0.0289483
PRKN	0.0290933
RELL1	0.0291794
MID1	0.0291861
GTF2F2	0.0291995
SIPA1L2	0.0293116
ENPP4	0.0294349
TMEM92	0.029478
SMDT1	0.0297331
OXTR	0.0297756
P4HA3	0.0301068
KNTC1	0.030324
CBS	0.0303753
PFDN4	0.0304184
CD44	0.0304184
MSN	0.0305094
SARDH	0.0305863
NCL	0.0306145
GPATCH4	0.0306857
POPDC3	0.030718
FAT1	0.0307364
ACADVL	0.0307661
GJA5	0.0308052
SYTL2	0.03084
SGK1	0.0311627
OIP5	0.0311981
HOXC6	0.0313129
C11orf52	0.0314607
POLD3	0.031674
SLC28A2	0.0319316
SLC44A2	0.0319386
MMP10	0.0319432
ABCF2	0.0320099
CKAP5	0.0322259
HSD3B7	0.032322
KLHDC7A	0.032354
CNTFR	0.0324202
ANKRD9	0.0325011
HOXA13	0.032547
PLXND1	0.0327164
ANKRD10	0.0328096
NAE1	0.0329191
IFIT3	0.0333487
CNTD1	0.0334699
CLUL1	0.0335779
NCBP2	0.0337326
KCNJ13	0.0337808
NDST3	0.0338801
OLR1	0.0339329
PKMYT1	0.0340756
UGT1A6	0.034135
WDR75	0.0342226
HS3ST4	0.034303
TUBB3	0.034303
PAFAH2	0.0344197
BEX2	0.0346683
ANKRD29	0.0350155
EPN1	0.0350155
RCAN2	0.035044
ANO5	0.0351699
ABHD4	0.0352889
BNIP3	0.0355215
TNFRSF17	0.0355805
KPNA1	0.0357822
ALDH3A2	0.0358054
KLHL23	0.0361902
CPT1C	0.0362265
CLRN3	0.0362373
VILL	0.0364291
PTPRS	0.0364291
RPAP3	0.0365024
RRP1B	0.03653
KIF20B	0.0365341
LTV1	0.0368097
GLI2	0.0368618
NOL6	0.0370138
MMUT	0.037117
EXOSC5	0.037352
GNA15	0.0375025
CNN2	0.0375168
STAT5A	0.0377758
CHRM3	0.0379124
KHNYN	0.038081
IFFO2	0.0383299
CST2	0.0384067
RHOC	0.0384417
CELF1	0.0384428
SLC7A6	0.0387969
JAG2	0.0387993
RBL1	0.0388749
AMPD2	0.0389024
PKNOX2	0.0390625
AHR	0.0392841
CD300LF	0.0394315
TMEM229A	0.0394757
PPIA	0.0397566
UQCRC1	0.0402121
IFIT2	0.040628
EPCAM	0.0406297
NXT1	0.0408111
ADAP1	0.0408571
RGN	0.0409464
ADAMTS15	0.0409682
ERF	0.0410798
DNAJC28	0.0412073
CKS1B	0.0412538
SEMA6B	0.0412538
HADHB	0.0412659
GBGT1	0.0413867
LAPTM4B	0.0413867
SCTR	0.0416503
PNO1	0.0418849
ADAMTS9	0.0419134
LEPR	0.0420392
PVT1	0.0422861
CADM3	0.042602
FAM20A	0.0426223
NRM	0.0426709
MUC5AC	0.0426794
LILRB3	0.0427252
PSMB2	0.0432506
CRYL1	0.043613
C11orf92	0.0437263
ATP2C1	0.0439443
FSIP2	0.0440533
HERPUD1	0.044195
TMC6	0.0442055
CACNA1D	0.0442157
PSMD4	0.0443772
PPP1R3C	0.0445057
SAR1B	0.0445788
ACSS1	0.0446531
MAST2	0.0447089
HGF	0.0447172
PAK2	0.0447173
MT1H	0.0451246
SLC7A7	0.0453439
SKIL	0.0453491
KAZALD1	0.0453649
CCNDBP1	0.0463977
CLEC7A	0.0464571
PGS1	0.0464986
SCARB1	0.0468919
S100A3	0.0472886
LSM2	0.047501
HMMR	0.0475481
PCDH18	0.048014
MGMT	0.048014
FOSB	0.048014
ANKDD1B	0.048014
FEV	0.048014
DDX3Y	0.048014
LOC643201	0.048014
IGKV@	0.048014
CDHR3	0.04865
ADCY7	0.0486993
RPP40	0.0489185
ASTN2	0.049115
C18orf54	0.0494644
BTBD19	0.0494872
DEPDC1	0.0497241
ATG4A	0.0499855
FOXC1	0.0501042
KIAA1199	0.0502383
FADS2	0.0503772
NDE1	0.0505612
SERPINB8	0.0508115
HMGB3	0.051017
VANGL1	0.0514186
NUP37	0.0514211
FEN1	0.0515179
EPHB3	0.0515751
SLC38A7	0.0515751
C11orf54	0.0517472
PCNA	0.0517477
DHCR24	0.0517785
CXCL9	0.0518429
RHBDF1	0.051863
ATP6V0A2	0.0520455
ZMYM1	0.05209
ST6GALNAC1	0.0533364
PSRC1	0.0537825
MCM5	0.0538288
PTGER2	0.0540098
DMBT1	0.0541387
C5AR1	0.0543133
FAM162A	0.0543666
MSANTD3	0.0547399
UBAP2L	0.0550784
TMEM26	0.055443
SNRPC	0.055608
CCNF	0.0557323
PDCD5	0.0557818
CCNE1	0.0558082
MAK16	0.0559322
IDH2	0.0561733
NUDT5	0.0566798
ORM2	0.0568048
LRRC17	0.0569744
PTAFR	0.0570549
NEUROD1	0.0573106
FAM177B	0.0576018
MTA2	0.0581267
ORC6	0.0582978
SERPING1	0.0583483
RRM2	0.0584555
COX4I1	0.0591317
RIF1	0.0595643
PES1	0.0600555
DUOXA1	0.0604378
OSBPL9	0.0605901
PSPC1	0.0610322
EVA1B	0.0610575
RECQL4	0.0610995
ORC1	0.0611983
ATP13A4	0.0612453
TOPBP1	0.0614156
TMBIM6	0.0617991
S100A11	0.0619094
SLC1A5	0.0619875
RILP	0.0620005
RGL3	0.0622657
VWA1	0.0624048
RTKN2	0.0624407
IRAK2	0.0629161
ATXN7L3B	0.0631546
ECSIT	0.0634556
MSX1	0.0639381
MITF	0.0640984
FBXL17	0.0646224
OTUD6B	0.0650542
MFSD12	0.0654287
COL6A5	0.0658241
PER3	0.065978
TRIM73	0.0660581
SEMA3B	0.0662028
TENT5C	0.0662097
SLC39A6	0.0663711
CDC25C	0.0664054
OGFOD1	0.0666084
SYT4	0.0670227
ADAM12	0.067088
FAM220A	0.0671553
TMEM44	0.067788
LEPRE1	0.0681236
SLC15A4	0.0682808
FTL	0.0683788
MAGIX	0.0684238
TRPV2	0.0684313
PINK1	0.0686287
CIP2A	0.068896
TBRG4	0.0691658
DCXR	0.0692847
SLC12A9	0.069323
GJA1	0.0696144
BTBD3	0.0697141
HOXB6	0.0698475
RABEPK	0.0699002
GTSE1	0.0717505
GINS4	0.0723194
CXCL10	0.0723237
DDX10	0.0727347
S100A8	0.0729451
DUSP26	0.0730237
MPC2	0.0732483
ZWINT	0.0732483
GABRB3	0.0737124
S100A4	0.0737607
KIFC1	0.0738065
CYP2C8	0.0742074
TCF20	0.0744984
CD93	0.0747495
MACC1	0.0749485
SYTL5	0.0751737
TREH	0.0758185
PLAUR	0.0758298
TGS1	0.0759477
MAZ	0.0767876
CHAF1B	0.0769778
MPV17	0.0771677
DDX60	0.077538
PDK4	0.0778772
ENTPD5	0.0784716
SPAST	0.0784824
LYN	0.0786082
MALL	0.0792732
BHLHA15	0.0794367
SCRIB	0.0799504
RAF1	0.0799908
ESF1	0.0805538
ALOX5AP	0.0808918
ATP9B	0.0812001
PRMT1	0.0821258
PIP4K2C	0.0821854
TMEM206	0.0823813
SERPINA4	0.0826942
KCNK2	0.0826942
EIF2AK2	0.0832328
C1orf210	0.0835249
SYN2	0.0842998
AFAP1	0.0845971
SLC15A3	0.0852538
ZNF493	0.0857883
FAM83H	0.0859287
ABHD6	0.0865476
RPS6KL1	0.0867132
CRIM1	0.0868261
IGFBP3	0.0871208
SNRPF	0.0881075
TSPYL1	0.0882579
FAM83D	0.0887592
PRPF3	0.0891456
CYB5D2	0.0894341
FAM72A	0.0899929
PLA2G2A	0.0900217
RANBP3L	0.090469
GABRD	0.0906582
MTERF3	0.0906616
CITED2	0.0912904
NUDT3	0.0914121
CTTNBP2NL	0.091543
MRC2	0.091784
ILF2	0.092551
CNPY3	0.0929703
COL5A3	0.0934048
TOM1L1	0.0939879
KIF5B	0.0940749
GNL3L	0.0943762
STRA6	0.09484
GATA4	0.0950851
TWSG1	0.0955424
CXCL8	0.095956
NCBP3	0.095956
RTP4	0.095956
ATG5	0.095956
EIF1AY	0.095956
C4orf51	0.095956
HOXC-AS2	0.095956
ERN1	0.0963205
GABARAPL1	0.0964833
UMAD1	0.0964849
TM6SF1	0.0967797
ANAPC1	0.0971837
ABCD1	0.0977199
CDK5RAP1	0.0978392
IFI44L	0.0980538
RIMS1	0.0986803
TNS4	0.0988679
M6PR	0.0990514
ADH1B	0.0995711
SMIM6	0.0997164
RLIM	0.0998273
MRPS17	0.0998523
TMEM138	0.100119
PTBP1	0.100393
CBX1	0.100487
CBX2	0.100837
IL4R	0.100842
GSTZ1	0.101337
UCN2	0.101433
NASP	0.101816
FOXN3	0.101954
TMEM30B	0.102246
ANKLE2	0.102327
IL11RA	0.103191
ITGA5	0.103446
TNFRSF1B	0.103869
HNRNPA1P21	0.104108
REPS2	0.104264
FKBP1A	0.104292
RPH3AL	0.104484
UBE2J1	0.10459
MORC4	0.10489
CDC42BPG	0.105429
CRADD	0.10563
SNAPC1	0.106146
TIMP2	0.106864
GFRA2	0.107513
SGSM3	0.107718
STK4	0.108031
NOSTRIN	0.109102
PPP1R13B	0.110427
NETO2	0.110826
NDRG2	0.110968
CTSF	0.111285
CENPA	0.111518
LCLAT1	0.111546
PRIM1	0.111934
PHF20L1	0.112219
MYRF	0.112244
TMEM45A	0.112492
FUT8	0.112573
ATRN	0.113673
UQCR10	0.113977
ATP5F1A	0.116075
ASCC3	0.116176
OAS3	0.116748
RAI2	0.117005
TCOF1	0.117222
DHX32	0.117355
RUVBL2	0.117355
FOXN2	0.117455
GJA4	0.11782
ZNF469	0.118606
PTGER4	0.119072
KCNJ14	0.11935
NEK3	0.119721
PEX11A	0.119721
EFCAB14	0.120317
IGFBP4	0.120544
FICD	0.120683
CARD14	0.120835
DCAF11	0.121505
SPATA20	0.122507
AKR1B15	0.1228
TTR	0.12292
TTI1	0.123927
GMPR	0.123962
RIMS4	0.124441
TNFAIP3	0.124672
CWF19L1	0.125145
RCN2	0.125145
TRIM59	0.126436
TAF4	0.127889
LMNB1	0.128109
RPS6KA5	0.128109
GSTA2	0.128134
ERH	0.128806
MGAM2	0.13049
TMEM151A	0.130775
ADSL	0.130957
PA2G4	0.131349
AP2M1	0.132304
ACSS2	0.132438
PPP2R5A	0.132544
GDPD5	0.132832
PHKB	0.132869
PLEC	0.133308
ACAA2	0.133594
CDK2AP1	0.133879
CRISPLD1	0.134028
CLN6	0.134253
SELE	0.134453
ABL2	0.134501
SEMA5B	0.134604
ACOT9	0.134958
PILRA	0.136485
CCDC150	0.136485
EBNA1BP2	0.136964
NPAS1	0.137219
PLXNA3	0.138393
SLCO2B1	0.139466
CLIC1	0.139482
LRRC3B	0.140079
SERPINI1	0.142072
JPH1	0.142547
FXYD4	0.143093
LDHB	0.143098
SLC22A5	0.143826
UCHL1	0.143826
KLK10	0.143826
SHISA2	0.143826
ZFY	0.143826
1886	0.143826
A_23_P109677.9	0.143826
LOC107987157	0.143826
NCK1	0.143948
HSPBP1	0.14476
RSRC1	0.145113
PLEKHO2	0.145276
PRLR	0.145523
GPM6B	0.146422
RANBP1	0.146563
CYP4X1	0.147333
FLJ42875	0.147333
CYBB	0.147643
IRX5	0.147907
MMS22L	0.147959
CRYBA2	0.149105
SRFBP1	0.149688
FUT11	0.149719
VAMP2	0.149776
NT5C2	0.15047
TTK	0.150608
AKR7L	0.151073
ROGDI	0.151139
KREMEN2	0.151634
ATPAF1	0.152067
RNPS1	0.152723
ACSL4	0.152883
LOC202181	0.152964
ODC1	0.153315
NDUFS1	0.154053
SMIM5	0.154647
PLEKHJ1	0.155528
RBPJL	0.156397
LIMS1	0.156504
JPH4	0.157498
DPH2	0.157639
UQCRC2	0.158935
EPHA2	0.158959
SOD2	0.159953
PGPEP1	0.160544
ACOX3	0.160637
CCT4	0.16079
GAS2	0.162062
UQCRQ	0.16248
KL	0.162844
BLMH	0.163291
CLDN2	0.16397
PTPN4	0.164029
METTL1	0.164154
DPP9	0.164637
POLR1B	0.165319
SFXN3	0.166192
LRIG1	0.166821
KLF9	0.167576
RBL2	0.167693
IL1RAP	0.168195
AKIRIN2	0.168268
ATP11B	0.168585
RFX6	0.168613
ZDHHC9	0.168677
MUC17	0.16965
KY	0.16965
PARP9	0.16985
BAZ1B	0.169891
LARGE	0.171159
BDH2	0.171537
ZFP3	0.171537
DONSON	0.171761
POLA2	0.171761
MTARC2	0.171929
MTCH2	0.172388
BMP2K	0.172815
MMP2	0.17341
SLC52A2	0.17341
CSF2RA	0.173786
ZNF703	0.174475
SLC6A16	0.175393
ERCC6L	0.176656
GPAT3	0.176786
FER1L6	0.178998
SCP2	0.179112
ST14	0.181047
PDRG1	0.181467
ZNF121	0.181977
HIP1R	0.18244
COLCA1	0.182533
POGLUT2	0.18307
SLC22A23	0.183349
IGSF3	0.184674
EPPK1	0.18474
ATP6V1C1	0.184861
ZNF595	0.18507
PELI1	0.185364
CDH17	0.186145
DNTTIP1	0.187225
HOXC8	0.187334
NUCB2	0.187844
ZNF626	0.187848
CPEB4	0.189129
PRCC	0.189643
RNASEH2A	0.191195
IFIT1	0.191625
WIPI2	0.191625
CHP2	0.191625
PCDHA10	0.191625
HOXC10	0.191625
15359	0.191625
A_23_P109677.7	0.191625
LINC02528	0.191625
RIC3	0.191642
RNF10	0.191698
CDK18	0.192882
RGS1	0.192905
TMEM37	0.193236
USP14	0.194398
SLC6A6	0.195972
DNMBP	0.196789
DHH	0.197858
SLC2A3	0.197989
KAT6B	0.198855
RAB27B	0.200256
SFRP2	0.200301
GAL3ST4	0.200329
EIF3H	0.200539
FBXO8	0.200559
GDF15	0.201373
KIF18B	0.201784
HSPA4	0.201966
DEAF1	0.202286
ANKRD13B	0.202535
ZNF783	0.202864
[truncated: 122,751 more rows]

## Sheet: 1B-Bonferroni corrected genes
Gene Name	Score
THY1	2.50511e-23
ATP4A	8.17365e-22
ESRRG	6.18228e-21
BGN	1.38259e-18
TIMP1	2.61785e-18
GCNT4	7.75754e-18
ALDH6A1	3.43876e-17
SULF1	5.76311e-17
RCC2	8.05779e-17
MAL	9.78268e-17
SIDT2	1.53401e-16
KCNE2	1.99344e-16
CTSB	2.25561e-16
CLDN1	2.37083e-16
SERPINH1	3.45096e-16
DGKD	7.53942e-16
COL6A3	1.99014e-15
F2R	2.60657e-15
SOSTDC1	3.61901e-15
FBP2	4.91724e-15
TTYH3	8.70005e-15
ATP4B	1.25998e-14
FAP	1.87683e-14
CWH43	4.13412e-14
CAPN13	6.75241e-14
KCNJ16	7.14359e-14
LIPF	8.42138e-14
LY6E	9.79121e-14
PTPN12	1.05482e-13
SSTR1	1.37684e-13
SLC5A5	1.39855e-13
CPA2	1.56831e-13
CCKBR	2.3676e-13
PLOD3	2.38621e-13
LIFR	3.08758e-13
CAPN9	4.17184e-13
ADHFE1	4.61904e-13
GRIA4	4.95487e-13
PLA2G7	5.91275e-13
THBS2	5.96258e-13
APOBEC2	6.72424e-13
SULF2	7.42896e-13
COL1A1	9.28354e-13
C16orf89	1.03323e-12
SH3GL2	1.11906e-12
INHBA	1.2422e-12
DPT	1.36524e-12
MYRIP	1.39853e-12
CA9	1.44392e-12
COL12A1	1.47988e-12
PDGFRB	1.53496e-12
PLAU	2.58385e-12
CAD	2.87735e-12
PMEPA1	4.36278e-12
MTHFD1L	4.82081e-12
CHGA	6.82733e-12
SPARC	7.25582e-12
AQP4	7.92386e-12
ACO2	9.76779e-12
GKN1	1.17511e-11
TEAD4	1.47377e-11
ARHGEF37	1.53961e-11
MSR1	1.60375e-11
ARPC1B	1.77871e-11
SLC25A4	1.79334e-11
TGFBI	1.8513e-11
TMED6	2.04858e-11
UBL3	2.10484e-11
IGFBP7	2.34235e-11
FCGR2A	2.39177e-11
COL18A1	2.67186e-11
STX12	2.75001e-11
RAI14	4.19988e-11
COL5A2	4.79864e-11
LRP8	4.81897e-11
UPP1	5.20133e-11
E2F3	5.82953e-11
GKN2	6.26708e-11
COL1A2	6.99808e-11
ADCY3	7.06369e-11
SLC7A8	7.87174e-11
FUT9	7.89585e-11
CKMT2	7.94795e-11
LDHD	8.62e-11
GPR155	9.31537e-11
PODXL	9.62259e-11
YEATS2	1.08054e-10
COL4A1	1.34292e-10
PAIP2B	1.92321e-10
PSCA	2.23312e-10
FGD6	2.25445e-10
GCNT2	2.35528e-10
HOMER2	2.46209e-10
MT1G	2.64824e-10
CDC25B	2.74214e-10
PGA3	2.93593e-10
CLDN7	3.03994e-10
PDGFD	3.58789e-10
PXMP2	3.80513e-10
PTPRZ1	3.92552e-10
RAB31	4.61955e-10
VSIG2	4.66576e-10
MFAP2	5.07102e-10
RIPK2	5.70682e-10
HDC	5.79423e-10
S100A10	6.65646e-10
PIK3C2G	9.71335e-10
APLP1	9.8149e-10
SPP1	1.06563e-09
CKM	1.17393e-09
ALAD	1.23406e-09
ABCC5	1.31435e-09
ETFDH	1.32594e-09
SST	1.32723e-09
COL3A1	1.36537e-09
ADH7	1.37489e-09
PGM2	1.43896e-09
LPCAT1	1.50973e-09
PNPLA7	1.66325e-09
ALDH3A1	1.82698e-09
MAP4K4	1.88521e-09
PGM2L1	1.90963e-09
GRINA	2.11731e-09
ATP6AP2	2.24656e-09
MMP14	2.30041e-09
GLUL	2.85744e-09
AKR7A3	3.12147e-09
TRIM50	3.34474e-09
MYO1B	3.4759e-09
CA2	3.76398e-09
VSTM2A	4.22552e-09
DHRS7	4.36075e-09
CDH11	4.5144e-09
SLC1A2	5.05619e-09
FBXL13	5.10218e-09
BMP1	5.89619e-09
ACADL	6.0873e-09
ATP1B3	6.3505e-09
PLOD1	8.23509e-09
PDIA2	8.30363e-09
PDCD4	8.96834e-09
RNASE1	9.08861e-09
PBLD	9.10745e-09
MAGI3	9.61964e-09
PPP2R3A	9.63578e-09
MDK	9.94203e-09
VCAN	1.00034e-08
GPX3	1.03955e-08
GLA	1.06894e-08
COL4A2	1.0972e-08
CKAP2	1.09758e-08
TNFRSF12A	1.10111e-08
GPNMB	1.14759e-08
PGRMC2	1.16168e-08
ATIC	1.20595e-08
RDH12	1.25403e-08
AZGP1	1.39319e-08
GNG7	1.5709e-08
ECT2	1.588e-08
CDH3	1.69787e-08
MYOF	1.73467e-08
SOX21	1.75405e-08
RUVBL1	1.75405e-08
LIF	1.78287e-08
IFITM3	1.79392e-08
KCNJ15	2.27598e-08
AGT	2.42386e-08
SNX10	2.50554e-08
FGD4	2.67191e-08
NUP107	2.68462e-08
CYFIP2	3.21121e-08
SLC43A3	3.27649e-08
CTSK	3.52866e-08
ZNFX1	3.88701e-08
ADAMTSL1	4.14646e-08
CTSA	4.39894e-08
FAM174B	4.59156e-08
ERO1B	4.65601e-08
GPRC5C	4.98241e-08
NTN4	5.05985e-08
LRFN4	5.38209e-08
SCNN1B	5.41689e-08
PGC	5.46778e-08
DNER	5.53291e-08
NR3C2	6.03699e-08
NUP62	6.30299e-08
IFITM1	6.44405e-08
PUS7	6.84974e-08
TPD52L2	7.12201e-08
NCAM1	7.21533e-08
SCGB2A1	7.73984e-08
LUM	7.74472e-08
CKS2	8.02848e-08
DUOX1	8.14128e-08
KIAA0930	8.81176e-08
ETV4	8.8845e-08
XPO6	8.91925e-08
COBLL1	8.93469e-08
PLEKHG1	1.02981e-07
PGA4	1.09655e-07
STK3	1.14482e-07
ALDH1A1	1.17217e-07
GGCT	1.19728e-07
FMO5	1.20441e-07
CLIC6	1.22398e-07
GSTA4	1.23899e-07
FPR3	1.25837e-07
FRMD1	1.26804e-07
CCKAR	1.28423e-07
ODF2	1.31258e-07
DBT	1.39646e-07
PRDM16	1.42218e-07
GIF	1.42365e-07
CBFB	1.4573e-07
OXCT1	1.52798e-07
TUBB	1.52798e-07
CTHRC1	1.5461e-07
NRG4	1.56477e-07
TFF2	1.58449e-07
PPFIBP2	1.63256e-07
NOTCH3	1.6637e-07
CKB	1.69663e-07
CXCL17	1.70545e-07
CLDN4	1.70706e-07
PDILT	1.78933e-07
HPGD	1.94954e-07
CYB5R1	1.96963e-07
CD9	1.98855e-07
HPN	2.05858e-07
TMEM158	2.11643e-07
SULT2A1	2.16327e-07
ARHGAP24	2.25156e-07
HEATR1	2.63884e-07
RAB27A	2.65199e-07
EMILIN2	2.72328e-07
MT1M	2.755e-07
BTD	2.8546e-07
NBN	2.87088e-07
EXO1	2.964e-07
UBE2T	2.98058e-07
SFRP4	3.00777e-07
LOXL2	3.14693e-07
URB2	3.33812e-07
TOP2A	3.33918e-07
XPR1	3.40837e-07
SIRPA	3.48658e-07
NID2	3.63641e-07
HTR1E	3.67062e-07
XPO1	3.70278e-07
IFT52	3.75909e-07
TNFRSF10B	3.82136e-07
DKC1	3.88295e-07
GPT2	3.92626e-07
MICALL1	3.99086e-07
