# Supplementary material for: Identification and validation of tumor microenvironment-related therapeutic targets in gastric cancer using integrated multi-omics and molecular docking approaches
Source: Front Bioinform. 2025 Dec 10;5:1654326. doi: 10.3389/fbinf.2025.1654326 (PMC12727970; doi:10.3389/fbinf.2025.1654326)
Supplement: Supplementary file 7 [file Table5.xlsx]

## Sheet: 5A- TCGA_29_genes
Gene	base Mean	unshrunk log2FC	shrunk log2FC	log2FC SE	stat	p-value raw	padj. raw	abs log2FC raw	Decision
COL1A1	258243	3.0823	3.0523	0.2293	13.4418	3.44e-41	2.07e-38	3.08233	DE (|log2FC|≥1 & FDR ≤0.05)
BGN	33002.8	2.6409	2.6143	0.2018	13.0855	3.99e-39	1.78e-36	2.64088	DE (|log2FC|≥1 & FDR ≤0.05)
FAP	855.858	3.002	2.969	0.235	12.777	2.2e-37	7.94e-35	3.00201	DE (|log2FC|≥1 & FDR ≤0.05)
SPP1	10382.5	4.0138	3.9612	0.3363	11.9339	7.88e-33	1.64e-30	4.01378	DE (|log2FC|≥1 & FDR ≤0.05)
SULF1	14458.7	2.5201	2.4839	0.2303	10.9426	7.21e-28	7.91e-26	2.52009	DE (|log2FC|≥1 & FDR ≤0.05)
COL5A2	14036.8	1.9887	1.9647	0.1841	10.8031	3.33e-27	3.36e-25	1.98866	DE (|log2FC|≥1 & FDR ≤0.05)
SERPINH1	13608.1	1.4127	1.3998	0.1313	10.7584	5.41e-27	5.34e-25	1.41273	DE (|log2FC|≥1 & FDR ≤0.05)
PLAU	3484.71	2.0209	1.9896	0.2011	10.0477	9.4e-24	5.99e-22	2.02088	DE (|log2FC|≥1 & FDR ≤0.05)
COL3A1	139675	2.1452	2.1086	0.2192	9.7854	1.3e-22	7.26e-21	2.14516	DE (|log2FC|≥1 & FDR ≤0.05)
THBS2	5876.67	2.5744	2.5368	0.269	9.5715	1.05e-21	5.24e-20	2.57444	DE (|log2FC|≥1 & FDR ≤0.05)
BMP1	3210.85	1.1681	1.1539	0.1236	9.454	3.26e-21	1.51e-19	1.16809	DE (|log2FC|≥1 & FDR ≤0.05)
COL1A2	127545	1.9842	1.9482	0.212	9.3609	7.91e-21	3.48e-19	1.98415	DE (|log2FC|≥1 & FDR ≤0.05)
THY1	6467.35	1.6255	1.5949	0.1897	8.5688	1.05e-17	2.9e-16	1.62547	DE (|log2FC|≥1 & FDR ≤0.05)
VCAN	11808.2	1.7054	1.6697	0.2014	8.4678	2.5e-17	6.62e-16	1.70538	DE (|log2FC|≥1 & FDR ≤0.05)
SPARC	60306.3	1.5214	1.4909	0.1818	8.368	5.86e-17	1.47e-15	1.52135	DE (|log2FC|≥1 & FDR ≤0.05)
COL4A1	37046.1	1.3218	1.3153	0.1597	8.2789	1.24e-16	2.97e-15	1.32176	DE (|log2FC|≥1 & FDR ≤0.05)
LOXL2	4045.01	1.2672	1.2445	0.1591	7.9629	1.68e-15	3.4e-14	1.26721	DE (|log2FC|≥1 & FDR ≤0.05)
PDGFRB	11612.7	1.2916	1.2809	0.1708	7.5635	3.92e-14	6.39e-13	1.29165	DE (|log2FC|≥1 & FDR ≤0.05)
COL12A1	18765.7	1.5213	1.4808	0.2088	7.2859	3.2e-13	4.52e-12	1.52134	DE (|log2FC|≥1 & FDR ≤0.05)
MMP14	18063.9	0.9942	0.9721	0.1481	6.7116	1.93e-11	2.09e-10	0.994207	NS
COL18A1	11046.2	0.8918	0.8679	0.167	5.3409	9.25e-08	5.5e-07	0.891837	NS
CTSB	75501.8	0.8101	0.7864	0.1554	5.2127	1.86e-07	1.06e-06	0.810086	NS
COL6A3	48291.1	1.0268	0.9861	0.2005	5.1214	3.03e-07	1.66e-06	1.02678	DE (|log2FC|≥1 & FDR ≤0.05)
PLOD1	9136.13	0.4006	0.4033	0.1053	3.804	0.000142	0.000465	0.400585	NS
LUM	29997	0.7778	0.7491	0.2076	3.7474	0.000179	0.000572	0.777805	NS
NID2	2156.14	0.6639	0.6394	0.1816	3.6565	0.000256	0.000791	0.663913	NS
CTSK	4748.82	0.4811	0.459	0.1841	2.6136	0.00896	0.0188	0.481059	NS
COL4A2	36436.9	0.4111	0.3914	0.1692	2.4293	0.0151	0.0299	0.41108	NS
TGFB1	6748.13	-0.1966	-0.187	0.1452	-1.3538	0.176	0.243	0.196637	NS

## Sheet: 5B- GSE54129_29_genes
Gene	log2FC	Ave Expr	t	P-Value	adj.P.Val	B	abs log2FC	Decision
TGFB1	3.29355	7.45751	21.2192	1.66978e-44	5.8789e-42	90.8362	3.29355	DE (|log2FC|≥1 & FDR ≤0.05)
COL6A3	4.11513	9.77472	16.3564	1.25709e-33	1.21386e-31	65.9143	4.11513	DE (|log2FC|≥1 & FDR ≤0.05)
BMP1	1.87357	6.22237	13.8469	1.51362e-27	6.92783e-26	51.9681	1.87357	DE (|log2FC|≥1 & FDR ≤0.05)
THY1	2.89722	8.472	13.5725	7.24737e-27	3.02106e-25	50.4082	2.89722	DE (|log2FC|≥1 & FDR ≤0.05)
BGN	3.00616	7.94615	13.1242	9.46765e-26	3.23867e-24	47.8489	3.00616	DE (|log2FC|≥1 & FDR ≤0.05)
COL4A1	2.56698	8.97807	12.6869	1.17509e-24	3.57131e-23	45.3409	2.56698	DE (|log2FC|≥1 & FDR ≤0.05)
CTSK	2.26568	9.73364	12.4869	3.73056e-24	1.0553e-22	44.1908	2.26568	DE (|log2FC|≥1 & FDR ≤0.05)
THBS2	3.78591	8.14938	12.0632	4.33671e-23	1.06601e-21	41.7487	3.78591	DE (|log2FC|≥1 & FDR ≤0.05)
FAP	3.28414	7.04064	11.9293	9.42251e-23	2.20283e-21	40.9764	3.28414	DE (|log2FC|≥1 & FDR ≤0.05)
SULF1	3.76354	8.35765	11.7148	3.27037e-22	6.92344e-21	39.738	3.76354	DE (|log2FC|≥1 & FDR ≤0.05)
SERPINH1	1.76786	9.05702	10.998	2.09783e-20	3.35257e-19	35.5983	1.76786	DE (|log2FC|≥1 & FDR ≤0.05)
COL12A1	2.88631	6.65483	10.9319	3.07779e-20	4.76236e-19	35.2171	2.88631	DE (|log2FC|≥1 & FDR ≤0.05)
PDGFRB	1.97746	7.70657	10.8634	4.58157e-20	6.96672e-19	34.8215	1.97746	DE (|log2FC|≥1 & FDR ≤0.05)
COL4A2	2.20608	8.54022	9.90963	1.13683e-17	1.27406e-16	29.3417	2.20608	DE (|log2FC|≥1 & FDR ≤0.05)
COL3A1	1.63841	12.2438	9.51635	1.0856e-16	1.04037e-15	27.1014	1.63841	DE (|log2FC|≥1 & FDR ≤0.05)
NID2	1.85255	7.68819	9.2361	5.36973e-16	4.68138e-15	25.5151	1.85255	DE (|log2FC|≥1 & FDR ≤0.05)
SPP1	4.05506	8.4008	8.93276	2.99745e-15	2.35323e-14	23.8099	4.05506	DE (|log2FC|≥1 & FDR ≤0.05)
VCAN	2.14353	8.51021	8.83161	5.3035e-15	4.03895e-14	23.2443	2.14353	DE (|log2FC|≥1 & FDR ≤0.05)
LOXL2	1.50117	8.28713	8.81459	5.83678e-15	4.41715e-14	23.1493	1.50117	DE (|log2FC|≥1 & FDR ≤0.05)
COL18A1	1.64456	7.60891	8.70569	1.07671e-14	7.90263e-14	22.5425	1.64456	DE (|log2FC|≥1 & FDR ≤0.05)
COL1A1	2.61725	7.69984	8.45802	4.30219e-14	2.90687e-13	21.1705	2.61725	DE (|log2FC|≥1 & FDR ≤0.05)
COL1A2	2.61725	7.69984	8.45802	4.30219e-14	2.90687e-13	21.1705	2.61725	DE (|log2FC|≥1 & FDR ≤0.05)
COL5A2	2.61725	7.69984	8.45802	4.30219e-14	2.90687e-13	21.1705	2.61725	DE (|log2FC|≥1 & FDR ≤0.05)
CTSB	1.23572	8.83289	7.94498	7.31063e-13	4.2015e-12	18.3676	1.23572	DE (|log2FC|≥1 & FDR ≤0.05)
SPARC	1.29879	9.62451	6.59908	9.01073e-10	3.49569e-09	11.3506	1.29879	DE (|log2FC|≥1 & FDR ≤0.05)
PLOD1	0.5937	7.76535	5.35142	3.71339e-07	1.00498e-06	5.45982	0.5937	NS
LUM	1.00859	7.31606	4.48497	1.56158e-05	3.40609e-05	1.84232	1.00859	DE (|log2FC|≥1 & FDR ≤0.05)
MMP14	0.265708	7.22703	2.43719	0.016125	0.0230063	-4.64728	0.265708	NS
PLAU	-0.271817	5.71823	-0.69619	0.487526	0.533472	-7.32369	0.271817	NS

## Sheet: 5C- GSE13911_29_genes
Gene	log2FC	Ave Expr	t	P-Value	adj.P.Val	B	abs_log2FC	Decision
COL1A2	3.00798	7.21822	12.4613	1.31285e-19	1.26909e-18	34.1332	3.00798	DE (|log2FC|≥1 & FDR ≤0.05)
COL1A1	3.00798	7.21822	12.4613	1.31285e-19	1.26909e-18	34.1332	3.00798	DE (|log2FC|≥1 & FDR ≤0.05)
COL5A2	3.00798	7.21822	12.4613	1.31285e-19	1.26909e-18	34.1332	3.00798	DE (|log2FC|≥1 & FDR ≤0.05)
SERPINH1	1.60349	7.74166	11.9007	1.23007e-18	8.91797e-18	31.8995	1.60349	DE (|log2FC|≥1 & FDR ≤0.05)
SULF1	3.16518	7.03867	10.4472	4.78579e-16	2.54777e-15	25.9473	3.16518	DE (|log2FC|≥1 & FDR ≤0.05)
COL12A1	2.21227	8.2059	10.4241	5.27126e-16	2.54777e-15	25.8509	2.21227	DE (|log2FC|≥1 & FDR ≤0.05)
COL6A3	1.86233	9.54451	9.91169	4.533e-15	1.87796e-14	23.7047	1.86233	DE (|log2FC|≥1 & FDR ≤0.05)
SPARC	1.82904	9.79496	9.8794	5.19496e-15	1.88317e-14	23.5688	1.82904	DE (|log2FC|≥1 & FDR ≤0.05)
NID2	1.96725	5.70132	9.73106	9.72611e-15	3.13397e-14	22.9435	1.96725	DE (|log2FC|≥1 & FDR ≤0.05)
SPP1	3.56829	7.17766	9.47656	2.86239e-14	8.30093e-14	21.8675	3.56829	DE (|log2FC|≥1 & FDR ≤0.05)
THY1	1.7557	6.46124	9.24796	7.57257e-14	1.9964e-13	20.8981	1.7557	DE (|log2FC|≥1 & FDR ≤0.05)
COL4A1	1.77655	7.51052	9.19743	9.39275e-14	2.26991e-13	20.6835	1.77655	DE (|log2FC|≥1 & FDR ≤0.05)
BGN	1.97377	7.25041	8.56457	1.40693e-12	3.13853e-12	17.9886	1.97377	DE (|log2FC|≥1 & FDR ≤0.05)
CTSB	1.43317	7.39828	7.94532	2.0022e-11	4.14741e-11	15.3484	1.43317	DE (|log2FC|≥1 & FDR ≤0.05)
LOXL2	1.19981	7.59353	7.55394	1.06947e-10	2.06764e-10	13.6849	1.19981	DE (|log2FC|≥1 & FDR ≤0.05)
THBS2	2.08435	6.78445	7.36524	2.39345e-10	4.33813e-10	12.8859	2.08435	DE (|log2FC|≥1 & FDR ≤0.05)
COL18A1	0.92615	6.43121	7.23653	4.14133e-10	7.06461e-10	12.3424	0.92615	NS
PLOD1	0.70284	7.62574	6.81525	2.46872e-09	3.97739e-09	10.5749	0.70284	NS
BMP1	0.742012	5.44811	6.45824	1.10435e-08	1.68558e-08	9.09456	0.742012	NS
PDGFRB	0.893076	7.08595	6.1302	4.3049e-08	6.24211e-08	7.75296	0.893076	NS
COL3A1	1.20985	10.2036	5.58565	3.94034e-07	5.44142e-07	5.57657	1.20985	DE (|log2FC|≥1 & FDR ≤0.05)
COL4A2	1.20198	6.50707	5.33775	1.05537e-06	1.39117e-06	4.61155	1.20198	DE (|log2FC|≥1 & FDR ≤0.05)
LUM	1.2662	5.47024	5.30271	1.21149e-06	1.52753e-06	4.47661	1.2662	DE (|log2FC|≥1 & FDR ≤0.05)
CTSK	0.836539	8.02894	4.65299	1.46061e-05	1.7649e-05	2.05162	0.836539	NS
VCAN	1.27164	6.80547	4.01803	0.000143193	0.000166103	-0.149422	1.27164	DE (|log2FC|≥1 & FDR ≤0.05)
MMP14	0.470577	6.16848	3.98961	0.000157948	0.000176173	-0.243335	0.470577	NS
FAP	0.44457	4.72799	1.36727	0.175818	0.188841	-6.57366	0.44457	NS
TGFB1	0.246529	6.0396	0.756083	0.452079	0.468225	-7.21864	0.246529	NS
PLAU	0.0888797	6.55699	0.307147	0.759623	0.759623	-7.4588	0.0888797	NS

## Sheet: 5D- GSE66229_29_genes
Gene	log2FC	Ave Expr	t	P-Value	adj.P.Val	B	abs log2FC	Decision
PLAU	1.96406	6.00516	17.1065	1.19169e-49	6.42875e-48	102.174	1.96406	DE (|log2FC|≥1 & FDR ≤0.05)
CTSB	1.191	10.9639	16.914	8.03364e-49	3.92339e-47	100.276	1.191	DE (|log2FC|≥1 & FDR ≤0.05)
COL1A1	2.3364	6.84867	16.6817	7.99353e-48	3.52351e-46	97.9905	2.3364	DE (|log2FC|≥1 & FDR ≤0.05)
SERPINH1	1.16724	8.81196	15.4798	1.05378e-42	2.92788e-41	86.2656	1.16724	DE (|log2FC|≥1 & FDR ≤0.05)
LOXL2	1.29572	7.31601	15.2809	7.27431e-42	1.87542e-40	84.3446	1.29572	DE (|log2FC|≥1 & FDR ≤0.05)
SPP1	2.74374	9.08203	14.0275	1.19578e-36	2.06005e-35	72.4061	2.74374	DE (|log2FC|≥1 & FDR ≤0.05)
COL4A1	1.2356	8.30391	12.1383	4.32461e-29	4.33674e-28	55.1216	1.2356	DE (|log2FC|≥1 & FDR ≤0.05)
COL5A2	1.12037	8.87008	11.4698	1.57155e-26	1.31786e-25	49.2727	1.12037	DE (|log2FC|≥1 & FDR ≤0.05)
SPARC	0.996817	11.062	11.332	5.19281e-26	4.18368e-25	48.0874	0.996817	NS
MMP14	0.7439	7.13086	11.2507	1.04795e-25	8.27461e-25	47.3912	0.7439	NS
PLOD1	0.645787	7.89544	11.2228	1.33284e-25	1.04202e-24	47.1528	0.645787	NS
FAP	1.56853	6.90737	10.247	4.86352e-22	3.01887e-21	39.0259	1.56853	DE (|log2FC|≥1 & FDR ≤0.05)
BGN	1.18658	7.63692	9.94912	5.47257e-21	3.2117e-20	36.6299	1.18658	DE (|log2FC|≥1 & FDR ≤0.05)
BMP1	0.373797	6.02399	9.60401	8.57755e-20	4.70048e-19	33.9075	0.373797	NS
THY1	0.930234	7.77829	9.25074	1.34936e-18	6.84939e-18	31.1833	0.930234	NS
SULF1	1.30418	8.46526	8.54835	2.65638e-16	1.16674e-15	25.9676	1.30418	DE (|log2FC|≥1 & FDR ≤0.05)
COL18A1	0.656328	7.27106	8.28968	1.73343e-15	7.23253e-15	24.1181	0.656328	NS
COL12A1	1.05676	6.042	8.01184	1.24407e-14	4.92385e-14	22.1764	1.05676	DE (|log2FC|≥1 & FDR ≤0.05)
NID2	0.746902	8.05108	6.74486	5.36854e-11	1.6732e-10	13.9554	0.746902	NS
TGFB1	0.27021	5.01535	5.35161	1.47001e-07	3.58167e-07	6.24312	0.27021	NS
VCAN	0.637474	7.8059	5.17988	3.52371e-07	8.3097e-07	5.39755	0.637474	NS
PDGFRB	0.398476	7.09994	4.81143	2.12565e-06	4.70217e-06	3.66522	0.398476	NS
COL4A2	0.42511	10.6865	4.23597	2.8258e-05	5.66949e-05	1.18934	0.42511	NS
THBS2	0.660263	7.96695	3.66256	0.000283201	0.000515189	-0.989673	0.660263	NS
COL6A3	0.30678	11.1853	2.89146	0.00404335	0.00643108	-3.44954	0.30678	NS
CTSK	-0.205656	9.56383	-1.91334	0.0564172	0.0759953	-5.76452	0.205656	NS
COL1A2	0.283688	6.73936	1.84525	0.0657385	0.0875882	-5.89135	0.283688	NS
LUM	-0.125944	7.80167	-1.02255	0.307135	0.358147	-7.06445	0.125944	NS
COL3A1	0.0679206	7.03646	0.421189	0.673843	0.714444	-7.49789	0.0679206	NS

## Sheet: 5E- REML_LOO_results
Gene	k	pooled log2FC	CI 95%_L	CI95 %_U	p meta	I2	tau2	FDR BH	direction	n_up	n_down	n_null	direction summary	I2_class	ci_crosses_zero	DE_meta	any_p_fail	any_flip	worst p	LOO sensitivity	DE_label
BGN	4	2.1888	1.39295	2.98466	7.03046e-08	94.6459	0.619779	2.26537e-07	Up (tumor>normal)	4	0	0	Directional: 4/4 up; 0 down; 0 null	High (≥75%)	FALSE	TRUE	FALSE	FALSE	0.000116073	Robust to LOO	DE (FDR<=0.05 & CI excl. 0)
BMP1	4	1.0319	0.400596	1.6632	0.00135687	97.8049	0.403013	0.00187378	Up (tumor>normal)	4	0	0	Directional: 4/4 up; 0 down; 0 null	High (≥75%)	FALSE	TRUE	FALSE	FALSE	0.0278029	Robust to LOO	DE (FDR<=0.05 & CI excl. 0)
COL12A1	4	1.90024	1.1181	2.68237	1.91825e-06	93.9326	0.593579	4.27918e-06	Up (tumor>normal)	4	0	0	Directional: 4/4 up; 0 down; 0 null	High (≥75%)	FALSE	TRUE	FALSE	FALSE	0.000917745	Robust to LOO	DE (FDR<=0.05 & CI excl. 0)
COL18A1	4	1.00934	0.604852	1.41382	1.00418e-06	89.6949	0.149543	2.42678e-06	Up (tumor>normal)	4	0	0	Directional: 4/4 up; 0 down; 0 null	High (≥75%)	FALSE	TRUE	FALSE	FALSE	0.000383208	Robust to LOO	DE (FDR<=0.05 & CI excl. 0)
COL1A1	4	2.73768	2.355	3.12036	1.14937e-44	67.922	0.100612	1.66658e-43	Up (tumor>normal)	4	0	0	Directional: 4/4 up; 0 down; 0 null	Moderate (50-74%)	FALSE	TRUE	FALSE	FALSE	2.39576e-28	Robust to LOO	DE (FDR<=0.05 & CI excl. 0)
COL1A2	4	1.95926	0.767362	3.15116	0.00127379	96.7639	1.42406	0.001847	Up (tumor>normal)	4	0	0	Directional: 4/4 up; 0 down; 0 null	High (≥75%)	FALSE	TRUE	FALSE	FALSE	0.0279349	Robust to LOO	DE (FDR<=0.05 & CI excl. 0)
COL3A1	4	1.25914	0.387169	2.13111	0.00465156	95.4613	0.754181	0.00586502	Up (tumor>normal)	4	0	0	Directional: 4/4 up; 0 down; 0 null	High (≥75%)	FALSE	TRUE	TRUE	FALSE	0.0600212	Sensitive to LOO	DE (FDR<=0.05 & CI excl. 0)
COL4A1	4	1.71075	1.11959	2.3019	1.41211e-08	93.1692	0.335761	5.1189e-08	Up (tumor>normal)	4	0	0	Directional: 4/4 up; 0 down; 0 null	High (≥75%)	FALSE	TRUE	FALSE	FALSE	6.47197e-05	Robust to LOO	DE (FDR<=0.05 & CI excl. 0)
COL4A2	4	1.04737	0.220318	1.87441	0.0130618	95.9894	0.677894	0.015783	Up (tumor>normal)	4	0	0	Directional: 4/4 up; 0 down; 0 null	High (≥75%)	FALSE	TRUE	TRUE	FALSE	0.0893221	Sensitive to LOO	DE (FDR<=0.05 & CI excl. 0)
COL5A2	4	2.1575	1.33332	2.98167	2.88623e-07	94.9868	0.659352	8.37008e-07	Up (tumor>normal)	4	0	0	Directional: 4/4 up; 0 down; 0 null	High (≥75%)	FALSE	TRUE	FALSE	FALSE	0.000205754	Robust to LOO	DE (FDR<=0.05 & CI excl. 0)
COL6A3	4	1.81886	0.20534	3.43238	0.0271473	98.8593	2.6735	0.0302797	Up (tumor>normal)	4	0	0	Directional: 4/4 up; 0 down; 0 null	High (≥75%)	FALSE	TRUE	TRUE	FALSE	0.120791	Sensitive to LOO	DE (FDR<=0.05 & CI excl. 0)
CTSB	4	1.16247	0.936348	1.38858	7.0443e-24	66.102	0.0339643	3.40474e-23	Up (tumor>normal)	4	0	0	Directional: 4/4 up; 0 down; 0 null	Moderate (50-74%)	FALSE	TRUE	FALSE	FALSE	3.2679e-10	Robust to LOO	DE (FDR<=0.05 & CI excl. 0)
CTSK	4	0.839291	-0.183298	1.86188	0.107694	97.6916	1.06125	0.111541	Up (tumor>normal)	3	1	0	Directional: 3/4 up; 1 down; 0 null	High (≥75%)	TRUE	FALSE	TRUE	FALSE	0.253179	Sensitive to LOO	Not DE
FAP	4	2.08059	0.800913	3.36026	0.0014393	96.755	1.64064	0.00189726	Up (tumor>normal)	4	0	0	Directional: 4/4 up; 0 down; 0 null	High (≥75%)	FALSE	TRUE	FALSE	FALSE	0.030327	Robust to LOO	DE (FDR<=0.05 & CI excl. 0)
LOXL2	4	1.30425	1.18096	1.42754	1.73534e-95	0	0	5.03249e-94	Up (tumor>normal)	4	0	0	Directional: 4/4 up; 0 down; 0 null	Low (<50%)	FALSE	TRUE	FALSE	FALSE	1.28388e-44	Robust to LOO	DE (FDR<=0.05 & CI excl. 0)
LUM	4	0.709589	0.0962075	1.32297	0.023367	90.5894	0.350973	0.0271058	Up (tumor>normal)	3	1	0	Directional: 3/4 up; 1 down; 0 null	High (≥75%)	FALSE	TRUE	TRUE	FALSE	0.133375	Sensitive to LOO	DE (FDR<=0.05 & CI excl. 0)
MMP14	4	0.612979	0.311665	0.914292	6.68389e-05	88.2664	0.0819224	0.000121145	Up (tumor>normal)	4	0	0	Directional: 4/4 up; 0 down; 0 null	High (≥75%)	FALSE	TRUE	FALSE	FALSE	0.00782209	Robust to LOO	DE (FDR<=0.05 & CI excl. 0)
NID2	4	1.29683	0.614168	1.97949	0.000196654	94.1671	0.453958	0.000335469	Up (tumor>normal)	4	0	0	Directional: 4/4 up; 0 down; 0 null	High (≥75%)	FALSE	TRUE	FALSE	FALSE	0.00723813	Robust to LOO	DE (FDR<=0.05 & CI excl. 0)
PDGFRB	4	1.12784	0.472676	1.783	0.000740825	95.7207	0.424584	0.00113073	Up (tumor>normal)	4	0	0	Directional: 4/4 up; 0 down; 0 null	High (≥75%)	FALSE	TRUE	FALSE	FALSE	0.0201169	Robust to LOO	DE (FDR<=0.05 & CI excl. 0)
PLAU	4	0.984784	-0.197204	2.16677	0.102477	96.7281	1.38418	0.110068	Up (tumor>normal)	3	1	0	Directional: 3/4 up; 1 down; 0 null	High (≥75%)	TRUE	FALSE	TRUE	FALSE	0.375255	Sensitive to LOO	Not DE
PLOD1	4	0.597049	0.481459	0.712639	4.33798e-24	40.9214	0.00569008	2.51603e-23	Up (tumor>normal)	4	0	0	Directional: 4/4 up; 0 down; 0 null	Low (<50%)	FALSE	TRUE	FALSE	FALSE	2.98565e-10	Robust to LOO	DE (FDR<=0.05 & CI excl. 0)
SERPINH1	4	1.46522	1.20383	1.72661	4.43872e-28	79.3675	0.0551726	4.29076e-27	Up (tumor>normal)	4	0	0	Directional: 4/4 up; 0 down; 0 null	High (≥75%)	FALSE	TRUE	FALSE	FALSE	7.8483e-16	Robust to LOO	DE (FDR<=0.05 & CI excl. 0)
SPARC	4	1.39016	1.02821	1.75211	5.16324e-14	82.0065	0.109147	2.13905e-13	Up (tumor>normal)	4	0	0	Directional: 4/4 up; 0 down; 0 null	High (≥75%)	FALSE	TRUE	FALSE	FALSE	4.23607e-08	Robust to LOO	DE (FDR<=0.05 & CI excl. 0)
SPP1	4	3.53233	2.87555	4.18912	5.5851e-26	76.326	0.332564	4.04919e-25	Up (tumor>normal)	4	0	0	Directional: 4/4 up; 0 down; 0 null	High (≥75%)	FALSE	TRUE	FALSE	FALSE	7.48843e-15	Robust to LOO	DE (FDR<=0.05 & CI excl. 0)
SULF1	4	2.66295	1.62001	3.7059	5.60402e-07	94.966	1.06569	1.47742e-06	Up (tumor>normal)	4	0	0	Directional: 4/4 up; 0 down; 0 null	High (≥75%)	FALSE	TRUE	FALSE	FALSE	0.000399127	Robust to LOO	DE (FDR<=0.05 & CI excl. 0)
TGFB1	4	0.906842	-0.675538	2.48922	0.26134	99.3126	2.56936	0.26134	Up (tumor>normal)	3	1	0	Directional: 3/4 up; 1 down; 0 null	High (≥75%)	TRUE	FALSE	TRUE	FALSE	0.565912	Sensitive to LOO	Not DE
THBS2	4	2.26095	0.988085	3.53381	0.000498754	96.1584	1.61653	0.000803549	Up (tumor>normal)	4	0	0	Directional: 4/4 up; 0 down; 0 null	High (≥75%)	FALSE	TRUE	FALSE	FALSE	0.0167921	Robust to LOO	DE (FDR<=0.05 & CI excl. 0)
THY1	4	1.78961	0.990684	2.58854	1.13165e-05	95.8494	0.632965	2.34413e-05	Up (tumor>normal)	4	0	0	Directional: 4/4 up; 0 down; 0 null	High (≥75%)	FALSE	TRUE	FALSE	FALSE	0.00169353	Robust to LOO	DE (FDR<=0.05 & CI excl. 0)
VCAN	4	1.42465	0.769946	2.07935	1.9996e-05	90.4662	0.39473	3.86589e-05	Up (tumor>normal)	4	0	0	Directional: 4/4 up; 0 down; 0 null	High (≥75%)	FALSE	TRUE	FALSE	FALSE	0.00299882	Robust to LOO	DE (FDR<=0.05 & CI excl. 0)
