# Supplementary material for: Identification and validation of tumor microenvironment-related therapeutic targets in gastric cancer using integrated multi-omics and molecular docking approaches
Source: Front Bioinform. 2025 Dec 10;5:1654326. doi: 10.3389/fbinf.2025.1654326 (PMC12727970; doi:10.3389/fbinf.2025.1654326)
Supplement: Supplementary file 8 [file Table7.xlsx]

## Sheet: Sheet1
Compound	Curcumin	Isoxanthohumol	Artemisinin	Ergothioneine	Acetylcholine	Wogonin	Enterolactone	Evoden	Ursolic acid	Cannabigerol	Trans-resveratrol	Cannabidiol	Naringenin	Honokiol
CID	969516	513197	137704955	5351619	187	5281703	71684354	5033	7163175	5315659	445154	644019	439246	72303
SMILES	COC1=C(C=CC(=C1)/C=C/C(=O)CC(=O)/C=C/C2=CC(=C(C=C2)O)OC)O	CC(=CCC1=C2C(=C(C=C1O)OC)C(=O)CC(O2)C3=CC=C(C=C3)O)C	CC1CCC2C(C(=O)OC3[C@@]24C1CC[C@](O3)(OO4)C)C	C[N+](C)(C)[C@@H](CC1=CNC(=S)N1)C(=O)[O-]	CC(=O)OCC[N+](C)(C)C	COC1=C(C=C(C2=C1OC(=CC2=O)C3=CC=CC=C3)O)O	C1[C@H](C(C(=O)O1)CC2=CC(=CC=C2)O)CC3=CC(=CC=C3)O	C1CCN(CC1)CCOC2=CC=C(C=C2)C(=O)C3=C(SC4=C3C=CC(=C4)O)C5=CC=C(C=C5)O	C[C@@H]1CC[C@@]2(CC[C@@]3(C(=CC[C@H]4[C@]3(CC[C@@H]5[C@@]4(CC[C@@H](C5(C)C)O)C)C)[C@@H]2[C@H]1C)C)C(=O)[O-]	CCCCCC1=CC(=C(C(=C1)O)C/C=C(\C)/CCC=C(C)C)O	C1=CC(=CC=C1/C=C/C2=CC(=CC(=C2)O)O)O	CCCCCC1=CC(=C(C(=C1)O)[C@@H]2C=C(CC[C@H]2C(=C)C)C)O	C1[C@H](OC2=CC(=CC(=C2C1=O)O)O)C3=CC=C(C=C3)O	C=CCC1=CC(=C(C=C1)O)C2=CC(=C(C=C2)O)CC=C
MW	368.38	354.4	282.33	229.3	146.21	284.26	298.33	473.58	455.69	316.48	228.24	314.46	272.25	266.33
TPSA	93.06	75.99	53.99	103.8	26.3	79	66.76	98.24	60.36	40.46	60.69	40.46	86.99	40.46
HBD	2	2	0	2	0	2	2	2	1	2	3	2	3	2
HBA	6	5	5	2	2	5	4	5	3	2	3	2	5	2
logP	3.27	3.06	2.75	-2.09	-2.25	2.55	2.04	3.76	3.95	4.31	1.71	3.9	1.75	2.96
GI absorption	high	high	high	high	high	high	high	high	high	high	high	high	high	high
BBB permeant	No	Yes	Yes	No	No	No	Yes	no	no	no	yes	yes	no	yes
Pgp substrate	No	No	No	No	Yes	No	No	yes	no	no	no	no	yes	no
CYP1A2 inhibitor	No	No	Yes	No	No	Yes	No	No	No	Yes	Yes	No	Yes	Yes
CYP2C19 inhibitor	No	Yes	No	No	No	No	No	yes	No	yes	No	yes	No	yes
CYP2C9 inhibitor	Yes	Yes	No	No	No	Yes	No	No	Yes	no	Yes	Yes	No	Yes
CYP2D6 inhibitor	No	No	No	No	No	Yes	Yes	Yes	No	Yes	No	Yes	No	Yes
CYP3A4 inhibitor	Yes	Yes	No	No	No	Yes	No	No	No	No	Yes	Yes	Yes	Yes
Lipinski's violations	0	0	0	0	0	0	0	0	1	1	0	1	0	0
Veber's violations	0	0	0	0	0	0	0	0	0	0	0	0	0	0
Bioavailability score	0.55	0.55	0.55	0.55	0.55	0.55	0.55	0.55	0.85	0.55	0.55	0.55	0.55	0.55
Predicted LD50 (mg/kg)	2000	2000	4228	14930	1500	3919	2000	400	2000	500	1560	500	2000	1649
Predicted toxicity class	4	4	5	6	4	5	4	4	4	4	4	4	4	4
Hepatotoxicity (Probability)	Inactive (0.61)	Inactive (0.63)	Inactive (0.72)	Inactive (0.50)	Inactive (0.95)	Inactive (0.72)	Inactive (0.75)	Inactive (0.94)	Inactive (0.50)	Inactive (0.83)	Inactive (0.74)	Inactive (0.79)	Inactive (0.67)	Inactive (0.76)
Carcinogenicity (probability)	Inactive (0.84)	Inactive (0.66)	Inactive (0.63)	Inactive (0.60)	Inactive (0.62)	Inactive (0.68)	Inactive (0.55)	Inactive (0.61)	Inactive (0.50)	Inactive (0.77)	Inactive (0.71)	Inactive (0.66)	Inactive (0.62)	Inactive (0.71)
Mutagenicity (probability)	Inactive (0.88)	Inactive (0.69)	Inactive (0.63)	Inactive (0.71)	Inactive (0.67)	Inactive (0.94)	Inactive (0.76)	Inactive (0.73)	Inactive (0.88)	Inactive (0.78)	Inactive (0.92)	Inactive (0.85)	Inactive (0.83)	Inactive (0.89)
